# Supplementary material for: Identification of molecular subtypes and immune infiltration in endometriosis: a novel bioinformatics analysis and In vitro validation
Source: Front Immunol. 2023 Aug 18;14:1130738. doi: 10.3389/fimmu.2023.1130738 (PMC10471803; doi:10.3389/fimmu.2023.1130738)
Supplement: Supplementary Table 2 — The GSEA analysis results. [file Table_2.xlsx]

## Sheet: Sheet1
ID	Description	setSize	enrichmentScore	NES	pvalue	p.adjust	qvalues	rank	leading_edge	core_enrichment
KEGG_CELL_CYCLE	KEGG_CELL_CYCLE	122	-0.610603	-2.28759	1e-10	1.83154e-08	1.46802e-08	2169	tags=43%, list=13%, signal=37%	CDC45/ANAPC10/ORC1/ORC5/YWHAQ/HDAC2/MCM6/SMAD2/SKP2/YWHAZ/CDC16/YWHAG/WEE1/CDC14A/CCND1/PRKDC/RAD21/CDC23/CCND2/ORC2/RB1/TFDP2/STAG1/ANAPC7/MCM3/ATR/BUB3/ORC6/CDC20/CDC25C/PTTG1/CDK7/PCNA/CCNE1/ANAPC4/DBF4/E2F5/CDC14B/YWHAB/CDC27/CCNA2/CCNB2/TTK/CCNE2/MAD2L1/MCM4/BUB1/CDC6/BUB1B/CCNB1/CDK1/CCNA1
REACTOME_CELL_CYCLE_CHECKPOINTS	REACTOME_CELL_CYCLE_CHECKPOINTS	242	-0.60911	-2.46507	1e-10	1.83154e-08	1.46802e-08	4308	tags=66%, list=25%, signal=50%	UIMC1/NBN/CLIP1/PSMC1/CDC7/UBB/CENPM/PSMA7/CLASP1/RCC2/DYNC1LI2/PSMD2/CDC26/YWHAE/ERCC6L/ORC4/MCM2/MDM4/NDEL1/MCM7/RAD1/RFC2/CDKN1B/PSMD13/RMI2/YWHAH/RNF8/CDK2/CDCA8/ORC3/PPP1CC/NSL1/CHEK1/HUS1/PSMD5/AURKB/NUP85/ANAPC16/SUMO1/BRIP1/UBC/CKAP5/NUP43/PSMA5/CHEK2/ANAPC5/PPP2R1B/PSMC5/UBE2E1/SKA2/NUP98/RANBP2/BARD1/PSMA1/XPO1/PSMC2/CDC45/NUP107/PSMD7/NUP37/CENPC/ANAPC10/PSMA3/ZW10/PSMB7/DYNC1I2/ORC1/C…
REACTOME_CELL_CYCLE_MITOTIC	REACTOME_CELL_CYCLE_MITOTIC	472	-0.563977	-2.41769	1e-10	1.83154e-08	1.46802e-08	3175	tags=45%, list=19%, signal=38%	PSMD5/AURKB/NUP85/LYN/ANAPC16/GORASP2/SUMO1/PPP2R2A/ARPP19/UBC/CCP110/HDAC8/ODF2/CKAP5/TMPO/NUP43/CCNH/PSMA5/RAE1/SPAST/ANAPC5/ALMS1/PPP2R1B/PSMC5/UBE2E1/HDAC1/SKA2/NUP98/CUL1/PCM1/RANBP2/TUBG1/FBXW11/PSMA1/HAUS8/XPO1/TUBGCP4/PSMC2/SET/ANKLE2/NUP205/CDC45/NUP107/PSMD7/NUP37/RAN/CENPC/CEP70/ANAPC10/PSMA3/ZW10/PSMB7/DYNC1I2/ORC1/CKS1B/TUBA1A/POLE3/NUP93/CENPQ/ORC5/MAPK1/PAFAH1B1/PSMB1/MZT1/MAPRE1/D…
REACTOME_G2_M_CHECKPOINTS	REACTOME_G2_M_CHECKPOINTS	125	-0.609142	-2.28708	1e-10	1.83154e-08	1.46802e-08	4308	tags=66%, list=25%, signal=50%	UIMC1/NBN/PSMC1/CDC7/UBB/PSMA7/PSMD2/YWHAE/ORC4/MCM2/MCM7/RAD1/RFC2/PSMD13/RMI2/YWHAH/RNF8/CDK2/ORC3/CHEK1/HUS1/PSMD5/SUMO1/BRIP1/UBC/PSMA5/CHEK2/PSMC5/BARD1/PSMA1/PSMC2/CDC45/PSMD7/PSMA3/PSMB7/ORC1/ORC5/YWHAQ/PSMB1/RHNO1/PSMA2/MCM6/RAD50/WRN/PSMD14/PSMD12/YWHAZ/RAD17/YWHAG/WEE1/PSME3/PSMA4/RPA1/ORC2/DNA2/UBE2V2/MCM3/ATR/PSMD1/TOPBP1/BRCC3/RBBP8/PSMC6/ORC6/BRCA1/CDC25C/BLM/PSME4/MCM8/RFC4/RMI1/GT…
REACTOME_MITOTIC_G1_PHASE_AND_G1_S_TRANSITION	REACTOME_MITOTIC_G1_PHASE_AND_G1_S_TRANSITION	145	-0.602558	-2.29712	1e-10	1.83154e-08	1.46802e-08	3175	tags=47%, list=19%, signal=38%	PSMD5/LYN/PPP2R2A/UBC/CCNH/PSMA5/PPP2R1B/PSMC5/HDAC1/CUL1/PSMA1/PSMC2/CDC45/PSMD7/PSMA3/PSMB7/ORC1/CKS1B/POLE3/ORC5/PSMB1/DYRK1A/PSMA2/MCM6/PSMD14/PSMD12/SKP2/MNAT1/WEE1/PSME3/CCND1/PSMA4/RPA1/CCND2/ORC2/RB1/TFDP2/PPP2CA/MCM3/PSMD1/RBBP4/PSMC6/ORC6/PRIM1/CDK7/MCM8/PCNA/E2F6/GMNN/CCNE1/POLA1/LIN52/DBF4/FBXO5/E2F5/DHFR/POLE2/CCNA2/TYMS/CCNE2/MCM4/CDC6/MCM10/CCNB1/RRM2/CDK1/CCNA1/TOP2A
REACTOME_MITOTIC_METAPHASE_AND_ANAPHASE	REACTOME_MITOTIC_METAPHASE_AND_ANAPHASE	216	-0.588076	-2.35992	1e-10	1.83154e-08	1.46802e-08	3175	tags=50%, list=19%, signal=41%	PSMD5/AURKB/NUP85/ANAPC16/SUMO1/PPP2R2A/UBC/HDAC8/CKAP5/TMPO/NUP43/PSMA5/SPAST/ANAPC5/PPP2R1B/PSMC5/UBE2E1/SKA2/NUP98/RANBP2/PSMA1/XPO1/PSMC2/ANKLE2/NUP205/NUP107/PSMD7/NUP37/RAN/CENPC/ANAPC10/PSMA3/ZW10/PSMB7/DYNC1I2/TUBA1A/NUP93/CENPQ/PAFAH1B1/PSMB1/MAPRE1/KNTC1/VRK2/PSMA2/ITGB3BP/PSMD14/PSMD12/PDS5A/DSN1/CDC16/NUP35/CDCA5/NUP160/CENPH/SEH1L/PSME3/PSMA4/NDC1/TUBB2B/RAD21/CDC23/STAG1/CHMP2B/NUP1…
REACTOME_MITOTIC_PROMETAPHASE	REACTOME_MITOTIC_PROMETAPHASE	188	-0.580106	-2.27499	1e-10	1.83154e-08	1.46802e-08	3417	tags=49%, list=20%, signal=40%	CDCA8/NUMA1/CSNK2A1/PPP1CC/NSL1/CEP290/CEP63/AURKB/NUP85/CCP110/HDAC8/ODF2/CKAP5/NUP43/ALMS1/PPP2R1B/SKA2/NUP98/PCM1/RANBP2/TUBG1/HAUS8/XPO1/TUBGCP4/NUP107/NUP37/CENPC/CEP70/ZW10/DYNC1I2/TUBA1A/CENPQ/PAFAH1B1/MZT1/MAPRE1/KNTC1/ITGB3BP/PDS5A/DSN1/TUBGCP5/YWHAG/CDCA5/HAUS1/NUP160/CENPH/SEH1L/PLK4/CEP192/TUBB2B/RAD21/STAG1/NUP133/SKA1/CETN2/PPP2CA/NME7/MIS12/SPDL1/BUB3/HSP90AA1/HAUS3/CDC20/BIRC5/KIF…
REACTOME_MITOTIC_SPINDLE_CHECKPOINT	REACTOME_MITOTIC_SPINDLE_CHECKPOINT	105	-0.63867	-2.34361	1e-10	1.83154e-08	1.46802e-08	3417	tags=59%, list=20%, signal=47%	CDCA8/PPP1CC/NSL1/AURKB/NUP85/ANAPC16/CKAP5/NUP43/ANAPC5/PPP2R1B/UBE2E1/SKA2/NUP98/RANBP2/XPO1/NUP107/NUP37/CENPC/ANAPC10/ZW10/DYNC1I2/CENPQ/PAFAH1B1/MAPRE1/KNTC1/ITGB3BP/DSN1/CDC16/NUP160/CENPH/SEH1L/CDC23/NUP133/SKA1/PPP2CA/ANAPC7/MIS12/SPDL1/UBE2C/BUB3/CDC20/BIRC5/KIF18A/UBE2D1/SPC25/ANAPC4/PPP2R5E/CENPN/DYNC1LI1/ZWILCH/CDC27/ZWINT/KIF2C/MAD2L1/NUF2/CENPE/CENPK/BUB1/CENPL/NDC80/BUB1B/CENPU
REACTOME_M_PHASE	REACTOME_M_PHASE	331	-0.552454	-2.30229	1e-10	1.83154e-08	1.46802e-08	3435	tags=49%, list=20%, signal=40%	ESPL1/CDCA8/NUMA1/CSNK2A1/PPP1CC/NSL1/BLZF1/CEP290/CEP63/PSMD5/AURKB/NUP85/ANAPC16/GORASP2/SUMO1/PPP2R2A/ARPP19/UBC/CCP110/HDAC8/ODF2/CKAP5/TMPO/NUP43/PSMA5/RAE1/SPAST/ANAPC5/ALMS1/PPP2R1B/PSMC5/UBE2E1/SKA2/NUP98/PCM1/RANBP2/TUBG1/PSMA1/HAUS8/XPO1/TUBGCP4/PSMC2/SET/ANKLE2/NUP205/NUP107/PSMD7/NUP37/RAN/CENPC/CEP70/ANAPC10/PSMA3/ZW10/PSMB7/DYNC1I2/TUBA1A/NUP93/CENPQ/MAPK1/PAFAH1B1/PSMB1/MZT1/MAPRE1…
REACTOME_RESOLUTION_OF_SISTER_CHROMATID_COHESION	REACTOME_RESOLUTION_OF_SISTER_CHROMATID_COHESION	114	-0.633584	-2.34951	1e-10	1.83154e-08	1.46802e-08	3417	tags=54%, list=20%, signal=43%	CDCA8/PPP1CC/NSL1/AURKB/NUP85/HDAC8/CKAP5/NUP43/PPP2R1B/SKA2/NUP98/RANBP2/XPO1/NUP107/NUP37/CENPC/ZW10/DYNC1I2/TUBA1A/CENPQ/PAFAH1B1/MAPRE1/KNTC1/ITGB3BP/PDS5A/DSN1/CDCA5/NUP160/CENPH/SEH1L/TUBB2B/RAD21/STAG1/NUP133/SKA1/PPP2CA/MIS12/SPDL1/BUB3/CDC20/BIRC5/KIF18A/SPC25/PPP2R5E/CENPN/DYNC1LI1/ZWILCH/ZWINT/CCNB2/KIF2C/MAD2L1/NUF2/CENPE/CENPK/BUB1/CENPL/NDC80/BUB1B/CENPU/CCNB1/CDK1
REACTOME_SEPARATION_OF_SISTER_CHROMATIDS	REACTOME_SEPARATION_OF_SISTER_CHROMATIDS	174	-0.593799	-2.31239	1e-10	1.83154e-08	1.46802e-08	3435	tags=51%, list=20%, signal=41%	ESPL1/CDCA8/PPP1CC/NSL1/PSMD5/AURKB/NUP85/ANAPC16/UBC/HDAC8/CKAP5/NUP43/PSMA5/ANAPC5/PPP2R1B/PSMC5/UBE2E1/SKA2/NUP98/RANBP2/PSMA1/XPO1/PSMC2/NUP107/PSMD7/NUP37/CENPC/ANAPC10/PSMA3/ZW10/PSMB7/DYNC1I2/TUBA1A/CENPQ/PAFAH1B1/PSMB1/MAPRE1/KNTC1/PSMA2/ITGB3BP/PSMD14/PSMD12/PDS5A/DSN1/CDC16/CDCA5/NUP160/CENPH/SEH1L/PSME3/PSMA4/TUBB2B/RAD21/CDC23/STAG1/NUP133/SKA1/PPP2CA/ANAPC7/MIS12/PSMD1/SPDL1/UBE2C/BU…
REACTOME_S_PHASE	REACTOME_S_PHASE	156	-0.578111	-2.22881	1e-10	1.83154e-08	1.46802e-08	2874	tags=46%, list=17%, signal=38%	CCNH/PSMA5/ANAPC5/PSMC5/UBE2E1/CUL1/PSMA1/PSMC2/CDC45/PSMD7/ANAPC10/PSMA3/PSMB7/ORC1/CKS1B/POLE3/ORC5/PSMB1/ESCO1/PSMA2/MCM6/PSMD14/PSMD12/PDS5A/SKP2/MNAT1/CDC16/WEE1/CDCA5/PSME3/CCND1/PSMA4/RPA1/RAD21/CDC23/ORC2/RB1/TFDP2/DNA2/STAG1/ANAPC7/MCM3/PSMD1/UBE2C/RBBP4/PSMC6/ORC6/PRIM1/CDK7/PSME4/MCM8/RFC4/PCNA/UBE2D1/CCNE1/POLD3/ANAPC4/POLA1/LIN52/GINS1/RFC5/E2F5/FEN1/CDC27/POLE2/CCNA2/RFC3/CCNE2/MCM4…
WP_RETINOBLASTOMA_GENE_IN_CANCER	WP_RETINOBLASTOMA_GENE_IN_CANCER	86	-0.717576	-2.53097	1e-10	1.83154e-08	1.46802e-08	1609	tags=48%, list=9%, signal=43%	MCM6/RBBP7/SKP2/MSH6/WEE1/RABIF/PLK4/CCND1/PRKDC/RPA1/RB1/TFDP2/SIN3A/HMGB1/MCM3/RBBP4/PRIM1/RFC4/PCNA/CCNE1/POLD3/POLA1/ZNF655/RFC5/HMGB2/SMC2/DHFR/POLE2/CCNA2/TYMS/RFC3/CCNB2/TTK/CCNE2/ANLN/MCM4/KIF4A/CCNB1/RRM2/CDK1/TOP2A
WP_CELL_CYCLE	WP_CELL_CYCLE	118	-0.601496	-2.24864	1.38484e-10	2.35521e-08	1.88775e-08	2169	tags=42%, list=13%, signal=37%	CDC45/ANAPC10/ORC1/ORC5/YWHAQ/HDAC2/MCM6/SMAD2/SKP2/YWHAZ/CDC16/YWHAG/WEE1/CDC14A/CCND1/PRKDC/RAD21/CDC23/CCND2/ORC2/RB1/TFDP2/STAG1/ANAPC7/MCM3/ATR/BUB3/ORC6/CDC20/CDC25C/PTTG1/CDK7/PCNA/CCNE1/ANAPC4/DBF4/E2F5/CDC14B/YWHAB/CDC27/CCNA2/CCNB2/TTK/CCNE2/MCM4/BUB1/CDC6/CCNB1/CDK1/CCNA1
REACTOME_DNA_REPLICATION	REACTOME_DNA_REPLICATION	123	-0.594289	-2.22578	1.67823e-10	2.66391e-08	2.13518e-08	2627	tags=61%, list=15%, signal=52%	PSMC1/CDC7/UBB/PSMA7/PSMD2/CDC26/ORC4/MCM2/MCM7/RFC2/PSMD13/RFC1/CDK2/ORC3/PSMD5/ANAPC16/UBC/PSMA5/ANAPC5/PSMC5/UBE2E1/CUL1/PSMA1/PSMC2/CDC45/PSMD7/ANAPC10/PSMA3/PSMB7/ORC1/POLE3/ORC5/PSMB1/PSMA2/MCM6/PSMD14/PSMD12/SKP2/CDC16/PSME3/PSMA4/RPA1/CDC23/ORC2/DNA2/ANAPC7/MCM3/PSMD1/UBE2C/PSMC6/ORC6/PRIM1/PSME4/MCM8/RFC4/PCNA/GMNN/UBE2D1/CCNE1/POLD3/ANAPC4/POLA1/DBF4/GINS1/RFC5/FEN1/CDC27/POLE2/CCNA2/RF…
REACTOME_COMPLEMENT_CASCADE	REACTOME_COMPLEMENT_CASCADE	53	0.685263	2.41294	2.44831e-09	3.59596e-07	2.88224e-07	1507	tags=34%, list=9%, signal=31%	C7/CFD/C1QA/COLEC11/SERPING1/C3/C1QC/CFH/C1QB/C1S/C3AR1/PROS1/FCN1/C5AR1/FCN3/C1R/C4BPB/CFP
REACTOME_APC_C_MEDIATED_DEGRADATION_OF_CELL_CYCLE_PROTEINS	REACTOME_APC_C_MEDIATED_DEGRADATION_OF_CELL_CYCLE_PROTEINS	83	-0.630541	-2.22896	2.56746e-09	3.59596e-07	2.88224e-07	3175	tags=55%, list=19%, signal=45%	PSMD5/AURKB/ANAPC16/UBC/PSMA5/ANAPC5/PSMC5/UBE2E1/CUL1/PSMA1/PSMC2/PSMD7/ANAPC10/PSMA3/PSMB7/PSMB1/PSMA2/PSMD14/PSMD12/SKP2/CDC16/CDC14A/PSME3/PSMA4/CDC23/RB1/ANAPC7/PSMD1/UBE2C/BUB3/PSMC6/CDC20/PTTG1/PSME4/UBE2D1/ANAPC4/FBXO5/AURKA/CDC27/CCNA2/NEK2/MAD2L1/BUB1B/CCNB1/CDK1/CCNA1
REACTOME_DNA_REPAIR	REACTOME_DNA_REPAIR	264	-0.456051	-1.86601	7.41241e-09	9.80497e-07	7.85888e-07	3810	tags=44%, list=22%, signal=35%	RAD1/AQR/RFC2/USP10/RFC1/POT1/BRCA2/RMI2/MBD4/TERF2IP/RNF8/CDK2/LIG3/TERF1/COPS2/APEX1/FAN1/CHEK1/POLB/HUS1/ERCC3/PARP2/FANCB/NEIL3/ERCC5/ZNF830/SUMO1/BRIP1/PALB2/UBC/CCNH/CHEK2/XPA/FANCF/COPS4/GTF2H1/TDP2/BARD1/USP7/KDM4A/POLI/SPIDR/REV1/PPP4R2/XRCC6/RAD23B/RNF111/POLE3/MLH1/REV3L/WDR48/CHD1L/COPS5/TDP1/RHNO1/CUL4B/PARP1/PIAS1/ASCC1/DCLRE1A/COPS8/RAD50/ASCC3/WRN/MNAT1/COPS3/RAD17/MSH6/TDG/XRCC5/…
PID_PLK1_PATHWAY	PID_PLK1_PATHWAY	43	-0.7353	-2.30803	9.6328e-09	1.20714e-06	9.67549e-07	1325	tags=49%, list=8%, signal=45%	WEE1/GOLGA2/PPP2CA/CDC20/CDC25C/BORA/KIZ/FBXO5/AURKA/CDC14B/TPX2/CENPE/BUB1/NDC80/PRC1/BUB1B/CENPU/CCNB1/KIF20A/ECT2/CDK1
REACTOME_MITOTIC_G2_G2_M_PHASES	REACTOME_MITOTIC_G2_G2_M_PHASES	184	-0.503378	-1.97001	1.18641e-08	1.41242e-06	1.13209e-06	3025	tags=39%, list=18%, signal=32%	PPP2R2A/UBC/CCP110/ODF2/CKAP5/CCNH/PSMA5/ALMS1/PPP2R1B/PSMC5/CUL1/PCM1/TUBG1/FBXW11/PSMA1/HAUS8/XPO1/TUBGCP4/PSMC2/PSMD7/CEP70/PSMA3/PSMB7/DYNC1I2/TUBA1A/PAFAH1B1/PSMB1/MZT1/MAPRE1/PSMA2/FOXM1/PSMD14/PSMD12/MNAT1/TUBGCP5/YWHAG/WEE1/HAUS1/PSME3/PLK4/CEP192/PSMA4/TUBB2B/CETN2/PPP2CA/NME7/PSMD1/RBBP4/PSMC6/HSP90AA1/HAUS3/CDC25C/HSP90AB1/CDK7/BORA/PSME4/NEDD1/HAUS6/CEP76/GTSE1/LIN52/AURKA/CCNA2/TPX2/…
WP_HUMAN_COMPLEMENT_SYSTEM	WP_HUMAN_COMPLEMENT_SYSTEM	92	0.567551	2.1902	1.25325e-08	1.42095e-06	1.13892e-06	1012	tags=26%, list=6%, signal=25%	C7/CFD/SERPING1/C3/ARRB2/CFH/F10/ICAM2/SELPLG/ITGB2/C1S/GNA15/APOA1/C3AR1/IBSP/VSIG4/PROS1/ICAM1/FCN1/ITGA2B/FGB/C5AR1/C1R/SELP
REACTOME_RHO_GTPASES_ACTIVATE_FORMINS	REACTOME_RHO_GTPASES_ACTIVATE_FORMINS	127	-0.533808	-2.00807	3.12056e-08	3.31059e-06	2.65351e-06	2496	tags=37%, list=15%, signal=32%	SKA2/NUP98/RANBP2/XPO1/RAC1/NUP107/NUP37/CENPC/ZW10/DYNC1I2/TUBA1A/CENPQ/PAFAH1B1/MAPRE1/KNTC1/ITGB3BP/DSN1/NUP160/CENPH/SEH1L/TUBB2B/NUP133/SKA1/PPP2CA/MIS12/SPDL1/BUB3/CDC20/BIRC5/KIF18A/ITGB1/SPC25/PPP2R5E/CENPN/DYNC1LI1/ZWILCH/ZWINT/KIF2C/MAD2L1/NUF2/CENPE/CENPK/BUB1/CENPL/NDC80/BUB1B/CENPU
WP_CILIARY_LANDSCAPE	WP_CILIARY_LANDSCAPE	202	-0.473055	-1.87824	3.19797e-08	3.31059e-06	2.65351e-06	4072	tags=47%, list=24%, signal=36%	DOCK5/EXOC6/IQGAP1/UQCC1/COX6C/MCM2/MCM7/IFT20/AIMP1/PSMD13/MYL6/UBE2D2/NFKB1/COPS2/BBS4/IFT43/CEP290/IFT74/RMND5A/SNRPB2/EXOSC7/RAB21/CNOT10/ARMC8/ACSL3/COPS4/HDAC1/DYNLT1/DDX5/LZTFL1/EHBP1/RAC1/EXOC5/DYNLT3/ZYG11B/PSMD7/WDR26/DYNC1I2/RPGR/MFAP1/EXOC8/RANBP9/PAFAH1B1/IFT81/ARL8B/EXOSC9/COPS5/EXOC1/IFT52/HDAC2/MCM6/COPS8/NDUFA5/PSMD12/COPS3/WEE1/APC/IFT80/TTC8/EXOC2/EIF5B/RNGTT/LRPPRC/RB1/RAB14/M…
REACTOME_CHROMOSOME_MAINTENANCE	REACTOME_CHROMOSOME_MAINTENANCE	85	-0.597566	-2.10565	3.98994e-08	3.95835e-06	3.1727e-06	2070	tags=39%, list=12%, signal=34%	CENPC/CENPQ/ITGB3BP/RBBP7/WRN/CENPH/SHQ1/RPA1/DNA2/RUVBL1/RBBP4/PRIM1/RSF1/CENPW/BLM/RFC4/PCNA/SMARCA5/HJURP/POLD3/POLA1/CENPN/ATRX/RFC5/OIP5/MIS18A/FEN1/CCNA2/RFC3/CENPK/CENPL/CENPU/CCNA1
REACTOME_PROCESSING_OF_CAPPED_INTRON_CONTAINING_PRE_MRNA	REACTOME_PROCESSING_OF_CAPPED_INTRON_CONTAINING_PRE_MRNA	225	-0.457457	-1.8426	1.0324e-07	9.83255e-06	7.881e-06	3404	tags=41%, list=20%, signal=33%	DDX23/ELAVL1/GTF2F2/GCFC2/SNRNP48/PPIL6/SF3A3/SNRPB2/NUDT21/SNRPE/NUP85/NCBP1/HNRNPU/SNRPF/CLP1/METTL3/CWC22/SRSF11/CSTF3/RBM5/SRSF7/NUP43/RAE1/THOC1/CDC5L/CDC40/MAGOHB/THOC7/USP39/PPWD1/TRA2B/SNRNP40/HNRNPD/ZCRB1/NUP98/DDX5/RANBP2/HNRNPA0/FYTTD1/PRPF40A/NUP205/NCBP2/NUP107/NUP37/ALYREF/NUP93/HNRNPL/RBM22/EIF4E/SNRPD1/SNW1/HNRNPK/NUP50/WBP4/THOC2/SNRPD3/WBP11/CCAR1/HNRNPH1/HNRNPR/PPIL4/DHX15/BCAS…
REACTOME_G1_S_SPECIFIC_TRANSCRIPTION	REACTOME_G1_S_SPECIFIC_TRANSCRIPTION	29	-0.778867	-2.26165	1.12218e-07	1.02766e-05	8.23691e-06	1049	tags=52%, list=6%, signal=49%	TFDP2/RBBP4/PCNA/E2F6/CCNE1/POLA1/LIN52/FBXO5/E2F5/DHFR/TYMS/CDC6/RRM2/CDK1/CCNA1
REACTOME_SWITCHING_OF_ORIGINS_TO_A_POST_REPLICATIVE_STATE	REACTOME_SWITCHING_OF_ORIGINS_TO_A_POST_REPLICATIVE_STATE	86	-0.59085	-2.08399	1.20366e-07	1.06145e-05	8.50775e-06	4783	tags=72%, list=28%, signal=52%	PSMB5/UBE2S/SKP1/RPS27A/PSMD10/PSMD6/RBX1/PSMC1/UBB/PSMA7/PSMD2/CDC26/ORC4/MCM2/MCM7/PSMD13/CDK2/ORC3/PSMD5/ANAPC16/UBC/PSMA5/ANAPC5/PSMC5/UBE2E1/CUL1/PSMA1/PSMC2/PSMD7/ANAPC10/PSMA3/PSMB7/ORC1/ORC5/PSMB1/PSMA2/MCM6/PSMD14/PSMD12/SKP2/CDC16/PSME3/PSMA4/CDC23/ORC2/ANAPC7/MCM3/PSMD1/UBE2C/PSMC6/ORC6/PSME4/MCM8/UBE2D1/CCNE1/ANAPC4/CDC27/CCNA2/CCNE2/MCM4/CDC6/CCNA1
REACTOME_IMMUNOREGULATORY_INTERACTIONS_BETWEEN_A_LYMPHOID_AND_A_NON_LYMPHOID_CELL	REACTOME_IMMUNOREGULATORY_INTERACTIONS_BETWEEN_A_LYMPHOID_AND_A_NON_LYMPHOID_CELL	117	0.506128	2.0154	2.10897e-07	1.79337e-05	1.43743e-05	5288	tags=57%, list=31%, signal=40%	VCAM1/TYROBP/SIGLEC11/C3/LILRA4/ITGB7/HCST/ICAM2/LILRB3/ITGB2/CD3D/FCGR2B/MADCAM1/ICAM1/CD99/CD22/TREM2/CD8A/CD3E/LILRA2/HLA-F/PILRA/NCR1/LILRB2/KIR2DL4/LILRA5/LAIR1/SIGLEC1/KLRB1/HLA-E/CD247/HLA-B/KIR2DL1/ITGAL/SLAMF7/LILRB5/NCR2/ICAM3/KIR2DL3/MICA/CD1A/HLA-C/IFITM1/CD300C/HLA-G/CD40/SELL/LILRB1/SFTPD/ICAM4/HLA-A/ULBP1/CD300LF/CD300A/PVR/CD300LG/TREML1/CD34/LILRA6/CD1C/LAIR2/SIGLEC7/SIGLEC8/CD33…
REACTOME_DNA_REPLICATION_PRE_INITIATION	REACTOME_DNA_REPLICATION_PRE_INITIATION	81	-0.585733	-2.06344	2.19566e-07	1.80272e-05	1.44491e-05	4253	tags=58%, list=25%, signal=44%	PSMC1/CDC7/UBB/PSMA7/PSMD2/ORC4/MCM2/MCM7/PSMD13/CDK2/ORC3/PSMD5/UBC/PSMA5/PSMC5/PSMA1/PSMC2/CDC45/PSMD7/PSMA3/PSMB7/ORC1/POLE3/ORC5/PSMB1/PSMA2/MCM6/PSMD14/PSMD12/PSME3/PSMA4/RPA1/ORC2/MCM3/PSMD1/PSMC6/ORC6/PRIM1/PSME4/MCM8/GMNN/POLA1/DBF4/POLE2/MCM4/CDC6/MCM10
REACTOME_INITIAL_TRIGGERING_OF_COMPLEMENT	REACTOME_INITIAL_TRIGGERING_OF_COMPLEMENT	20	0.824146	2.31459	2.54799e-07	1.99697e-05	1.60061e-05	1854	tags=60%, list=11%, signal=54%	CFD/C1QA/COLEC11/C3/C1QC/C1QB/C1S/FCN1/FCN3/C1R/CFP/GZMM
REACTOME_REGULATION_OF_TP53_ACTIVITY_THROUGH_PHOSPHORYLATION	REACTOME_REGULATION_OF_TP53_ACTIVITY_THROUGH_PHOSPHORYLATION	89	-0.571743	-2.0301	2.60001e-07	1.99697e-05	1.60061e-05	3884	tags=51%, list=23%, signal=39%	MDM4/RAD1/RFC2/RMI2/CDK2/CSNK2A1/TP53INP1/CHEK1/HUS1/AURKB/BRIP1/UBC/TAF7/CHEK2/MAPKAPK5/BARD1/TAF3/SUPT16H/MAPK14/TAF13/TAF12/RHNO1/CDK5R1/RAD50/WRN/RAD17/TAF7L/RPA1/DNA2/ATR/TOPBP1/RBBP8/BRCA1/SSRP1/BLM/RFC4/RMI1/RFC5/AURKA/EXO1/CCNA2/TAF5/TPX2/RFC3/CCNA1
REACTOME_GOLGI_TO_ER_RETROGRADE_TRANSPORT	REACTOME_GOLGI_TO_ER_RETROGRADE_TRANSPORT	126	-0.527437	-1.98346	3.78505e-07	2.81631e-05	2.25733e-05	2565	tags=35%, list=15%, signal=30%	KDELR2/RAB18/TMED10/DCTN6/ARF4/KIF16B/KIF1B/ARCN1/KDELR3/NAPG/COPB1/KIF3B/DCTN4/ZW10/KIF18B/DYNC1I2/TMED2/KIF5B/TUBA1A/KIFAP3/BICD1/PAFAH1B1/CAPZA1/RAB1A/RINT1/TUBB2B/COPB2/KIF18A/ARFGAP3/DYNC1LI1/KIF23/GALNT1/KLC1/KIF21A/COPG2/KIF2C/STX18/PLA2G4A/CENPE/KIF4A/KIF15/RACGAP1/KIF20A/KIF11
BIOCARTA_COMP_PATHWAY	BIOCARTA_COMP_PATHWAY	17	0.850249	2.26513	3.94115e-07	2.8436e-05	2.2792e-05	1010	tags=47%, list=6%, signal=44%	C7/CFD/C1QA/C3/C1QC/C1QB/C1S/C1R
REACTOME_ACTIVATION_OF_ATR_IN_RESPONSE_TO_REPLICATION_STRESS	REACTOME_ACTIVATION_OF_ATR_IN_RESPONSE_TO_REPLICATION_STRESS	36	-0.711982	-2.16282	5.96092e-07	4.1744e-05	3.34586e-05	3899	tags=78%, list=23%, signal=60%	ORC4/MCM2/MCM7/RAD1/RFC2/CDK2/ORC3/CHEK1/HUS1/CDC45/ORC1/ORC5/MCM6/RAD17/RPA1/ORC2/MCM3/ATR/ORC6/CDC25C/MCM8/RFC4/DBF4/RFC5/RFC3/MCM4/CDC6/MCM10
REACTOME_G0_AND_EARLY_G1	REACTOME_G0_AND_EARLY_G1	27	-0.760868	-2.15316	6.70499e-07	4.56131e-05	3.65599e-05	1049	tags=44%, list=6%, signal=42%	TFDP2/RBBP4/PCNA/CCNE1/LIN52/E2F5/CCNA2/CCNE2/CDC6/CDK1/CCNA1/TOP2A
WP_IL18_SIGNALING_PATHWAY	WP_IL18_SIGNALING_PATHWAY	258	0.38958	1.72486	9.02067e-07	5.96617e-05	4.78201e-05	3489	tags=35%, list=21%, signal=28%	FOS/CCL2/NPPA/SOCS3/RPS11/CENPB/NFKBIZ/RND2/KLF2/CCDC9/USP5/BTG2/HMOX1/PIGT/S1PR4/TOMM40/TIMP1/ARF6/CCL4/FN1/ZNF219/ARL4D/CCL5/JUN/ACADS/NCF1/MMP9/PPP1R13L/ZNF444/CXCL16/DES/ICAM1/MEPCE/ITGA2B/CD36/BCL2L1/NR4A1/TNFRSF1A/IER3/RELA/NRN1/PKN1/NFKBIA/RXRB/KCNH2/BSG/TIMP3/GRN/CA11/IL13/HOXD8/NFKB2/TGM2/MAPK3/BAD/ACTA2/IMP3/CCL19/NR1H3/NCAPH2/PTPRZ1/ITM2C/CEBPB/HPS1/RPTOR/ECH1/BIN1/UCK1/LTB/MTCH1/SEMA6…
REACTOME_DNA_DOUBLE_STRAND_BREAK_REPAIR	REACTOME_DNA_DOUBLE_STRAND_BREAK_REPAIR	123	-0.522562	-1.95715	1.05901e-06	6.81486e-05	5.46226e-05	3810	tags=49%, list=22%, signal=38%	RAD1/RFC2/RFC1/BRCA2/RMI2/RNF8/CDK2/LIG3/CHEK1/HUS1/PARP2/SUMO1/BRIP1/PALB2/UBC/CHEK2/TDP2/BARD1/KDM4A/SPIDR/PPP4R2/XRCC6/POLE3/TDP1/RHNO1/PARP1/RAD50/WRN/RAD17/XRCC5/PRKDC/RPA1/DNA2/UBE2V2/ATR/TOPBP1/BRCC3/RBBP8/BRCA1/BLM/RFC4/PCNA/XRCC4/SMARCA5/TIMELESS/POLD3/RMI1/EME1/PAXIP1/RFC5/KPNA2/EXO1/RAD51AP1/FEN1/POLE2/CCNA2/TIPIN/RFC3/EYA2/CCNA1
PID_AURORA_B_PATHWAY	PID_AURORA_B_PATHWAY	37	-0.698403	-2.12378	1.18973e-06	7.45461e-05	5.97502e-05	2055	tags=54%, list=12%, signal=48%	NCL/PSMA3/CBX5/KLHL13/CUL3/BIRC5/NCAPG/NCAPH/KIF23/NCAPD2/AURKA/SMC4/SMC2/TACC1/KIF2C/BUB1/VIM/RACGAP1/NDC80/KIF20A
WP_DNA_IRDAMAGE_AND_CELLULAR_RESPONSE_VIA_ATR	WP_DNA_IRDAMAGE_AND_CELLULAR_RESPONSE_VIA_ATR	75	-0.591691	-2.06688	1.23181e-06	7.52036e-05	6.02772e-05	3893	tags=61%, list=23%, signal=47%	MCM2/RAD1/BRCA2/UBE2D3/CDK2/CHEK1/POLB/HUS1/BRIP1/PALB2/UPF1/CHEK2/XPA/RECQL/EEF1E1/BARD1/CDC45/MLH1/TDP1/PARP1/PPM1D/DCLRE1A/FOXM1/RAD50/WRN/RAD17/SP1/XRCC5/PRKDC/RPA1/USP1/ATR/TOPBP1/BRCC3/RBBP8/BRCA1/CDC25C/PCNA/RFWD3/RMI1/MCPH1/EXO1/FEN1/MSH2/FANCI/CDK1
REACTOME_G2_M_DNA_DAMAGE_CHECKPOINT	REACTOME_G2_M_DNA_DAMAGE_CHECKPOINT	56	-0.636891	-2.11197	1.29071e-06	7.5235e-05	6.03024e-05	3810	tags=68%, list=22%, signal=53%	YWHAE/RAD1/RFC2/RMI2/YWHAH/RNF8/CHEK1/HUS1/SUMO1/BRIP1/CHEK2/BARD1/YWHAQ/RHNO1/RAD50/WRN/YWHAZ/RAD17/YWHAG/WEE1/RPA1/DNA2/UBE2V2/ATR/TOPBP1/BRCC3/RBBP8/BRCA1/CDC25C/BLM/RFC4/RMI1/RFC5/EXO1/YWHAB/RFC3/CCNB1/CDK1
REACTOME_KINESINS	REACTOME_KINESINS	54	-0.647236	-2.1249	1.30535e-06	7.5235e-05	6.03024e-05	2343	tags=35%, list=14%, signal=30%	KIF16B/KIF1B/KIF3B/KIF18B/KIF5B/TUBA1A/KIFAP3/TUBB2B/KIF18A/KIF23/KLC1/KIF21A/KIF2C/CENPE/KIF4A/KIF15/RACGAP1/KIF20A/KIF11
REACTOME_TRANSCRIPTIONAL_REGULATION_BY_TP53	REACTOME_TRANSCRIPTIONAL_REGULATION_BY_TP53	343	-0.397117	-1.66021	1.32712e-06	7.5235e-05	6.03024e-05	3966	tags=38%, list=23%, signal=30%	YWHAE/COX6C/CNOT2/EP300/MDM4/RAD1/RNF34/RFC2/CDKN1B/PRMT5/RGCC/RABGGTB/RMI2/YWHAH/TP53I3/COX7B/SMYD2/AGO1/PRDM1/CDK2/CSNK2A1/TP53INP1/TNFRSF10B/GTF2F2/NPM1/CHEK1/SETD9/ING2/HUS1/ERCC3/AURKB/LAMTOR5/BRIP1/PTEN/UBC/PRDX1/CNOT10/TAF7/TRIAP1/COX5A/CCNH/CHEK2/BNIP3L/PPP2R1B/RRM2B/MAPKAPK5/CASP10/BID/GTF2H1/CCNG1/HDAC1/COX16/BARD1/TNFRSF10A/CNOT6/TAF3/SLC38A9/USP7/LAMTOR3/SUPT16H/MAPK14/L3MBTL1/CCNT2/M…
REACTOME_CREATION_OF_C4_AND_C2_ACTIVATORS	REACTOME_CREATION_OF_C4_AND_C2_ACTIVATORS	14	0.873758	2.2228	1.4576e-06	8.07106e-05	6.46912e-05	1010	tags=57%, list=6%, signal=54%	C1QA/COLEC11/C1QC/C1QB/C1S/FCN1/FCN3/C1R
REACTOME_COPI_DEPENDENT_GOLGI_TO_ER_RETROGRADE_TRAFFIC	REACTOME_COPI_DEPENDENT_GOLGI_TO_ER_RETROGRADE_TRAFFIC	92	-0.551592	-1.96712	1.49718e-06	8.10179e-05	6.49375e-05	2565	tags=36%, list=15%, signal=31%	TMED10/ARF4/KIF16B/KIF1B/ARCN1/KDELR3/NAPG/COPB1/KIF3B/ZW10/KIF18B/TMED2/KIF5B/TUBA1A/KIFAP3/RAB1A/RINT1/TUBB2B/COPB2/KIF18A/ARFGAP3/KIF23/KLC1/KIF21A/COPG2/KIF2C/STX18/CENPE/KIF4A/KIF15/RACGAP1/KIF20A/KIF11
WP_ENDODERM_DIFFERENTIATION	WP_ENDODERM_DIFFERENTIATION	136	-0.496364	-1.88375	1.92925e-06	0.000102079	8.18183e-05	3376	tags=38%, list=20%, signal=30%	ELAVL1/UBR5/APP/C1QBP/ACACA/CDC73/CEBPZ/BTAF1/TOX/RFX7/CDYL/LEO1/STAT1/DNMT3B/PTHLH/RTF1/BMPR1A/KDM4A/ELP4/MTF2/SFMBT1/CUL4B/PIAS1/ASCC3/SMAD2/FOXO1/TCF4/APC/CTR9/FOXA2/DUSP2/LRPPRC/BPTF/CTBP2/SOX17/LEF1/WDHD1/GRHL2/NCAPG2/SFRP1/RAB38/PLCH1/DUSP4/TRIM5/ZNF462/TAF5/TET1/NLK/ZNF281/EZH2/CTNNB1
KEGG_CYTOKINE_CYTOKINE_RECEPTOR_INTERACTION	KEGG_CYTOKINE_CYTOKINE_RECEPTOR_INTERACTION	250	0.385655	1.69769	2.05568e-06	0.000106404	8.52849e-05	3720	tags=30%, list=22%, signal=24%	CCL21/CXCL14/CCL2/CSF3R/IL2RG/PDGFA/PF4/TNFRSF18/CXCL13/PPBP/CSF1R/CTF1/IL10RA/CD27/TNFSF14/ACVRL1/CCL4/VEGFB/CCL5/CXCL16/CLCF1/TNFSF13B/PLEKHO2/CCR10/IL4R/TNFRSF1A/TNFRSF13B/EPO/IL17RA/IL13/EPOR/PDGFRB/IL12RB1/TGFB1/TNFRSF14/CNTFR/CCL19/CCR1/CCL27/CCL8/NGFR/CCL26/VEGFC/RELT/IL2RB/PDGFB/IL6ST/TNFSF13/LTB/FLT3LG/IL15RA/TNF/CCR5/TNFRSF10C/PDGFRA/CD70/CSF2/LEPR/CCL7/IL6/MPL/TNFSF9/LEP/IFNL2/CXCL3/IF…
WP_GENES_RELATED_TO_PRIMARY_CILIUM_DEVELOPMENT_BASED_ON_CRISPR	WP_GENES_RELATED_TO_PRIMARY_CILIUM_DEVELOPMENT_BASED_ON_CRISPR	88	-0.550061	-1.94382	2.21248e-06	0.000112083	8.98372e-05	3790	tags=48%, list=22%, signal=37%	IFT20/CEP162/CEP104/ARL13B/SASS6/BBS4/IFT43/WDPCP/RAB23/IFT74/TMEM107/TUBE1/ARL6/KIAA0753/MKKS/TULP3/DYNLT1/LZTFL1/CEP44/TMEM231/KIF3B/KIFAP3/BBS12/IFT81/IFT52/MIB1/PIBF1/DYNC2LI1/IFT80/CEP192/TTC8/CLUAP1/BBS2/CEP19/IFT57/BBS7/EFCAB7/CEP76/TTC30B/RPGRIP1L/CEP83/TMEM17
WP_COMPLEMENT_ACTIVATION	WP_COMPLEMENT_ACTIVATION	20	0.791035	2.2216	3.30608e-06	0.000163996	0.000131446	1507	tags=45%, list=9%, signal=41%	C7/CFD/C1QA/C3/C1QC/C1QB/C1S/C1R/CFP
REACTOME_ORC1_REMOVAL_FROM_CHROMATIN	REACTOME_ORC1_REMOVAL_FROM_CHROMATIN	67	-0.592536	-2.02775	3.44289e-06	0.000167296	0.000134091	4783	tags=70%, list=28%, signal=51%	PSMB5/SKP1/RPS27A/PSMD10/PSMD6/RBX1/PSMC1/UBB/PSMA7/PSMD2/ORC4/MCM2/MCM7/PSMD13/CDK2/ORC3/PSMD5/UBC/PSMA5/PSMC5/CUL1/PSMA1/PSMC2/PSMD7/PSMA3/PSMB7/ORC1/ORC5/PSMB1/PSMA2/MCM6/PSMD14/PSMD12/SKP2/PSME3/PSMA4/ORC2/MCM3/PSMD1/PSMC6/ORC6/PSME4/MCM8/CCNA2/MCM4/CDC6/CCNA1
REACTOME_DEPOSITION_OF_NEW_CENPA_CONTAINING_NUCLEOSOMES_AT_THE_CENTROMERE	REACTOME_DEPOSITION_OF_NEW_CENPA_CONTAINING_NUCLEOSOMES_AT_THE_CENTROMERE	24	-0.765771	-2.10402	4.06996e-06	0.000193811	0.000155344	2275	tags=75%, list=13%, signal=65%	MIS18BP1/CENPC/CENPQ/ITGB3BP/RBBP7/CENPH/RUVBL1/RBBP4/RSF1/CENPW/SMARCA5/HJURP/CENPN/OIP5/MIS18A/CENPK/CENPL/CENPU
REACTOME_REGULATION_OF_TP53_ACTIVITY	REACTOME_REGULATION_OF_TP53_ACTIVITY	155	-0.470247	-1.81401	4.24834e-06	0.000195741	0.000156891	3895	tags=43%, list=23%, signal=33%	EP300/MDM4/RAD1/RNF34/RFC2/PRMT5/RMI2/SMYD2/PRDM1/CDK2/CSNK2A1/TP53INP1/CHEK1/SETD9/ING2/HUS1/AURKB/BRIP1/UBC/TAF7/CHEK2/PPP2R1B/MAPKAPK5/CCNG1/HDAC1/BARD1/TAF3/USP7/SUPT16H/MAPK14/L3MBTL1/TAF13/TP53BP2/TAF12/CHD4/RHNO1/HDAC2/CDK5R1/RBBP7/RAD50/WRN/RAD17/TAF7L/RPA1/DNA2/PPP2CA/ATR/TOPBP1/RBBP4/RBBP8/BRD7/BRCA1/SSRP1/BLM/RFC4/RMI1/RFC5/AURKA/MAP2K6/EXO1/CCNA2/TAF5/TPX2/RFC3/CDK1/CCNA1
REACTOME_ACTIVATION_OF_THE_PRE_REPLICATIVE_COMPLEX	REACTOME_ACTIVATION_OF_THE_PRE_REPLICATIVE_COMPLEX	33	-0.708599	-2.12033	4.27491e-06	0.000195741	0.000156891	2169	tags=55%, list=13%, signal=48%	CDC45/ORC1/POLE3/ORC5/MCM6/RPA1/ORC2/MCM3/ORC6/PRIM1/MCM8/GMNN/POLA1/DBF4/POLE2/MCM4/CDC6/MCM10
REACTOME_SUMOYLATION	REACTOME_SUMOYLATION	166	-0.460955	-1.79035	4.43846e-06	0.000199396	0.00015982	3989	tags=46%, list=24%, signal=35%	SENP1/STAG2/EP300/UHRF2/SP100/RWDD3/SAE1/SMC6/NUP153/CDCA8/DNMT1/NPM1/NCOA1/PARK7/ING2/VHL/AURKB/NUP85/NSMCE4A/SUMO1/NUP43/RAE1/RARA/DNMT3B/EID3/HDAC1/NUP98/DDX5/RANBP2/SAFB/NR2C1/NUP205/NUP107/FOXL2/NUP37/NUP93/NOP58/SP3/HNRNPK/NUP50/PARP1/HDAC2/PIAS1/CBX5/WRN/TOPORS/NUP35/NUP160/SEH1L/TDG/TOP2B/RPA1/NDC1/RAD21/NRIP1/STAG1/NUP133/SIN3A/CETN2/NUP155/DNMT3A/BRCA1/NUP88/BLM/BIRC5/PCNA/XRCC4/UBA2/ES…
WP_CILIOPATHIES	WP_CILIOPATHIES	163	-0.455578	-1.76699	5.16037e-06	0.000227534	0.000182373	3748	tags=37%, list=22%, signal=29%	PKD2/DNAH11/CEP104/ARL13B/PIK3R4/BBS4/IFT43/WDPCP/CEP290/RAB23/ATXN10/TMEM107/TTC25/LRRC6/ALMS1/ARL6/DNAI1/CCDC114/KIAA0753/MKKS/LZTFL1/AHI1/TMEM231/TMEM237/OCRL/BBS12/IFT81/IFT52/CCDC65/FAM161A/PIBF1/TOPORS/RSPH4A/DYNC2LI1/INVS/PLK4/IFT80/TTC8/DRC1/AK7/CLUAP1/TBC1D32/BBS2/NME7/SPATA7/CEP19/IFT57/INTU/BBS7/KIZ/DNAAF2/HYLS1/RPGRIP1L/EFHC1/POC1B/NEK2/CEP83/TMEM17/SPAG1/RSPH1/DCDC2
WP_DNA_REPAIR_PATHWAYS_FULL_NETWORK	WP_DNA_REPAIR_PATHWAYS_FULL_NETWORK	110	-0.510658	-1.88707	5.47949e-06	0.000233809	0.000187403	3680	tags=52%, list=22%, signal=41%	RFC1/BRCA2/MBD4/LIG3/APEX1/FAN1/CHEK1/POLB/ERCC3/PARP2/FANCB/NEIL3/ERCC5/BRIP1/PALB2/CCNH/XPA/FANCF/GTF2H1/POLI/REV1/XRCC6/RAD23B/POLE3/MLH1/REV3L/WDR48/CUL4B/PARP1/RAD50/WRN/MNAT1/MSH6/TDG/XRCC5/PRKDC/RPA1/CUL4A/USP1/CETN2/HMGB1/ATR/FANCL/BRCA1/CDK7/RFC4/PCNA/XRCC4/POLD3/RAD54B/RFC5/EXO1/FEN1/POLE2/RFC3/MSH2/FANCI
WP_ALLOGRAFT_REJECTION	WP_ALLOGRAFT_REJECTION	83	0.521031	1.97223	5.49907e-06	0.000233809	0.000187403	4289	tags=49%, list=25%, signal=37%	C7/CCL21/C1QA/C3/C1QC/PRF1/HLA-DQA1/CXCL13/C1QB/HLA-DPA1/HLA-DMA/HLA-DPB1/HLA-DRA/CD86/IL13/HLA-F/TGFB1/CASP9/CCL19/CD55/LRRK2/HLA-E/GZMB/TNF/PDGFRA/HLA-DMB/HLA-B/CSNK2A2/GNLY/CXCL8/FOXP3/MICA/HLA-C/AGTR1/HLA-G/IL1A/CD40/CXCR5/FASLG/HLA-A/C2
NABA_SECRETED_FACTORS	NABA_SECRETED_FACTORS	312	0.35879	1.61035	5.78986e-06	0.000241854	0.000193851	2768	tags=21%, list=16%, signal=18%	CCL21/S100A9/LEFTY1/CXCL14/CCL2/S100A8/S100A4/PDGFA/S100A10/IL34/ANGPTL1/PF4/IL17C/CXCL13/PPBP/CHRD/FSTL3/S100A3/CTF1/EGFL7/TNFSF14/S100A2/PGF/CCL4/VEGFB/CCL5/CLCF1/NGF/TNFSF13B/CBLN3/WNT10B/IL36RN/BMP6/SCUBE1/EPO/S100A1/IL13/SFRP5/HCFC1/IL17D/FRZB/S100A14/TGFB1/GDF2/EBI3/WFIKKN1/S100A6/CCL19/CCL27/CCL8/INHA/FGF6/CCL26/CHRDL2/VEGFC/S100A11/CHRDL1/ARTN/WNT2B/PDGFB/INSL3/TNFSF13/LTB/FLT3LG/FGF11/NT…
KEGG_SYSTEMIC_LUPUS_ERYTHEMATOSUS	KEGG_SYSTEMIC_LUPUS_ERYTHEMATOSUS	48	0.615223	2.11746	5.91071e-06	0.000242645	0.000194485	1319	tags=29%, list=8%, signal=27%	C7/C1QA/C3/C1QC/HLA-DQA1/C1QB/C1S/HLA-DPA1/FCGR2B/HLA-DMA/C1R/HLA-DPB1/HLA-DRA/CD86
REACTOME_TRNA_PROCESSING	REACTOME_TRNA_PROCESSING	99	-0.510527	-1.8445	6.31484e-06	0.000252844	0.00020266	3202	tags=49%, list=19%, signal=40%	NSUN2/NUP85/TRNT1/CLP1/TRMT61B/TSEN2/ALKBH8/NUP43/RAE1/PUS3/CDKAL1/TYW1/TRMT13/POP1/POP4/TRMT10A/NUP98/RPP40/RANBP2/TYW3/RTCB/NUP205/NUP107/TRMT12/NUP37/DDX1/RAN/LCMT2/POP5/NUP93/TRIT1/NUP50/MTO1/NUP35/NUP160/SEH1L/ADAT2/NDC1/NUP133/TRMT11/NUP155/TRMT10C/XPOT/TRDMT1/PUS7/NUP88/TSEN15/RPP30/ADAT1
BIOCARTA_CLASSIC_PATHWAY	BIOCARTA_CLASSIC_PATHWAY	12	0.881584	2.14635	6.37155e-06	0.000252844	0.00020266	1010	tags=58%, list=6%, signal=55%	C7/C1QA/C3/C1QC/C1QB/C1S/C1R
WP_DNA_REPLICATION	WP_DNA_REPLICATION	42	-0.660077	-2.06038	7.32473e-06	0.000285905	0.000229158	3899	tags=69%, list=23%, signal=53%	ORC4/MCM2/MCM7/RFC2/RFC1/CDK2/ORC3/UBC/CDC45/ORC1/ORC5/MCM6/RPA1/ORC2/MCM3/ORC6/PRIM1/RFC4/PCNA/GMNN/POLD3/POLA1/DBF4/RFC5/POLE2/RFC3/MCM4/CDC6/MCM10
REACTOME_INTRA_GOLGI_AND_RETROGRADE_GOLGI_TO_ER_TRAFFIC	REACTOME_INTRA_GOLGI_AND_RETROGRADE_GOLGI_TO_ER_TRAFFIC	192	-0.440972	-1.73549	7.97276e-06	0.00030618	0.000245409	3181	tags=34%, list=19%, signal=28%	MAN1A2/MAN1A1/SCOC/KIF20B/KDELR2/GOLGA4/RAB18/TMF1/TMED10/DCTN6/RAB9A/TRIP11/ARF4/KIF16B/KIF1B/ARCN1/KDELR3/ARL1/NAA30/NAPG/COPB1/KIF3B/DCTN4/ZW10/KIF18B/DYNC1I2/TMED2/KIF5B/TUBA1A/KIFAP3/GCC1/BICD1/PAFAH1B1/SYS1/VPS54/CAPZA1/RAB1A/RINT1/NAA35/GOLGA5/IGF2R/COG2/COG6/TUBB2B/COPB2/COG5/M6PR/MAN2A1/KIF18A/ARFGAP3/DYNC1LI1/KIF23/GALNT1/KLC1/KIF21A/COPG2/KIF2C/STX18/PLA2G4A/CENPE/KIF4A/KIF15/RACGAP1/K…
WP_TYROBP_CAUSAL_NETWORK	WP_TYROBP_CAUSAL_NETWORK	59	0.578622	2.06442	8.70022e-06	0.000326868	0.000261992	3556	tags=53%, list=21%, signal=42%	TYROBP/C3/CD37/C1QC/SLC1A5/CD4/LYL1/ITGAM/IL10RA/RUNX3/ITGB2/CXCL16/PPP1R18/PYCARD/NRROS/HCLS1/GAL3ST4/NCKAP1L/PLEK/STAT5A/RNASE6/ELF4/CAPG/TMEM106A/TCIRG1/ADAP2/ABCC4/SH2B3/RPS6KA1/LOXL3/CD84
WP_GASTRIC_CANCER_NETWORK_1	WP_GASTRIC_CANCER_NETWORK_1	24	-0.756909	-2.07967	8.78604e-06	0.000326868	0.000261992	1272	tags=54%, list=7%, signal=50%	APC/CEP192/ACTL6A/RUVBL1/UBE2C/AURKA/TPX2/E2F7/MCM4/KIF15/ECT2/CCNA1/TOP2A
WP_VITAMIN_B12_METABOLISM	WP_VITAMIN_B12_METABOLISM	44	0.627706	2.13028	9.65748e-06	0.000353761	0.000283547	3281	tags=43%, list=19%, signal=35%	SERPINA3/CCL2/CBS/SOD3/APOE/TCN1/CCL5/APOA1/ICAM1/SCARB1/RELA/NFKB2/MMAB/TCN2/SERPINE1/TNF/F7/IL6/F2
REACTOME_HOMOLOGY_DIRECTED_REPAIR	REACTOME_HOMOLOGY_DIRECTED_REPAIR	96	-0.526554	-1.89498	1.012e-05	0.000364079	0.000291817	3810	tags=50%, list=22%, signal=39%	RAD1/RFC2/RFC1/BRCA2/RMI2/RNF8/CDK2/LIG3/CHEK1/HUS1/PARP2/SUMO1/BRIP1/PALB2/UBC/BARD1/SPIDR/PPP4R2/POLE3/RHNO1/PARP1/RAD50/WRN/RAD17/RPA1/DNA2/UBE2V2/ATR/TOPBP1/BRCC3/RBBP8/BRCA1/BLM/RFC4/PCNA/TIMELESS/POLD3/RMI1/EME1/RFC5/EXO1/RAD51AP1/FEN1/POLE2/CCNA2/TIPIN/RFC3/CCNA1
REACTOME_SUMOYLATION_OF_DNA_REPLICATION_PROTEINS	REACTOME_SUMOYLATION_OF_DNA_REPLICATION_PROTEINS	43	-0.651829	-2.04602	1.0245e-05	0.000364079	0.000291817	3501	tags=63%, list=21%, signal=50%	NUP153/CDCA8/AURKB/NUP85/SUMO1/NUP43/RAE1/NUP98/RANBP2/NUP205/NUP107/NUP37/NUP93/NUP50/NUP35/NUP160/SEH1L/TOP2B/NDC1/NUP133/NUP155/NUP88/BIRC5/PCNA/TOP1/AURKA/TOP2A
REACTOME_MITOTIC_PROPHASE	REACTOME_MITOTIC_PROPHASE	79	-0.549367	-1.93485	1.13204e-05	0.000396382	0.000317708	3501	tags=53%, list=21%, signal=42%	NUP153/NUMA1/BLZF1/NUP85/GORASP2/ARPP19/TMPO/NUP43/RAE1/PPP2R1B/NUP98/RANBP2/SET/NUP205/NUP107/NUP37/NUP93/MAPK1/NUP50/VRK2/RAB1A/NUP35/NUP160/SEH1L/NCAPD3/NDC1/RB1/GOLGA2/NUP133/PPP2CA/VRK1/NUP155/NUP88/NCAPG2/MCPH1/SMC4/SMC2/MASTL/CCNB2/LMNB1/CCNB1/CDK1
REACTOME_PROCESSING_OF_DNA_DOUBLE_STRAND_BREAK_ENDS	REACTOME_PROCESSING_OF_DNA_DOUBLE_STRAND_BREAK_ENDS	58	-0.591901	-1.9772	1.23109e-05	0.000424814	0.000340497	3810	tags=59%, list=22%, signal=46%	RAD1/RFC2/RMI2/RNF8/CDK2/CHEK1/HUS1/SUMO1/BRIP1/UBC/BARD1/PPP4R2/RHNO1/RAD50/WRN/RAD17/RPA1/DNA2/UBE2V2/ATR/TOPBP1/BRCC3/RBBP8/BRCA1/BLM/RFC4/TIMELESS/RMI1/RFC5/EXO1/CCNA2/TIPIN/RFC3/CCNA1
BIOCARTA_EPO_PATHWAY	BIOCARTA_EPO_PATHWAY	19	0.778539	2.14847	1.37017e-05	0.000466054	0.000373552	2017	tags=53%, list=12%, signal=46%	FOS/JUN/ELK1/SHC1/EPO/STAT5A/PTPN6/MAPK3/EPOR/HRAS
REACTOME_CILIUM_ASSEMBLY	REACTOME_CILIUM_ASSEMBLY	183	-0.433424	-1.69725	1.60859e-05	0.000539445	0.000432377	4088	tags=41%, list=24%, signal=31%	CEP89/CEP72/CLASP1/NPHP4/EXOC6/CEP152/YWHAE/IFT20/PKD2/CEP162/ARL13B/UNC119B/BBS4/IFT43/CEP290/CEP63/CCT4/IFT74/CCP110/ODF2/CKAP5/ALMS1/ARL6/MKKS/TRIP11/PCM1/TUBG1/LZTFL1/ARF4/HAUS8/EXOC5/AHI1/KIF3B/CEP70/DYNC1I2/TUBA1A/EXOC8/KIFAP3/BBS12/PAFAH1B1/IFT81/MAPRE1/EXOC1/IFT52/ASAP1/YWHAG/DYNC2LI1/HAUS1/PLK4/IFT80/CEP192/TTC8/CCT5/TUBB2B/EXOC2/CCT8/CETN2/CLUAP1/BBS2/HSP90AA1/HAUS3/IFT57/BBS7/NEDD1/HAU…
KEGG_OOCYTE_MEIOSIS	KEGG_OOCYTE_MEIOSIS	107	-0.503343	-1.85078	1.82001e-05	0.000595206	0.00047707	3461	tags=38%, list=20%, signal=31%	CDK2/ESPL1/PPP1CC/PRKX/ADCY1/CHP1/ADCY2/ANAPC5/PPP2R1B/CUL1/FBXW11/ANAPC10/YWHAQ/MAPK1/ITPR2/CAMK2D/YWHAZ/CDC16/YWHAG/CDC23/PPP2CA/ANAPC7/CDC20/CDC25C/PTTG1/CCNE1/ANAPC4/PPP3R1/PPP2R5E/FBXO5/AURKA/IGF1/YWHAB/CDC27/CCNB2/PGR/CCNE2/MAD2L1/BUB1/CCNB1/CDK1
REACTOME_APC_C_CDH1_MEDIATED_DEGRADATION_OF_CDC20_AND_OTHER_APC_C_CDH1_TARGETED_PROTEINS_IN_LATE_MITOSIS_EARLY_G1	REACTOME_APC_C_CDH1_MEDIATED_DEGRADATION_OF_CDC20_AND_OTHER_APC_C_CDH1_TARGETED_PROTEINS_IN_LATE_MITOSIS_EARLY_G1	69	-0.557587	-1.92259	1.82486e-05	0.000595206	0.00047707	3175	tags=51%, list=19%, signal=41%	PSMD5/AURKB/ANAPC16/UBC/PSMA5/ANAPC5/PSMC5/UBE2E1/PSMA1/PSMC2/PSMD7/ANAPC10/PSMA3/PSMB7/PSMB1/PSMA2/PSMD14/PSMD12/SKP2/CDC16/PSME3/PSMA4/CDC23/RB1/ANAPC7/PSMD1/UBE2C/PSMC6/CDC20/PTTG1/PSME4/UBE2D1/ANAPC4/AURKA/CDC27
REACTOME_RHO_GTPASE_EFFECTORS	REACTOME_RHO_GTPASE_EFFECTORS	249	-0.406	-1.64866	1.9579e-05	0.000629966	0.000504931	4077	tags=40%, list=24%, signal=31%	CLASP1/FMNL2/RCC2/ARPC2/DYNC1LI2/IQGAP1/SCAI/YWHAE/ERCC6L/NDEL1/KDM1A/CDKN1B/DIAPH2/MYL6/PPP1R12A/PAK2/PRKCD/YWHAH/CTNNA1/PIK3R4/ACTR2/CDCA8/PPP1CC/NSL1/AURKB/NUP85/MYH10/GOPC/CKAP5/NUP43/PPP2R1B/MYL12B/NCK1/SKA2/NUP98/RANBP2/XPO1/RAC1/MAPK14/NUP107/CYFIP1/PTK2/NUP37/CENPC/ZW10/DYNC1I2/KIF5B/TUBA1A/CENPQ/YWHAQ/MAPK1/PAFAH1B1/ARPC3/MAPRE1/ACTR3/KTN1/KNTC1/ITGB3BP/KIF14/DSN1/YWHAZ/YWHAG/NUP160/CENP…
REACTOME_CONDENSATION_OF_PROMETAPHASE_CHROMOSOMES	REACTOME_CONDENSATION_OF_PROMETAPHASE_CHROMOSOMES	11	-0.875822	-2.01128	2.35263e-05	0.000746882	0.000598642	567	tags=73%, list=3%, signal=70%	NCAPG/NCAPH/NCAPD2/SMC4/SMC2/CCNB2/CCNB1/CDK1
WP_COMPLEMENT_AND_COAGULATION_CASCADES	WP_COMPLEMENT_AND_COAGULATION_CASCADES	57	0.565035	1.99251	2.45544e-05	0.000769262	0.00061658	1201	tags=30%, list=7%, signal=28%	C7/CFD/C1QA/SERPING1/C3/C1QC/CFH/F10/C1QB/C1S/THBD/C3AR1/PROS1/FGB/C5AR1/C1R/SERPINF2
WP_MRNA_PROCESSING	WP_MRNA_PROCESSING	120	-0.481335	-1.79633	2.55821e-05	0.000791053	0.000634046	4135	tags=48%, list=24%, signal=36%	PRPF4B/SRSF3/SNRPD2/RNMT/YBX1/HNRNPA1/CSTF2/DNAJC8/RBM39/NONO/SF3A3/SNRPB2/NUDT21/SNRPE/NCBP1/HNRNPU/SNRPF/CLP1/METTL3/CSTF3/CLK1/RBM5/SRSF7/PTBP2/CDC40/TRA2B/SNRNP40/TMED10/HNRNPD/HNRNPAB/SPOP/PRPF40A/NCBP2/DDX1/HNRNPL/DDX20/SNRPD1/HNRNPK/SNRPD3/HNRNPH1/HNRNPR/DHX15/SNRPA1/SRP54/DHX8/XRN2/CSTF1/RNGTT/CPSF3/HNRNPA2B1/PRPF4/SRSF10/CSTF2T/SRSF6/PAPOLA/TXNL4A/SRPK2
REACTOME_NUCLEAR_ENVELOPE_NE_REASSEMBLY	REACTOME_NUCLEAR_ENVELOPE_NE_REASSEMBLY	67	-0.561697	-1.92221	2.83934e-05	0.000866725	0.000694698	3150	tags=48%, list=19%, signal=39%	NUP85/SUMO1/PPP2R2A/TMPO/NUP43/SPAST/NUP98/ANKLE2/NUP205/NUP107/NUP37/RAN/TUBA1A/NUP93/VRK2/NUP35/NUP160/SEH1L/NDC1/TUBB2B/CHMP2B/NUP133/CHMP4B/PPP2CA/VRK1/NUP155/KPNB1/CCNB2/CHMP4C/LMNB1/CCNB1/CDK1
PID_E2F_PATHWAY	PID_E2F_PATHWAY	72	-0.549865	-1.90907	3.07958e-05	0.000928162	0.000743941	2029	tags=57%, list=12%, signal=50%	CDKN2A/RYBP/TK1/HBP1/TFDP1/CES3/RBL2/EP300/TRRAP/CDKN1B/PRMT5/CDK2/PLAU/SIRT1/RRM1/CASP7/HDAC1/ORC1/APAF1/CBX5/SP1/RB1/TFDP2/YY1/MCM3/TOPBP1/RBBP4/RBBP8/BRCA1/E2F6/CCNE1/POLA1/E2F5/DHFR/CCNA2/TYMS/E2F7/CCNE2/CDC6/RRM2/CDK1
WP_REGULATION_OF_SISTER_CHROMATID_SEPARATION_AT_THE_METAPHASEANAPHASE_TRANSITION	WP_REGULATION_OF_SISTER_CHROMATID_SEPARATION_AT_THE_METAPHASEANAPHASE_TRANSITION	15	-0.812011	-2.00145	3.38594e-05	0.00100774	0.000807726	1097	tags=60%, list=6%, signal=56%	RAD21/STAG1/BUB3/CDC20/PTTG1/MAD2L1/CENPE/BUB1/BUB1B
PID_CD8_TCR_DOWNSTREAM_PATHWAY	PID_CD8_TCR_DOWNSTREAM_PATHWAY	64	0.535904	1.93271	3.46738e-05	0.00101924	0.00081694	2808	tags=33%, list=17%, signal=27%	FOS/JUNB/EGR1/IL2RG/TNFRSF18/PRF1/CD3D/JUN/ELK1/CD8A/CD3E/MAPK3/EGR4/NFATC3/MAP2K2/HRAS/IL2RB/FOSL1/GZMB/TNF/CD247
PID_FANCONI_PATHWAY	PID_FANCONI_PATHWAY	40	-0.643517	-1.99521	3.57705e-05	0.00103865	0.000832501	3810	tags=68%, list=22%, signal=52%	RAD1/RFC2/BRCA2/FAN1/CHEK1/HUS1/FANCB/BRIP1/PALB2/FANCF/FBXW11/WDR48/RAD50/RAD17/RPA1/USP1/ATR/TOPBP1/FANCL/BRCA1/BLM/RFC4/UBE2T/RMI1/RFC5/RFC3/FANCI
REACTOME_TRANSPORT_OF_MATURE_TRANSCRIPT_TO_CYTOPLASM	REACTOME_TRANSPORT_OF_MATURE_TRANSCRIPT_TO_CYTOPLASM	72	-0.547611	-1.90125	3.68256e-05	0.00104636	0.000838677	3150	tags=49%, list=19%, signal=40%	NUP85/NCBP1/SRSF11/SRSF7/NUP43/RAE1/THOC1/CDC40/MAGOHB/THOC7/NUP98/RANBP2/FYTTD1/NUP205/NCBP2/NUP107/NUP37/ALYREF/NUP93/EIF4E/NUP50/THOC2/SLBP/NUP35/NUP160/SEH1L/SARNP/NDC1/CPSF3/NUP133/NUP155/SLU7/NUP88/SRSF6/UPF3B
REACTOME_DNA_STRAND_ELONGATION	REACTOME_DNA_STRAND_ELONGATION	32	-0.671179	-1.99499	3.69147e-05	0.00104636	0.000838677	1609	tags=47%, list=9%, signal=43%	MCM6/RPA1/DNA2/MCM3/PRIM1/MCM8/RFC4/PCNA/POLD3/POLA1/GINS1/RFC5/FEN1/RFC3/MCM4
WP_G1_TO_S_CELL_CYCLE_CONTROL	WP_G1_TO_S_CELL_CYCLE_CONTROL	64	-0.57027	-1.93739	3.87143e-05	0.00108446	0.000869213	2169	tags=38%, list=13%, signal=33%	CDC45/ORC1/ORC5/MCM6/MNAT1/WEE1/CCND1/RPA1/CCND2/ORC2/RB1/TFDP2/MCM3/ORC6/PRIM1/CDK7/PCNA/CCNE1/POLE2/CCNE2/MCM4/CCNB1/CDK1/CCNA1
REACTOME_ASSEMBLY_OF_THE_PRE_REPLICATIVE_COMPLEX	REACTOME_ASSEMBLY_OF_THE_PRE_REPLICATIVE_COMPLEX	64	-0.565567	-1.92142	4.70387e-05	0.00130231	0.00104383	4253	tags=58%, list=25%, signal=43%	PSMC1/UBB/PSMA7/PSMD2/ORC4/MCM2/MCM7/PSMD13/ORC3/PSMD5/UBC/PSMA5/PSMC5/PSMA1/PSMC2/PSMD7/PSMA3/PSMB7/ORC1/ORC5/PSMB1/PSMA2/MCM6/PSMD14/PSMD12/PSME3/PSMA4/ORC2/MCM3/PSMD1/PSMC6/ORC6/PSME4/MCM8/GMNN/MCM4/CDC6
PID_ATR_PATHWAY	PID_ATR_PATHWAY	37	-0.644388	-1.95952	4.80072e-05	0.00131385	0.00105308	3893	tags=65%, list=23%, signal=50%	MCM2/MCM7/RAD1/RFC2/BRCA2/CDK2/CHEK1/HUS1/FBXW11/YWHAZ/RAD17/RPA1/PPP2CA/ATR/TOPBP1/CDC25C/RFC4/TIMELESS/RFC5/YWHAB/CCNA2/TIPIN/RFC3/CDC6
KEGG_COMPLEMENT_AND_COAGULATION_CASCADES	KEGG_COMPLEMENT_AND_COAGULATION_CASCADES	67	0.52202	1.89423	6.20756e-05	0.00167957	0.00134621	1408	tags=27%, list=8%, signal=25%	C7/CFD/C1QA/SERPING1/C3/C1QC/CFH/F10/C1QB/C1S/THBD/C3AR1/PROS1/FGB/C5AR1/C1R/SERPINF2/C4BPB
REACTOME_ORGANELLE_BIOGENESIS_AND_MAINTENANCE	REACTOME_ORGANELLE_BIOGENESIS_AND_MAINTENANCE	255	-0.390449	-1.58641	6.40197e-05	0.00171271	0.00137277	4088	tags=40%, list=24%, signal=31%	SIRT4/TUBA1C/ARL3/CNTRL/SDCCAG8/TCTN3/GLUD2/CHD9/TGS1/CEP89/CEP72/CLASP1/NPHP4/EXOC6/CEP152/YWHAE/IDH2/IFT20/PKD2/CEP162/NCOR1/ARL13B/UNC119B/BBS4/IFT43/NCOA1/CEP290/CEP63/CCT4/IFT74/CCP110/ODF2/CKAP5/ALMS1/ARL6/MTERF1/MTX2/TFB1M/MKKS/TRIP11/PCM1/TUBG1/LZTFL1/ARF4/APOOL/IMMT/HAUS8/EXOC5/MAPK14/AHI1/CHCHD3/KIF3B/CEP70/DYNC1I2/TUBA1A/EXOC8/KIFAP3/HSPA9/BBS12/CYCS/PAFAH1B1/IFT81/MAPRE1/EXOC1/IFT52/T…
REACTOME_SNRNP_ASSEMBLY	REACTOME_SNRNP_ASSEMBLY	50	-0.592644	-1.90857	6.67281e-05	0.00176533	0.00141495	4572	tags=74%, list=27%, signal=54%	SNRPG/NUP54/SNUPN/TGS1/PHAX/SNRPD2/GEMIN4/PRMT5/NUP153/WDR77/SNRPE/NUP85/NCBP1/SNRPF/NUP43/RAE1/NUP98/RANBP2/NUP205/NCBP2/NUP107/NUP37/NUP93/DDX20/SNRPD1/NUP50/SNRPD3/CLNS1A/NUP35/NUP160/SEH1L/NDC1/GEMIN5/NUP133/NUP155/NUP88/GEMIN2
KEGG_GRAFT_VERSUS_HOST_DISEASE	KEGG_GRAFT_VERSUS_HOST_DISEASE	32	0.650277	2.05714	6.81354e-05	0.00178275	0.00142891	4195	tags=66%, list=25%, signal=49%	PRF1/HLA-DQA1/HLA-DPA1/HLA-DMA/HLA-DPB1/HLA-DRA/CD86/HLA-F/HLA-E/GZMB/TNF/HLA-DMB/HLA-B/KIR2DL1/IL6/KIR2DL3/HLA-C/HLA-G/IL1A/FASLG/HLA-A
REACTOME_ANTIMICROBIAL_PEPTIDES	REACTOME_ANTIMICROBIAL_PEPTIDES	64	0.524975	1.89329	6.892e-05	0.00178368	0.00142966	318	tags=11%, list=2%, signal=11%	BPIFB1/PLA2G2A/S100A9/LTF/S100A8/CD4/LCN2
REACTOME_MRNA_SPLICING	REACTOME_MRNA_SPLICING	178	-0.427428	-1.66755	7.05299e-05	0.00180572	0.00144732	4292	tags=46%, list=25%, signal=34%	RBM8A/HNRNPF/LSM3/POLR2D/BUD31/SRSF3/SNRPD2/YBX1/HNRNPA1/SNRNP27/AQR/CSTF2/DNAJC8/DDX23/ELAVL1/GTF2F2/GCFC2/SNRNP48/PPIL6/SF3A3/SNRPB2/NUDT21/SNRPE/NCBP1/HNRNPU/SNRPF/CLP1/CWC22/SRSF11/CSTF3/RBM5/SRSF7/CDC5L/CDC40/MAGOHB/USP39/PPWD1/TRA2B/SNRNP40/HNRNPD/ZCRB1/DDX5/HNRNPA0/PRPF40A/NCBP2/ALYREF/HNRNPL/RBM22/SNRPD1/SNW1/HNRNPK/WBP4/SNRPD3/WBP11/CCAR1/HNRNPH1/HNRNPR/PPIL4/DHX15/BCAS2/SNRPA1/PPIL1/CRN…
REACTOME_PD_1_SIGNALING	REACTOME_PD_1_SIGNALING	18	0.755238	2.04805	7.13329e-05	0.00180685	0.00144823	1508	tags=50%, list=9%, signal=46%	HLA-DQA1/CD4/CD3D/HLA-DPA1/HLA-DPB1/HLA-DRA/CSK/CD3E/PTPN6
REACTOME_CYCLIN_A_CDK2_ASSOCIATED_EVENTS_AT_S_PHASE_ENTRY	REACTOME_CYCLIN_A_CDK2_ASSOCIATED_EVENTS_AT_S_PHASE_ENTRY	82	-0.520015	-1.83887	7.5462e-05	0.00189132	0.00151593	4783	tags=60%, list=28%, signal=43%	PSMB5/SKP1/RPS27A/PSMD10/PSMD6/TFDP1/LIN54/PSMC1/UBB/PSMA7/RBL2/PSMD2/CDKN1B/PSMD13/CDK2/PSMD5/UBC/CCNH/PSMA5/PSMC5/CUL1/PSMA1/PSMC2/PSMD7/PSMA3/PSMB7/CKS1B/PSMB1/PSMA2/PSMD14/PSMD12/SKP2/MNAT1/WEE1/PSME3/CCND1/PSMA4/RB1/TFDP2/PSMD1/RBBP4/PSMC6/CDK7/CCNE1/LIN52/E2F5/CCNA2/CCNE2/CCNA1
REACTOME_APOPTOTIC_EXECUTION_PHASE	REACTOME_APOPTOTIC_EXECUTION_PHASE	44	-0.604846	-1.89792	7.66553e-05	0.00190121	0.00152386	1513	tags=55%, list=9%, signal=50%	PAK2/PRKCD/FNTA/BIRC2/TJP1/CASP7/PTK2/CASP3/KPNA1/DNM1L/OCLN/GAS2/TJP2/APC/HMGB1/CASP6/KPNB1/PRKCQ/HMGB2/DSP/DSG2/VIM/LMNB1/CTNNB1
KEGG_ALLOGRAFT_REJECTION	KEGG_ALLOGRAFT_REJECTION	32	0.646433	2.04498	7.93578e-05	0.00194795	0.00156132	4514	tags=59%, list=27%, signal=44%	PRF1/HLA-DQA1/HLA-DPA1/HLA-DMA/HLA-DPB1/HLA-DRA/CD86/HLA-F/HLA-E/GZMB/TNF/HLA-DMB/HLA-B/HLA-C/HLA-G/CD40/FASLG/HLA-A/HLA-DQB1
REACTOME_EXTENSION_OF_TELOMERES	REACTOME_EXTENSION_OF_TELOMERES	48	-0.598787	-1.91392	8.80465e-05	0.00213917	0.00171459	1495	tags=33%, list=9%, signal=30%	WRN/SHQ1/RPA1/DNA2/RUVBL1/PRIM1/BLM/RFC4/PCNA/POLD3/POLA1/RFC5/FEN1/CCNA2/RFC3/CCNA1
KEGG_CHEMOKINE_SIGNALING_PATHWAY	KEGG_CHEMOKINE_SIGNALING_PATHWAY	179	0.387314	1.64278	8.89837e-05	0.0021401	0.00171534	3837	tags=35%, list=23%, signal=28%	CCL21/CXCL14/CCL2/ARRB2/PF4/CXCL13/PPBP/HCK/RAC2/ADCY3/GNG7/PXN/CCL4/CCL5/NCF1/CXCL16/SHC1/BCAR1/GSK3A/CCR10/RELA/PIK3CD/ADCY4/NFKBIA/AKT2/CSK/PIK3R2/IKBKG/GNB3/MAPK3/FGR/CCL19/CCR1/CCL27/ADCY6/CCL8/HRAS/GNG8/ADCY5/CCL26/GNGT2/PLCB2/RASGRP2/NFKBIB/JAK3/PRKACG/PRKACA/CCR5/WAS/GNG4/CCL7/GNG3/CXCL3/CXCR3/RHOA/CXCL6/CXCL8/PLCB3/AKT1/PTK2B/CCL17/CDC42/ELMO1
KEGG_AUTOIMMUNE_THYROID_DISEASE	KEGG_AUTOIMMUNE_THYROID_DISEASE	45	0.579104	1.9754	9.08628e-05	0.00216344	0.00173405	4514	tags=42%, list=27%, signal=31%	PRF1/HLA-DQA1/HLA-DPA1/HLA-DMA/HLA-DPB1/HLA-DRA/CD86/HLA-F/HLA-E/GZMB/HLA-DMB/HLA-B/HLA-C/HLA-G/CD40/TG/FASLG/HLA-A/HLA-DQB1
REACTOME_POSTMITOTIC_NUCLEAR_PORE_COMPLEX_NPC_REFORMATION	REACTOME_POSTMITOTIC_NUCLEAR_PORE_COMPLEX_NPC_REFORMATION	26	-0.695387	-1.94327	9.46173e-05	0.00221807	0.00177783	3150	tags=62%, list=19%, signal=50%	NUP85/SUMO1/NUP43/NUP98/NUP205/NUP107/NUP37/RAN/NUP93/NUP35/NUP160/SEH1L/NDC1/NUP133/NUP155/KPNB1
NABA_CORE_MATRISOME	NABA_CORE_MATRISOME	255	0.346534	1.53385	9.50201e-05	0.00221807	0.00177783	2936	tags=24%, list=17%, signal=20%	PRELP/ELN/COMP/COL6A1/MMRN2/PODN/SLIT3/VWA1/FGL2/COCH/COL10A1/FMOD/BGN/MFAP4/CILP/FNDC1/EMILIN3/IGFALS/COL8A2/FN1/COL6A2/IBSP/GAS6/DSPP/OMD/VIT/VWCE/FGB/LGI4/EMILIN1/LTBP4/AEBP1/COL16A1/LTBP3/KCP/MFGE8/CHADL/PODNL1/TINAGL1/NTNG2/COL18A1/FBLN2/ASPN/RELN/LAMB3/LRG1/SRGN/LAMA2/SMOC2/EFEMP2/SRPX/NID2/HSPG2/IGFBP7/IGFBP4/TSKU/NELL2/IGFBP6/MATN4/CRELD1/THBS3
REACTOME_APOPTOSIS	REACTOME_APOPTOSIS	163	-0.420798	-1.63209	0.000111476	0.00257693	0.00206547	3189	tags=35%, list=19%, signal=29%	OPA1/PSMD5/C1QBP/UBC/BIRC2/PSMA5/TJP1/PSMC5/BID/CASP7/APIP/TNFRSF10A/PSMA1/PSMC2/PSMD7/PTK2/PSMA3/PSMB7/YWHAQ/APAF1/CYCS/MAPK1/TP53BP2/PSMB1/PSMA2/CASP3/KPNA1/PSMD14/PSMD12/DNM1L/OCLN/GAS2/YWHAZ/YWHAG/TJP2/APC/APPL1/PSME3/PSMA4/TFDP2/HMGB1/PSMD1/PSMC6/CASP6/PSME4/KPNB1/PRKCQ/PPP3R1/HMGB2/TNFSF10/YWHAB/DSP/DSG2/VIM/LMNB1/CTNNB1/PMAIP1
REACTOME_NUCLEAR_PORE_COMPLEX_NPC_DISASSEMBLY	REACTOME_NUCLEAR_PORE_COMPLEX_NPC_DISASSEMBLY	34	-0.648447	-1.94502	0.000114433	0.00260091	0.00208468	3150	tags=62%, list=19%, signal=50%	NUP153/NUP85/NUP43/RAE1/NUP98/RANBP2/NUP205/NUP107/NUP37/NUP93/NUP50/NUP35/NUP160/SEH1L/NDC1/NUP133/NUP155/NUP88/CCNB2/CCNB1/CDK1
WP_MIRNA_REGULATION_OF_DNA_DAMAGE_RESPONSE	WP_MIRNA_REGULATION_OF_DNA_DAMAGE_RESPONSE	67	-0.541875	-1.85438	0.000114698	0.00260091	0.00208468	3846	tags=48%, list=23%, signal=37%	MCM7/RAD1/CDKN1B/RFC1/CDK2/TNFRSF10B/CHEK1/CHEK2/TLK1/RRM2B/BID/CCNG1/APAF1/CYCS/RAD50/CASP3/RAD17/CCND1/PRKDC/CCND2/RB1/ATR/TLK2/BRCA1/CDC25C/CCNE1/CDC20B/CCNB2/CCNE2/CCNB1/CDK1/PMAIP1
KEGG_SPLICEOSOME	KEGG_SPLICEOSOME	115	-0.46833	-1.74113	0.000118818	0.00266893	0.0021392	4572	tags=53%, list=27%, signal=39%	SNRPG/PRPF38A/HNRNPM/CWC15/RBM8A/LSM3/BUD31/SRSF3/SNRPD2/HNRNPA1/SNRNP27/AQR/ZMAT2/DDX23/TRA2A/SF3A3/SNRPB2/SNRPE/NCBP1/HNRNPU/SNRPF/PRPF38B/SRSF7/THOC1/CDC5L/CDC40/MAGOHB/USP39/TRA2B/SNRNP40/DDX5/PRPF40A/NCBP2/ALYREF/RBM22/SNRPD1/HSPA2/SNW1/HNRNPK/THOC2/SNRPD3/WBP11/DHX15/BCAS2/SNRPA1/PPIL1/CRNKL1/DHX8/RBM25/U2SURP/SMNDC1/HNRNPA3/DDX46/TCERG1/PRPF4/LSM5/SLU7/PLRG1/SRSF10/SRSF6/TXNL4A
KEGG_LEISHMANIA_INFECTION	KEGG_LEISHMANIA_INFECTION	65	0.522845	1.88144	0.000124935	0.00278011	0.00222831	2960	tags=37%, list=17%, signal=31%	FOS/C3/HLA-DQA1/ITGAM/ITGB2/NCF4/JUN/HLA-DPA1/NCF1/ELK1/HLA-DMA/RELA/TAB1/HLA-DPB1/HLA-DRA/NFKBIA/PTPN6/MAPK3/TGFB1/CYBA/FCGR3B/NFKBIB/TNF/HLA-DMB
REACTOME_PLATELET_ACTIVATION_SIGNALING_AND_AGGREGATION	REACTOME_PLATELET_ACTIVATION_SIGNALING_AND_AGGREGATION	251	0.349612	1.5385	0.000149616	0.00327084	0.00262164	2364	tags=25%, list=14%, signal=22%	CFD/SERPINA3/SERPING1/CTSW/ADRA2A/ARRB2/PDGFA/RAPGEF3/PF4/TBXA2R/PPBP/RAC2/FCER1G/RARRES2/GNG7/TIMP1/GNA15/FN1/VEGFB/RHOB/APOA1/GAS6/ITPR1/SHC1/PROS1/BCAR1/RHOG/ITGA2B/ABHD12/CD36/FGB/CFL1/SELP/QSOX1/LGALS3BP/GNA12/TLN1/SERPINF2/CSK/PIK3R2/TIMP3/GNB3/PLEK/TUBA4A/PTPN6/FLNA/MAPK3/TGFB1/TOR4A/LCP2/CHID1/GNG8/SRGN/TEX264/VEGFC/SERPINE1/FERMT3/TTN/DGKA/A1BG/GNGT2/ITPR3/LAT/PDGFB
KEGG_INTESTINAL_IMMUNE_NETWORK_FOR_IGA_PRODUCTION	KEGG_INTESTINAL_IMMUNE_NETWORK_FOR_IGA_PRODUCTION	43	0.587458	1.97458	0.000149736	0.00327084	0.00262164	4044	tags=49%, list=24%, signal=37%	ITGB7/HLA-DQA1/HLA-DPA1/MADCAM1/TNFSF13B/HLA-DMA/CCR10/HLA-DPB1/HLA-DRA/TNFRSF13B/CD86/TGFB1/CCL27/TNFSF13/IL15RA/HLA-DMB/IL6/MAP3K14/CD40/TNFRSF13C/ICOSLG
REACTOME_APC_CDC20_MEDIATED_DEGRADATION_OF_NEK2A	REACTOME_APC_CDC20_MEDIATED_DEGRADATION_OF_NEK2A	25	-0.697843	-1.93764	0.000157769	0.00339775	0.00272337	3095	tags=68%, list=18%, signal=56%	ANAPC16/UBC/ANAPC5/UBE2E1/ANAPC10/CDC16/CDC23/ANAPC7/UBE2C/BUB3/CDC20/UBE2D1/ANAPC4/CDC27/NEK2/MAD2L1/BUB1B
REACTOME_INTERACTIONS_OF_REV_WITH_HOST_CELLULAR_PROTEINS	REACTOME_INTERACTIONS_OF_REV_WITH_HOST_CELLULAR_PROTEINS	35	-0.633838	-1.9071	0.000158433	0.00339775	0.00272337	3501	tags=63%, list=21%, signal=50%	NUP153/NPM1/NUP85/NUP43/RAE1/NUP98/RANBP2/XPO1/NUP205/NUP107/NUP37/RAN/NUP93/NUP50/NUP35/NUP160/SEH1L/NDC1/NUP133/NUP155/NUP88/KPNB1
REACTOME_TRANSPORT_OF_THE_SLBP_DEPENDANT_MATURE_MRNA	REACTOME_TRANSPORT_OF_THE_SLBP_DEPENDANT_MATURE_MRNA	34	-0.641869	-1.92529	0.000159827	0.00339775	0.00272337	3501	tags=68%, list=21%, signal=54%	NUP153/NUP85/NCBP1/NUP43/RAE1/NUP98/RANBP2/NUP205/NCBP2/NUP107/NUP37/ALYREF/NUP93/EIF4E/NUP50/SLBP/NUP35/NUP160/SEH1L/NDC1/NUP133/NUP155/NUP88
REACTOME_SCF_SKP2_MEDIATED_DEGRADATION_OF_P27_P21	REACTOME_SCF_SKP2_MEDIATED_DEGRADATION_OF_P27_P21	57	-0.556471	-1.8584	0.0001709	0.00358971	0.00287723	4783	tags=65%, list=28%, signal=47%	PSMB5/SKP1/RPS27A/PSMD10/PSMD6/PSMC1/UBB/PSMA7/PSMD2/CDKN1B/PSMD13/CDK2/PSMD5/UBC/PSMA5/PSMC5/CUL1/PSMA1/PSMC2/PSMD7/PSMA3/PSMB7/CKS1B/PSMB1/PSMA2/PSMD14/PSMD12/SKP2/PSME3/CCND1/PSMA4/PSMD1/PSMC6/CCNE1/CCNA2/CCNE2/CCNA1
REACTOME_HDR_THROUGH_HOMOLOGOUS_RECOMBINATION_HRR	REACTOME_HDR_THROUGH_HOMOLOGOUS_RECOMBINATION_HRR	63	-0.537216	-1.81995	0.000171872	0.00358971	0.00287723	3810	tags=54%, list=22%, signal=42%	RAD1/RFC2/RFC1/BRCA2/RMI2/CHEK1/HUS1/BRIP1/PALB2/UBC/BARD1/SPIDR/POLE3/RHNO1/RAD50/WRN/RAD17/RPA1/DNA2/ATR/TOPBP1/RBBP8/BRCA1/BLM/RFC4/PCNA/POLD3/RMI1/EME1/RFC5/EXO1/RAD51AP1/POLE2/RFC3
KEGG_PROTEIN_EXPORT	KEGG_PROTEIN_EXPORT	22	-0.711717	-1.92508	0.000183568	0.00377261	0.00302383	4271	tags=77%, list=25%, signal=58%	SPCS1/SEC61A2/SEC61B/SEC61A1/SEC11C/SRP68/SEC11A/SRP14/SEC62/SRP19/SRPRB/SRP54/SRP9/SPCS3/HSPA5/SEC63/SRP72
REACTOME_E2F_MEDIATED_REGULATION_OF_DNA_REPLICATION	REACTOME_E2F_MEDIATED_REGULATION_OF_DNA_REPLICATION	21	-0.722617	-1.92841	0.000183798	0.00377261	0.00302383	2029	tags=57%, list=12%, signal=50%	ORC1/ORC5/ORC2/RB1/TFDP2/PPP2CA/ORC6/PRIM1/MCM8/POLA1/CCNB1/CDK1
REACTOME_LAGGING_STRAND_SYNTHESIS	REACTOME_LAGGING_STRAND_SYNTHESIS	20	-0.732236	-1.93513	0.000213152	0.00433772	0.00347678	1134	tags=50%, list=7%, signal=47%	RPA1/DNA2/PRIM1/RFC4/PCNA/POLD3/POLA1/RFC5/FEN1/RFC3
KEGG_UBIQUITIN_MEDIATED_PROTEOLYSIS	KEGG_UBIQUITIN_MEDIATED_PROTEOLYSIS	124	-0.448104	-1.68083	0.00021765	0.0043703	0.00350289	4772	tags=53%, list=28%, signal=39%	TRAF6/UBE2S/SKP1/HERC2/BIRC3/UBE2H/HERC1/RNF7/RBX1/ANAPC13/UBE2R2/WWP2/TRIM32/SMURF2/CDC26/KLHL9/UBE2D2/SAE1/UBE2D3/UBR5/VHL/UBE2G1/CUL2/CUL5/NEDD4L/BIRC2/NEDD4/UBE2F/ANAPC5/TRIM37/UBE2J1/UBE4A/UBE2E1/SIAH1/CUL1/FBXW11/UBA3/UBE3A/BIRC6/ANAPC10/WWP1/UBE2Q2/TRIP12/CUL4B/PIAS1/UBE2E3/SKP2/CDC16/UBE2K/KLHL13/CDC23/CUL4A/MID1/CUL3/ANAPC7/ITCH/UBE2C/FANCL/CDC20/BRCA1/UBA2/UBE2D1/MAP3K1/ANAPC4/UBE4B/CDC…
REACTOME_PROGRAMMED_CELL_DEATH	REACTOME_PROGRAMMED_CELL_DEATH	190	-0.404777	-1.59013	0.000219049	0.0043703	0.00350289	3189	tags=34%, list=19%, signal=28%	OPA1/PSMD5/C1QBP/UBC/BIRC2/PSMA5/TJP1/SDCBP/PSMC5/BID/CASP7/APIP/TNFRSF10A/PSMA1/PSMC2/PSMD7/PTK2/PSMA3/IL18/PSMB7/YWHAQ/APAF1/CYCS/MAPK1/TP53BP2/PSMB1/PSMA2/CASP3/KPNA1/PSMD14/PSMD12/DNM1L/OCLN/GAS2/YWHAZ/YWHAG/TJP2/APC/APPL1/PSME3/PELI1/PSMA4/TFDP2/CHMP2B/CHMP4B/HMGB1/PSMD1/PSMC6/HSP90AA1/CASP6/PSME4/KPNB1/PRKCQ/PPP3R1/HMGB2/TNFSF10/YWHAB/DSP/DSG2/VIM/CHMP4C/LMNB1/CTNNB1/PMAIP1
REACTOME_THE_ROLE_OF_GTSE1_IN_G2_M_PROGRESSION_AFTER_G2_CHECKPOINT	REACTOME_THE_ROLE_OF_GTSE1_IN_G2_M_PROGRESSION_AFTER_G2_CHECKPOINT	69	-0.519801	-1.79231	0.000220259	0.0043703	0.00350289	3175	tags=39%, list=19%, signal=32%	PSMD5/UBC/PSMA5/PSMC5/PSMA1/PSMC2/PSMD7/PSMA3/PSMB7/TUBA1A/PSMB1/MAPRE1/PSMA2/PSMD14/PSMD12/PSME3/PSMA4/TUBB2B/PSMD1/PSMC6/HSP90AA1/HSP90AB1/PSME4/GTSE1/CCNB2/CCNB1/CDK1
REACTOME_RHOBTB_GTPASE_CYCLE	REACTOME_RHOBTB_GTPASE_CYCLE	32	-0.64184	-1.90779	0.000239396	0.00471075	0.00377576	3503	tags=59%, list=21%, signal=47%	ROCK2/STK38/ACTN1/COPS2/RBBP6/TXNL1/TWF1/COPS4/TRA2B/RNF20/CCT6A/CUL3/TMOD3/HSP90AA1/HSP90AB1/RHOBTB1/CCT2/VIM/MYO6
REACTOME_NUCLEAR_IMPORT_OF_REV_PROTEIN	REACTOME_NUCLEAR_IMPORT_OF_REV_PROTEIN	32	-0.640668	-1.9043	0.000262015	0.00511359	0.00409865	3501	tags=66%, list=21%, signal=52%	NUP153/NPM1/NUP85/NUP43/RAE1/NUP98/RANBP2/NUP205/NUP107/NUP37/RAN/NUP93/NUP50/NUP35/NUP160/SEH1L/NDC1/NUP133/NUP155/NUP88/KPNB1
REACTOME_TRANSCRIPTION_OF_E2F_TARGETS_UNDER_NEGATIVE_CONTROL_BY_DREAM_COMPLEX	REACTOME_TRANSCRIPTION_OF_E2F_TARGETS_UNDER_NEGATIVE_CONTROL_BY_DREAM_COMPLEX	19	-0.72506	-1.88781	0.000266156	0.00515217	0.00412957	1049	tags=37%, list=6%, signal=35%	TFDP2/RBBP4/PCNA/LIN52/E2F5/CDC6/TOP2A
REACTOME_CHEMOKINE_RECEPTORS_BIND_CHEMOKINES	REACTOME_CHEMOKINE_RECEPTORS_BIND_CHEMOKINES	54	0.543319	1.92347	0.000271299	0.00519448	0.00416348	3720	tags=35%, list=22%, signal=28%	CCL21/CCL2/PF4/CXCL13/PPBP/CCL4/CCL5/CXCL16/CCR10/CCL19/CCR1/CCL27/CCR5/CCL7/CXCL3/CXCR3/CXCL6/CXCL8/CCL17
WP_MICROGLIA_PATHOGEN_PHAGOCYTOSIS_PATHWAY	WP_MICROGLIA_PATHOGEN_PHAGOCYTOSIS_PATHWAY	40	0.581546	1.93922	0.000272705	0.00519448	0.00416348	2002	tags=45%, list=12%, signal=40%	TYROBP/C1QA/C1QC/C1QB/HCK/RAC2/FCER1G/ITGAM/ITGB2/NCF4/NCF1/PIK3CD/TREM2/PIK3R2/NCKAP1L/PTPN6/RAC3/CYBA
REACTOME_TRNA_PROCESSING_IN_THE_NUCLEUS	REACTOME_TRNA_PROCESSING_IN_THE_NUCLEUS	54	-0.567746	-1.86393	0.000299785	0.00566498	0.0045406	3501	tags=61%, list=21%, signal=49%	CSTF2/NUP153/C2orf49/NUP85/TRNT1/CLP1/TSEN2/NUP43/RAE1/POP1/POP4/NUP98/RPP40/RANBP2/RTCB/NUP205/NUP107/NUP37/DDX1/RAN/POP5/NUP93/NUP50/NUP35/NUP160/SEH1L/NDC1/NUP133/NUP155/XPOT/NUP88/TSEN15/RPP30
REACTOME_CYCLIN_A_B1_B2_ASSOCIATED_EVENTS_DURING_G2_M_TRANSITION	REACTOME_CYCLIN_A_B1_B2_ASSOCIATED_EVENTS_DURING_G2_M_TRANSITION	24	-0.694053	-1.90697	0.000308037	0.00577509	0.00462885	3025	tags=62%, list=18%, signal=51%	PPP2R2A/CCNH/PPP2R1B/XPO1/FOXM1/MNAT1/WEE1/PPP2CA/CDC25C/CDK7/CCNA2/CCNB2/CCNB1/CDK1/CCNA1
REACTOME_HIV_INFECTION	REACTOME_HIV_INFECTION	215	-0.393757	-1.57603	0.000318173	0.00591852	0.00474382	3501	tags=38%, list=21%, signal=30%	NUP153/SLC25A5/AP2B1/GTF2F2/NPM1/ERCC3/PSMD5/NUP85/CUL5/NCBP1/NEDD4L/UBC/TAF7/NUP43/CCNH/PSMA5/AP1S1/RAE1/PSMC5/GTF2E1/GTF2H1/NUP98/RANBP2/PSMA1/TAF3/XPO1/PSMC2/SUPT16H/RAC1/GTF2B/AP1G1/NUP205/NCBP2/NUP107/PSMD7/CCNT2/NUP37/RAN/XRCC6/PSMA3/PSMB7/VPS4B/NUP93/TAF13/PSMB1/TAF12/NUP50/PSMA2/GTF2E2/KPNA1/PSMD14/PSMD12/CHMP5/MNAT1/NUP35/NUP160/SEH1L/TAF7L/PSME3/XRCC5/PSMA4/NDC1/VTA1/RNGTT/VPS37A/CHMP2B…
REACTOME_TELOMERE_MAINTENANCE	REACTOME_TELOMERE_MAINTENANCE	62	-0.536351	-1.81212	0.000331646	0.00612131	0.00490636	1495	tags=27%, list=9%, signal=25%	WRN/SHQ1/RPA1/DNA2/RUVBL1/PRIM1/BLM/RFC4/PCNA/POLD3/POLA1/ATRX/RFC5/FEN1/CCNA2/RFC3/CCNA1
KEGG_MISMATCH_REPAIR	KEGG_MISMATCH_REPAIR	22	-0.700605	-1.89502	0.000356983	0.00653828	0.00524057	1982	tags=50%, list=12%, signal=44%	MLH1/MLH3/MSH6/RPA1/RFC4/PCNA/POLD3/RFC5/EXO1/RFC3/MSH2
KEGG_PROGESTERONE_MEDIATED_OOCYTE_MATURATION	KEGG_PROGESTERONE_MEDIATED_OOCYTE_MATURATION	83	-0.4896	-1.73073	0.000365917	0.00660062	0.00529054	3196	tags=39%, list=19%, signal=31%	PRKX/ADCY1/BRAF/ADCY2/ANAPC5/GNAI3/PIK3R1/GNAI1/MAPK14/PIK3CA/ANAPC10/MAPK1/MAPK9/CDC16/CDC23/ANAPC7/HSP90AA1/PIK3CB/PIK3R3/CDC25C/HSP90AB1/ANAPC4/IGF1/CDC27/CCNA2/CCNB2/PGR/MAD2L1/BUB1/CCNB1/CDK1/CCNA1
BIOCARTA_IL3_PATHWAY	BIOCARTA_IL3_PATHWAY	15	0.750487	1.92576	0.000368237	0.00660062	0.00529054	2017	tags=40%, list=12%, signal=35%	FOS/SHC1/STAT5A/PTPN6/MAPK3/HRAS
KEGG_DNA_REPLICATION	KEGG_DNA_REPLICATION	36	-0.606528	-1.84248	0.000368703	0.00660062	0.00529054	2282	tags=44%, list=13%, signal=39%	RNASEH1/POLE3/MCM6/RPA1/DNA2/MCM3/PRIM1/RFC4/PCNA/POLD3/POLA1/RFC5/FEN1/POLE2/RFC3/MCM4
REACTOME_INHIBITION_OF_THE_PROTEOLYTIC_ACTIVITY_OF_APC_C_REQUIRED_FOR_THE_ONSET_OF_ANAPHASE_BY_MITOTIC_SPINDLE_CHECKPOINT_COMPONENTS	REACTOME_INHIBITION_OF_THE_PROTEOLYTIC_ACTIVITY_OF_APC_C_REQUIRED_FOR_THE_ONSET_OF_ANAPHASE_BY_MITOTIC_SPINDLE_CHECKPOINT_COMPONENTS	20	-0.721737	-1.90738	0.000375549	0.006673	0.00534855	3095	tags=75%, list=18%, signal=61%	ANAPC16/ANAPC5/UBE2E1/ANAPC10/CDC16/CDC23/ANAPC7/UBE2C/BUB3/CDC20/UBE2D1/ANAPC4/CDC27/MAD2L1/BUB1B
WP_DNA_DAMAGE_RESPONSE	WP_DNA_DAMAGE_RESPONSE	64	-0.528535	-1.79561	0.000410465	0.00719632	0.005768	3810	tags=45%, list=22%, signal=35%	RAD1/CDKN1B/RFC1/CDK2/TNFRSF10B/CHEK1/CHEK2/TLK1/RRM2B/BID/APAF1/CYCS/RAD50/CASP3/RAD17/CCND1/PRKDC/CCND2/RB1/ATR/TLK2/BRCA1/CDC25C/CCNE1/CCNB2/CCNE2/CCNB1/CDK1/PMAIP1
REACTOME_RNA_POLYMERASE_II_TRANSCRIPTION_TERMINATION	REACTOME_RNA_POLYMERASE_II_TRANSCRIPTION_TERMINATION	58	-0.531334	-1.77488	0.000411046	0.00719632	0.005768	3192	tags=47%, list=19%, signal=38%	NUDT21/SNRPE/NCBP1/SNRPF/CLP1/SRSF11/CSTF3/SRSF7/THOC1/CDC40/MAGOHB/THOC7/FYTTD1/NCBP2/ALYREF/THOC2/SNRPD3/ZNF473/SLBP/CSTF1/SARNP/CPSF3/SLU7/CSTF2T/SRSF6/PAPOLA/UPF3B
REACTOME_HDR_THROUGH_SINGLE_STRAND_ANNEALING_SSA	REACTOME_HDR_THROUGH_SINGLE_STRAND_ANNEALING_SSA	35	-0.615253	-1.85118	0.000430552	0.0074828	0.00599762	1763	tags=63%, list=10%, signal=56%	RAD1/RFC2/RMI2/HUS1/BRIP1/BARD1/RHNO1/RAD50/WRN/RAD17/RPA1/DNA2/ATR/TOPBP1/RBBP8/BRCA1/BLM/RFC4/RMI1/RFC5/EXO1/RFC3
REACTOME_REGULATION_OF_PLK1_ACTIVITY_AT_G2_M_TRANSITION	REACTOME_REGULATION_OF_PLK1_ACTIVITY_AT_G2_M_TRANSITION	85	-0.47502	-1.67383	0.000434601	0.00749843	0.00601015	3270	tags=40%, list=19%, signal=32%	CEP290/CEP63/UBC/CCP110/ODF2/CKAP5/ALMS1/CUL1/PCM1/TUBG1/FBXW11/HAUS8/CEP70/DYNC1I2/TUBA1A/PAFAH1B1/MAPRE1/YWHAG/HAUS1/PLK4/CEP192/CETN2/HSP90AA1/HAUS3/BORA/NEDD1/HAUS6/CEP76/AURKA/CCNB2/NEK2/CEP57/CCNB1/CDK1
REACTOME_DISEASES_OF_IMMUNE_SYSTEM	REACTOME_DISEASES_OF_IMMUNE_SYSTEM	31	0.626981	1.96871	0.000445397	0.00762942	0.00611514	1758	tags=48%, list=10%, signal=43%	LY96/S100A9/S100A8/TLR5/CD14/TICAM1/UNC93B1/CD36/FGB/RELA/NFKBIA/IKBKG/S100A1/NFKB2/TRAF3
BIOCARTA_NGF_PATHWAY	BIOCARTA_NGF_PATHWAY	20	0.700323	1.96684	0.000458518	0.00779807	0.00625032	2074	tags=45%, list=12%, signal=40%	FOS/JUN/ELK1/SHC1/NGF/MAPK3/DPM2/HRAS/NGFR
REACTOME_RESPONSE_TO_ELEVATED_PLATELET_CYTOSOLIC_CA2	REACTOME_RESPONSE_TO_ELEVATED_PLATELET_CYTOSOLIC_CA2	124	0.404777	1.62086	0.000466004	0.00786918	0.00630731	2364	tags=31%, list=14%, signal=27%	CFD/SERPINA3/SERPING1/CTSW/PDGFA/PF4/PPBP/RARRES2/TIMP1/FN1/VEGFB/APOA1/GAS6/PROS1/ITGA2B/CD36/FGB/CFL1/SELP/QSOX1/LGALS3BP/TLN1/SERPINF2/TIMP3/PLEK/TUBA4A/FLNA/TGFB1/TOR4A/CHID1/SRGN/TEX264/VEGFC/SERPINE1/FERMT3/TTN/A1BG/PDGFB
REACTOME_TRANSCRIPTIONAL_REGULATION_BY_RUNX2	REACTOME_TRANSCRIPTIONAL_REGULATION_BY_RUNX2	114	-0.447136	-1.65811	0.000471998	0.00791428	0.00634346	2980	tags=32%, list=18%, signal=27%	UBC/CBFB/TWIST1/PSMA5/PSMC5/STAT1/CUL1/PSMA1/PSMC2/PSMD7/SMAD1/PSMA3/PSMB7/WWP1/MAPK1/PSMB1/PSMA2/PPM1D/YES1/PSMD14/PSMD12/SKP2/DLX5/PSME3/CCND1/PSMA4/RB1/PSMD1/PSMC6/PSME4/MSX2/ESR1/SATB2/HEY2/HEY1/CCNB1/CDK1
BIOCARTA_CELLCYCLE_PATHWAY	BIOCARTA_CELLCYCLE_PATHWAY	23	-0.690955	-1.87916	0.000484661	0.00806977	0.00646809	1208	tags=35%, list=7%, signal=32%	CCND1/CCND2/RB1/CDK7/CCNE1/CCNB1/CDK1/CCNA1
WP_PLATELETMEDIATED_INTERACTIONS_WITH_VASCULAR_AND_CIRCULATING_CELLS	WP_PLATELETMEDIATED_INTERACTIONS_WITH_VASCULAR_AND_CIRCULATING_CELLS	17	0.732936	1.9526	0.000500109	0.00825944	0.00662011	1701	tags=47%, list=10%, signal=42%	VCAM1/CCL2/PF4/SELPLG/CCL5/ICAM1/SELP/TGFB1
WP_KIT_RECEPTOR_SIGNALING_PATHWAY	WP_KIT_RECEPTOR_SIGNALING_PATHWAY	59	0.514155	1.83441	0.000506045	0.00825944	0.00662011	2017	tags=24%, list=12%, signal=21%	FOS/JUNB/SH2B2/MATK/SHC1/PIK3R2/STAT5A/PTPN6/TBX2/MAPK3/BAD/DOK1/MAP2K2/HRAS
WP_VITAMIN_D_RECEPTOR_PATHWAY	WP_VITAMIN_D_RECEPTOR_PATHWAY	163	0.371159	1.5399	0.000506458	0.00825944	0.00662011	2250	tags=23%, list=13%, signal=20%	JUNB/S100A9/COLEC11/KLF4/G0S2/S100A8/S100A4/CBS/ABCD1/CST1/HLA-DQA1/CEBPA/ITGAM/PNOC/S100A2/CD14/THBD/KRT13/LRP5/TIMP2/HSD17B2/BMP6/PPARD/TIMP3/ALOX5/EPHB4/GADD45A/CYP3A5/ADRB2/TGFB1/S100A6/DND1/VDR/RXRA/BCL6/CDC34/SLC37A2/CYP3A4
REACTOME_TRANSCRIPTIONAL_REGULATION_BY_E2F6	REACTOME_TRANSCRIPTIONAL_REGULATION_BY_E2F6	33	-0.616438	-1.84456	0.000513169	0.00831194	0.00666219	2380	tags=45%, list=14%, signal=39%	EED/PCGF6/APAF1/CBX5/RBBP7/YAF2/EPC1/TFDP2/RBBP4/RBBP8/BRCA1/E2F6/CBX3/RRM2/EZH2
WP_CHEMOKINE_SIGNALING_PATHWAY	WP_CHEMOKINE_SIGNALING_PATHWAY	161	0.373959	1.54827	0.000537325	0.0086444	0.00692866	2584	tags=26%, list=15%, signal=22%	CCL21/CXCL14/ARRB2/PF4/CXCL13/PPBP/HCK/RAC2/ADCY3/GNG7/PXN/CCL4/CCL5/NCF1/CXCL16/SHC1/BCAR1/CCR10/RELA/PIK3CD/ADCY4/NFKBIA/AKT2/CSK/PIK3R2/IKBKG/GNB3/MAPK3/FGR/CCL19/CCR1/CCL27/ADCY6/HRAS/GNG8/ADCY5/CCL26/GNGT2/PLCB2/RASGRP2/NFKBIB/JAK3
REACTOME_GPCR_LIGAND_BINDING	REACTOME_GPCR_LIGAND_BINDING	422	0.298751	1.38314	0.000544893	0.00870731	0.00697909	4797	tags=29%, list=28%, signal=22%	ACKR1/CCL21/CCL2/PROK1/C3/ADRA2A/MC1R/PF4/CXCL13/TBXA2R/PPBP/RAMP3/GNG7/S1PR4/PTAFR/PNOC/PTGER2/CCL4/CCL5/SST/C3AR1/GLP1R/CXCL16/NPW/NMB/CCR10/ECE1/GPR4/WNT10B/C5AR1/NPFF/SMO/FZD5/GNB3/PRLH/ADRB2/APLN/GPBAR1/FZD7/UCN3/CCL19/CCR1/CCL27/GNG8/CORT/CD55/ADRB3/WNT2B/GNGT2/S1PR1/P2RY6/GHRL/PTGDR/CRH/GPR143/NPB/INSL3/RAMP2/FZD4/GRP/HTR2A/LTB4R/CCR5/LTB4R2/ECE2/HEBP1/ADORA3/PTH1R/PROK2/OXTR/TAS2R1/GRM5/G…
BIOCARTA_IL2_PATHWAY	BIOCARTA_IL2_PATHWAY	22	0.670925	1.93672	0.000563606	0.00894631	0.00717066	2584	tags=45%, list=15%, signal=39%	FOS/IL2RG/JUN/ELK1/SHC1/STAT5A/MAPK3/HRAS/IL2RB/JAK3
WP_METAPATHWAY_BIOTRANSFORMATION_PHASE_I_AND_II	WP_METAPATHWAY_BIOTRANSFORMATION_PHASE_I_AND_II	158	0.370822	1.53282	0.000587714	0.00926471	0.00742586	4139	tags=31%, list=24%, signal=24%	GPX3/EPHX1/CYP27A1/FMO2/INMT/CYP4F12/CYP11A1/KCNAB2/GSTM4/CHST12/GSTM5/SULT2B1/CHST7/GSTM2/GAL3ST4/GAL3ST1/AKR7A3/COMT/CYP3A5/GSTM1/CHST1/MGST3/FMO1/NAT8L/NAT14/CYP3A4/CYP2W1/NNMT/HS3ST2/CYP2C9/HS3ST1/CYP46A1/SULT1A2/AKR7A2/CHST13/CYP2S1/HS6ST2/NAT9/GSTP1/CYP2A6/CHST8/CYP4F2/SULT1E1/SULT1A1/CHST11/NDST2/HS3ST3B1/AKR1B1/CYP2A13
REACTOME_HOMOLOGOUS_DNA_PAIRING_AND_STRAND_EXCHANGE	REACTOME_HOMOLOGOUS_DNA_PAIRING_AND_STRAND_EXCHANGE	40	-0.595275	-1.84564	0.000591448	0.00926471	0.00742586	3810	tags=65%, list=22%, signal=51%	RAD1/RFC2/BRCA2/RMI2/CHEK1/HUS1/BRIP1/PALB2/BARD1/RHNO1/RAD50/WRN/RAD17/RPA1/DNA2/ATR/TOPBP1/RBBP8/BRCA1/BLM/RFC4/RMI1/RFC5/EXO1/RAD51AP1/RFC3
REACTOME_APC_C_CDC20_MEDIATED_DEGRADATION_OF_CYCLIN_B	REACTOME_APC_C_CDC20_MEDIATED_DEGRADATION_OF_CYCLIN_B	23	-0.685568	-1.86451	0.000598696	0.00931696	0.00746774	3095	tags=65%, list=18%, signal=53%	ANAPC16/UBC/ANAPC5/UBE2E1/ANAPC10/CDC16/CDC23/ANAPC7/UBE2C/CDC20/UBE2D1/ANAPC4/CDC27/CCNB1/CDK1
WP_DNA_MISMATCH_REPAIR	WP_DNA_MISMATCH_REPAIR	22	-0.690424	-1.86749	0.000605259	0.00935794	0.00750058	1992	tags=55%, list=12%, signal=48%	POLE3/MLH1/MSH6/RPA1/RFC4/PCNA/POLD3/RFC5/EXO1/POLE2/RFC3/MSH2
BIOCARTA_MCM_PATHWAY	BIOCARTA_MCM_PATHWAY	18	-0.714744	-1.83823	0.000618299	0.00949787	0.00761274	3899	tags=83%, list=23%, signal=64%	ORC4/MCM2/MCM7/CDKN1B/CDK2/ORC3/ORC1/ORC5/MCM6/ORC2/MCM3/ORC6/CCNE1/MCM4/CDC6
REACTOME_PHASE_I_FUNCTIONALIZATION_OF_COMPOUNDS	REACTOME_PHASE_I_FUNCTIONALIZATION_OF_COMPOUNDS	96	0.431816	1.67338	0.000640541	0.00977646	0.00783604	3670	tags=32%, list=22%, signal=25%	PTGIS/EPHX1/AOC3/CYP27A1/ADH1B/CYB5R3/FMO2/CYP4F12/CYP11A1/AIP/PAOX/AOC1/ACSS1/CYP3A5/ALDH3A1/NR1H4/TBXAS1/FMO1/POR/RXRA/FDXR/CYP3A4/CYP2W1/CYP2C9/NCOA2/CYP46A1/ACSS2/CES2/CYP2S1/CYP2A6/CYP4F2
REACTOME_CLASS_A_1_RHODOPSIN_LIKE_RECEPTORS	REACTOME_CLASS_A_1_RHODOPSIN_LIKE_RECEPTORS	306	0.316855	1.4245	0.000661949	0.0100389	0.00804635	4686	tags=29%, list=28%, signal=21%	ACKR1/CCL21/CCL2/PROK1/C3/ADRA2A/MC1R/PF4/CXCL13/TBXA2R/PPBP/S1PR4/PTAFR/PNOC/PTGER2/CCL4/CCL5/SST/C3AR1/CXCL16/NPW/NMB/CCR10/ECE1/GPR4/C5AR1/NPFF/PRLH/ADRB2/APLN/GPBAR1/CCL19/CCR1/CCL27/CORT/ADRB3/S1PR1/P2RY6/GHRL/PTGDR/GPR143/NPB/INSL3/GRP/HTR2A/LTB4R/CCR5/LTB4R2/ECE2/HEBP1/ADORA3/PROK2/OXTR/CCL7/OPRK1/F2/CXCL3/CXCR3/LPAR5/CXCL6/CXCL8/C5AR2/SSTR5/PTGER1/CCL17/GPHA2/APLNR/DRD5/AGTR1/CXCR5/CCKBR/…
REACTOME_CONDENSATION_OF_PROPHASE_CHROMOSOMES	REACTOME_CONDENSATION_OF_PROPHASE_CHROMOSOMES	12	-0.794532	-1.8528	0.000671552	0.01012	0.00811142	1161	tags=75%, list=7%, signal=70%	SET/NCAPD3/RB1/NCAPG2/MCPH1/SMC4/SMC2/CCNB1/CDK1
REACTOME_EXPORT_OF_VIRAL_RIBONUCLEOPROTEINS_FROM_NUCLEUS	REACTOME_EXPORT_OF_VIRAL_RIBONUCLEOPROTEINS_FROM_NUCLEUS	30	-0.635418	-1.85356	0.000691481	0.0103548	0.0082996	3501	tags=67%, list=21%, signal=53%	NUP153/NUP85/NUP43/RAE1/NUP98/RANBP2/XPO1/NUP205/NUP107/NUP37/RAN/NUP93/NUP50/NUP35/NUP160/SEH1L/NDC1/NUP133/NUP155/NUP88
REACTOME_HIV_LIFE_CYCLE	REACTOME_HIV_LIFE_CYCLE	137	-0.419413	-1.59116	0.000735302	0.0109422	0.00877041	3311	tags=40%, list=20%, signal=33%	GTF2F2/ERCC3/NUP85/NCBP1/NEDD4L/UBC/TAF7/NUP43/CCNH/RAE1/GTF2E1/GTF2H1/NUP98/RANBP2/TAF3/XPO1/SUPT16H/GTF2B/NUP205/NCBP2/NUP107/CCNT2/NUP37/RAN/XRCC6/VPS4B/NUP93/TAF13/TAF12/NUP50/GTF2E2/KPNA1/CHMP5/MNAT1/NUP35/NUP160/SEH1L/TAF7L/XRCC5/NDC1/VTA1/RNGTT/VPS37A/CHMP2B/NUP133/CHMP4B/NUP155/SSRP1/NUP88/CDK7/XRCC4/FEN1/TAF5/CHMP4C/NMT2
REACTOME_REGULATION_OF_RUNX2_EXPRESSION_AND_ACTIVITY	REACTOME_REGULATION_OF_RUNX2_EXPRESSION_AND_ACTIVITY	69	-0.498192	-1.7178	0.000761636	0.0112637	0.00902808	4783	tags=58%, list=28%, signal=42%	PSMB5/SKP1/RPS27A/PSMD10/PSMD6/RBX1/BMP2/PSMC1/UBB/HIVEP3/PSMA7/PSMD2/PSMD13/PSMD5/UBC/CBFB/TWIST1/PSMA5/PSMC5/STAT1/CUL1/PSMA1/PSMC2/PSMD7/PSMA3/PSMB7/WWP1/PSMB1/PSMA2/PSMD14/PSMD12/SKP2/DLX5/PSME3/PSMA4/PSMD1/PSMC6/PSME4/MSX2/ESR1
REACTOME_HCMV_EARLY_EVENTS	REACTOME_HCMV_EARLY_EVENTS	68	-0.509127	-1.75021	0.000781942	0.0114926	0.00921158	3640	tags=47%, list=21%, signal=37%	NCOR1/NUP153/NFKB1/NUP85/EGFR/NUP43/RAE1/NUP98/RANBP2/EED/NUP205/NUP107/NUP37/DYNC1I2/TUBA1A/NUP93/NUP50/RBBP7/TBL1XR1/NUP35/NUP160/SEH1L/NDC1/TUBB2B/NUP133/NUP155/RBBP4/NUP88/CBX1/ITGB1/DYNC1LI1/EZH2
REACTOME_NS1_MEDIATED_EFFECTS_ON_HOST_PATHWAYS	REACTOME_NS1_MEDIATED_EFFECTS_ON_HOST_PATHWAYS	38	-0.592516	-1.81213	0.000828536	0.0121027	0.00970059	3150	tags=58%, list=19%, signal=47%	NUP153/NUP85/NUP43/RAE1/NUP98/RANBP2/NUP205/NUP107/NUP37/NUP93/NUP50/KPNA1/NUP35/NUP160/SEH1L/NDC1/KPNA3/NUP133/NUP155/NUP88/KPNB1/KPNA2
PID_MYC_ACTIV_PATHWAY	PID_MYC_ACTIV_PATHWAY	74	-0.478805	-1.66826	0.000845737	0.0122334	0.00980534	2424	tags=30%, list=14%, signal=26%	EIF4G1/EIF2S1/NCL/PDCD10/EIF4E/SUPT7L/TAF12/PRDX3/DDX18/TFRC/HSPD1/HSPA4/CCND2/ACTL6A/RUVBL1/ODC1/HSP90AA1/BIRC5/GPAM/CDCA7/CCNB1/PMAIP1
PID_INTEGRIN2_PATHWAY	PID_INTEGRIN2_PATHWAY	27	0.609055	1.84684	0.000847759	0.0122334	0.00980534	934	tags=30%, list=6%, signal=28%	VCAM1/C3/F10/ICAM2/ITGAM/ITGB2/ICAM1/FGB
KEGG_HEMATOPOIETIC_CELL_LINEAGE	KEGG_HEMATOPOIETIC_CELL_LINEAGE	82	0.449286	1.69813	0.000872801	0.0125189	0.0100342	4175	tags=39%, list=25%, signal=30%	CSF3R/CD37/CSF1R/CD4/ITGAM/CD14/CD3D/CD7/ITGA2B/CD36/IL4R/CD22/HLA-DRA/EPO/CD8A/CD3E/ITGA3/EPOR/ITGA5/CD55/FLT3LG/TNF/CSF2/CD2/IL6/FCER2/CD1A/GP1BA/IL1A/CR1/IL7R/IL3RA
PID_IL12_STAT4_PATHWAY	PID_IL12_STAT4_PATHWAY	32	0.596529	1.88711	0.000906596	0.0129258	0.0103603	1701	tags=31%, list=10%, signal=28%	FOS/PRF1/CD4/CD3D/JUN/HLA-DRA/CD3E/CD86/IL13/TGFB1
REACTOME_APOPTOTIC_CLEAVAGE_OF_CELL_ADHESION_PROTEINS	REACTOME_APOPTOTIC_CLEAVAGE_OF_CELL_ADHESION_PROTEINS	11	-0.809415	-1.85878	0.000933946	0.0132365	0.0106093	1513	tags=64%, list=9%, signal=58%	TJP1/CASP3/OCLN/TJP2/DSP/DSG2/CTNNB1
REACTOME_NUCLEAR_ENVELOPE_BREAKDOWN	REACTOME_NUCLEAR_ENVELOPE_BREAKDOWN	51	-0.543918	-1.75904	0.000972598	0.0137027	0.010983	2886	tags=47%, list=17%, signal=39%	NUP85/TMPO/NUP43/RAE1/NUP98/RANBP2/NUP205/NUP107/NUP37/NUP93/NUP50/VRK2/NUP35/NUP160/SEH1L/NDC1/NUP133/VRK1/NUP155/NUP88/CCNB2/LMNB1/CCNB1/CDK1
WP_CLASSICAL_PATHWAY_OF_STEROIDOGENESIS_WITH_GLUCOCORTICOID_AND_MINERALOCORTICOID_METABOLISM	WP_CLASSICAL_PATHWAY_OF_STEROIDOGENESIS_WITH_GLUCOCORTICOID_AND_MINERALOCORTICOID_METABOLISM	15	0.724413	1.85886	0.00100191	0.0140327	0.0112475	1885	tags=27%, list=11%, signal=24%	STAR/HSD11B1/CYP11A1/POR
KEGG_ASTHMA	KEGG_ASTHMA	25	0.628516	1.89531	0.00101659	0.014155	0.0113455	5003	tags=64%, list=29%, signal=45%	HLA-DQA1/FCER1G/HLA-DPA1/HLA-DMA/HLA-DPB1/HLA-DRA/IL13/TNF/HLA-DMB/EPX/FCER1A/CD40/HLA-DQB1/CCL11/HLA-DOA/MS4A2
REACTOME_TP53_REGULATES_TRANSCRIPTION_OF_CELL_CYCLE_GENES	REACTOME_TP53_REGULATES_TRANSCRIPTION_OF_CELL_CYCLE_GENES	48	-0.549917	-1.75772	0.00102627	0.0142067	0.011387	1290	tags=31%, list=8%, signal=29%	CNOT11/TFDP2/CDC25C/PCNA/CCNE1/E2F8/AURKA/PLK2/CCNA2/CNOT7/E2F7/CCNE2/CCNB1/CDK1/CCNA1
REACTOME_PHOSPHORYLATION_OF_THE_APC_C	REACTOME_PHOSPHORYLATION_OF_THE_APC_C	19	-0.695132	-1.80989	0.00104183	0.0143387	0.0114927	3095	tags=68%, list=18%, signal=56%	ANAPC16/ANAPC5/UBE2E1/ANAPC10/CDC16/CDC23/ANAPC7/UBE2C/UBE2D1/ANAPC4/CDC27/CCNB1/CDK1
WP_GASTRIC_CANCER_NETWORK_2	WP_GASTRIC_CANCER_NETWORK_2	30	-0.624577	-1.82194	0.0010673	0.0146049	0.0117061	1363	tags=30%, list=8%, signal=28%	RAD17/UBE2C/RFC4/UBE2T/ATAD2/RFC3/FANCI/CTNNB1/TOP2A
REACTOME_DNA_DAMAGE_BYPASS	REACTOME_DNA_DAMAGE_BYPASS	45	-0.562361	-1.77082	0.00112873	0.0153572	0.0123091	2243	tags=38%, list=13%, signal=33%	POLI/REV1/POLE3/REV3L/WDR48/CUL4B/RPA1/CUL4A/USP1/SPRTN/RFC4/PCNA/POLD3/RFC5/POLE2/RFC3/DTL
BIOCARTA_CCR5_PATHWAY	BIOCARTA_CCR5_PATHWAY	15	0.721316	1.85091	0.00122443	0.0165646	0.0132769	589	tags=27%, list=3%, signal=26%	FOS/CCL2/CCL4/JUN
REACTOME_RECOGNITION_OF_DNA_DAMAGE_BY_PCNA_CONTAINING_REPLICATION_COMPLEX	REACTOME_RECOGNITION_OF_DNA_DAMAGE_BY_PCNA_CONTAINING_REPLICATION_COMPLEX	30	-0.622107	-1.81473	0.00123622	0.0166297	0.013329	1992	tags=43%, list=12%, signal=38%	POLE3/WDR48/CUL4B/RPA1/CUL4A/USP1/RFC4/PCNA/POLD3/RFC5/POLE2/RFC3/DTL
NABA_ECM_GLYCOPROTEINS	NABA_ECM_GLYCOPROTEINS	176	0.345007	1.45579	0.00125704	0.0168147	0.0134773	3335	tags=28%, list=20%, signal=23%	ELN/COMP/MMRN2/SLIT3/VWA1/FGL2/COCH/MFAP4/CILP/FNDC1/EMILIN3/IGFALS/FN1/IBSP/GAS6/DSPP/VIT/VWCE/FGB/LGI4/EMILIN1/LTBP4/AEBP1/LTBP3/KCP/MFGE8/TINAGL1/NTNG2/FBLN2/RELN/LAMB3/LRG1/LAMA2/SMOC2/EFEMP2/SRPX/NID2/IGFBP7/IGFBP4/TSKU/NELL2/IGFBP6/MATN4/CRELD1/THBS3/IGFBP5/LAMB2/LGI2/CILP2/IGFBP2
PID_BARD1_PATHWAY	PID_BARD1_PATHWAY	28	-0.633088	-1.81063	0.00127944	0.0170187	0.0136409	3555	tags=64%, list=21%, signal=51%	UBE2D3/CDK2/EWSR1/NPM1/FANCF/BARD1/XRCC6/RAD50/CSTF1/XRCC5/PRKDC/ATR/TOPBP1/RBBP8/FANCL/BRCA1/PCNA/CCNE1
KEGG_PRION_DISEASES	KEGG_PRION_DISEASES	34	0.578633	1.86146	0.00130164	0.0171575	0.0137521	3339	tags=44%, list=20%, signal=36%	C7/EGR1/C1QA/C1QC/C1QB/CCL5/ELK1/NCAM1/MAPK3/MAP2K2/PRKACG/PRKACA/NOTCH1/IL6/BAX
BIOCARTA_NO2IL12_PATHWAY	BIOCARTA_NO2IL12_PATHWAY	15	0.718882	1.84466	0.00130539	0.0171575	0.0137521	3412	tags=67%, list=20%, signal=53%	CD4/CD3D/CD3E/IL12RB1/CCR5/CD247/CD2/STAT4/TYK2/CXCR3
REACTOME_SUMOYLATION_OF_SUMOYLATION_PROTEINS	REACTOME_SUMOYLATION_OF_SUMOYLATION_PROTEINS	32	-0.609855	-1.81272	0.00131733	0.0171575	0.0137521	3501	tags=62%, list=21%, signal=50%	NUP153/NUP85/SUMO1/NUP43/RAE1/NUP98/RANBP2/NUP205/NUP107/NUP37/NUP93/NUP50/TOPORS/NUP35/NUP160/SEH1L/NDC1/NUP133/NUP155/NUP88
WP_CORTICOTROPINRELEASING_HORMONE_SIGNALING_PATHWAY	WP_CORTICOTROPINRELEASING_HORMONE_SIGNALING_PATHWAY	89	0.428582	1.6453	0.0013187	0.0171575	0.0137521	2586	tags=29%, list=15%, signal=25%	FOSB/FOS/JUNB/STAR/ARRB2/RAPGEF3/CYP11A1/ELK1/NR4A2/MAP3K5/ECE1/FOSL2/NR4A1/RELA/NFKBIA/GNB3/MAPK3/JUP/TGFB1/CASP9/TRIM28/NOS3/FOSL1/CRH/CACNA1H/JUND
REACTOME_PEPTIDE_LIGAND_BINDING_RECEPTORS	REACTOME_PEPTIDE_LIGAND_BINDING_RECEPTORS	186	0.350514	1.49404	0.00133347	0.0171828	0.0137723	4270	tags=30%, list=25%, signal=22%	ACKR1/CCL21/CCL2/PROK1/C3/MC1R/PF4/CXCL13/PPBP/PNOC/CCL4/CCL5/SST/C3AR1/CXCL16/NPW/NMB/CCR10/ECE1/C5AR1/NPFF/PRLH/APLN/CCL19/CCR1/CCL27/CORT/GHRL/NPB/INSL3/GRP/CCR5/ECE2/HEBP1/PROK2/OXTR/CCL7/OPRK1/F2/CXCL3/CXCR3/CXCL6/CXCL8/C5AR2/SSTR5/CCL17/APLNR/AGTR1/CXCR5/CCKBR/POMC/KISS1R/NPBWR1/CCL13/KISS1
REACTOME_APOPTOTIC_CLEAVAGE_OF_CELLULAR_PROTEINS	REACTOME_APOPTOTIC_CLEAVAGE_OF_CELLULAR_PROTEINS	36	-0.577856	-1.75538	0.00133507	0.0171828	0.0137723	2969	tags=44%, list=18%, signal=37%	BIRC2/TJP1/CASP7/PTK2/CASP3/OCLN/GAS2/TJP2/APC/CASP6/PRKCQ/DSP/DSG2/VIM/LMNB1/CTNNB1
REACTOME_RHOBTB2_GTPASE_CYCLE	REACTOME_RHOBTB2_GTPASE_CYCLE	20	-0.691791	-1.82824	0.00140226	0.0179505	0.0143877	2675	tags=60%, list=16%, signal=51%	STK38/ACTN1/TXNL1/TWF1/TRA2B/CCT6A/CUL3/TMOD3/HSP90AA1/HSP90AB1/CCT2/MYO6
KEGG_P53_SIGNALING_PATHWAY	KEGG_P53_SIGNALING_PATHWAY	65	-0.495585	-1.68853	0.00143966	0.0183307	0.0146924	3608	tags=42%, list=21%, signal=33%	TP53I3/CDK2/TNFRSF10B/CHEK1/PTEN/EI24/CHEK2/RRM2B/BID/CCNG1/SIAH1/APAF1/CYCS/PPM1D/CASP3/CCND1/CCND2/ATR/CCNE1/GTSE1/IGF1/CCNB2/CCNE2/CCNB1/RRM2/CDK1/PMAIP1
WP_H19_ACTION_RBE2F1_SIGNALING_AND_CDKBETACATENIN_ACTIVITY	WP_H19_ACTION_RBE2F1_SIGNALING_AND_CDKBETACATENIN_ACTIVITY	13	-0.771268	-1.82105	0.00148556	0.0188144	0.0150802	1208	tags=46%, list=7%, signal=43%	TULP3/CCND1/RB1/CSRP2/CTNNB1/PMAIP1
WP_MAPK_PATHWAY_IN_CONGENITAL_THYROID_CANCER	WP_MAPK_PATHWAY_IN_CONGENITAL_THYROID_CANCER	15	0.714948	1.83457	0.00150777	0.0189947	0.0152246	1945	tags=40%, list=11%, signal=35%	FOS/JUN/ELK1/SHC1/MAPK3/MAP2K2
BIOCARTA_TCR_PATHWAY	BIOCARTA_TCR_PATHWAY	42	0.525614	1.77091	0.00153527	0.0192393	0.0154207	2914	tags=36%, list=17%, signal=30%	FOS/CD3D/JUN/ELK1/SHC1/RELA/NFKBIA/CD3E/MAPK3/NFATC3/HRAS/LAT/NFATC4/CD247/CALM1
WP_PATHOGENESIS_OF_SARSCOV2_MEDIATED_BY_NSP9NSP10_COMPLEX	WP_PATHOGENESIS_OF_SARSCOV2_MEDIATED_BY_NSP9NSP10_COMPLEX	19	0.675866	1.86513	0.00157195	0.0195959	0.0157065	3487	tags=47%, list=21%, signal=38%	CD4/MMP25/HLA-DRA/CD8A/CD3E/CD247/CD2/IL6/CXCL8
REACTOME_REGULATION_OF_HSF1_MEDIATED_HEAT_SHOCK_RESPONSE	REACTOME_REGULATION_OF_HSF1_MEDIATED_HEAT_SHOCK_RESPONSE	76	-0.470904	-1.65116	0.00165552	0.0205302	0.0164554	3553	tags=45%, list=21%, signal=36%	DNAJB6/NUP153/HSPA4L/SIRT1/NUP85/NUP43/RAE1/NUP98/RANBP2/NUP205/NUP107/NUP37/NUP93/HSPA9/MAPK1/HSPA2/NUP50/NUP35/NUP160/SEH1L/RPA1/NDC1/HSPA4/NUP133/HSPA14/HSPH1/ATR/HSPA13/NUP155/NUP88/BAG2/HSPA5/TNFRSF21/BAG5
REACTOME_EPIGENETIC_REGULATION_OF_GENE_EXPRESSION	REACTOME_EPIGENETIC_REGULATION_OF_GENE_EXPRESSION	84	-0.461404	-1.63098	0.00166856	0.0205847	0.016499	3341	tags=40%, list=20%, signal=33%	SIRT1/DNMT1/MBD2/ERCC3/POLR1C/CCNH/DNMT3B/GTF2H1/HDAC1/SAP18/EED/TAF1D/MTF2/CHD4/TET2/HDAC2/TAF1A/RBBP7/SUDS3/MNAT1/TDG/DEK/SIN3A/POLR1B/TAF1B/RBBP4/DNMT3A/CDK7/SMARCA5/UHRF1/DDX21/TET1/CBX3/EZH2
BIOCARTA_EFP_PATHWAY	BIOCARTA_EFP_PATHWAY	15	-0.724093	-1.78475	0.001695	0.0207277	0.0166137	693	tags=33%, list=4%, signal=32%	CDK7/ESR1/CCNB2/CCNB1/CDK1
REACTOME_SUMOYLATION_OF_UBIQUITINYLATION_PROTEINS	REACTOME_SUMOYLATION_OF_UBIQUITINYLATION_PROTEINS	37	-0.567903	-1.72694	0.00169925	0.0207277	0.0166137	3501	tags=57%, list=21%, signal=45%	NUP153/VHL/NUP85/SUMO1/NUP43/RAE1/NUP98/RANBP2/NUP205/NUP107/NUP37/NUP93/NUP50/PIAS1/NUP35/NUP160/SEH1L/NDC1/NUP133/NUP155/NUP88
REACTOME_MITOTIC_TELOPHASE_CYTOKINESIS	REACTOME_MITOTIC_TELOPHASE_CYTOKINESIS	12	-0.770197	-1.79606	0.00170627	0.0207277	0.0166137	1450	tags=50%, list=9%, signal=46%	PDS5A/RAD21/STAG1/NIPBL/KIF23/KIF20A
REACTOME_DISEASES_OF_MITOTIC_CELL_CYCLE	REACTOME_DISEASES_OF_MITOTIC_CELL_CYCLE	37	-0.567133	-1.7246	0.00173043	0.0209145	0.0167634	1447	tags=51%, list=9%, signal=47%	ANAPC16/ANAPC5/UBE2E1/ANAPC10/SKP2/CDC16/CCND1/CDC23/CCND2/RB1/TFDP2/ANAPC7/UBE2C/UBE2D1/CCNE1/ANAPC4/ATRX/CDC27/CCNE2
REACTOME_INTERLEUKIN_10_SIGNALING	REACTOME_INTERLEUKIN_10_SIGNALING	43	0.537136	1.80543	0.00175107	0.0210571	0.0168777	4047	tags=47%, list=24%, signal=36%	CCL2/IL10RA/PTAFR/TIMP1/CCL4/CCL5/ICAM1/TNFRSF1A/CD86/CCL19/CCR1/TNF/CCR5/CSF2/TYK2/IL6/CXCL8/FCER2/IL1A/LIF
REACTOME_FACTORS_INVOLVED_IN_MEGAKARYOCYTE_DEVELOPMENT_AND_PLATELET_PRODUCTION	REACTOME_FACTORS_INVOLVED_IN_MEGAKARYOCYTE_DEVELOPMENT_AND_PLATELET_PRODUCTION	142	-0.402326	-1.53227	0.0017948	0.0214745	0.0172123	2580	tags=23%, list=15%, signal=20%	DOCK7/DOCK9/HDAC1/KIF16B/KIF1B/RAC1/DOCK11/KIF3B/KIF18B/KIF5B/TUBA1A/KIFAP3/CAPZA1/HDAC2/CBX5/WEE1/TUBB2B/SIN3A/RCOR1/AK3/KIF18A/MFN1/KIF23/KLC1/MYB/KIF21A/KIF2C/CENPE/KIF4A/KIF15/RACGAP1/KIF20A/KIF11
REACTOME_DEUBIQUITINATION	REACTOME_DEUBIQUITINATION	227	-0.3589	-1.44391	0.00180427	0.0214799	0.0172166	3291	tags=31%, list=19%, signal=26%	MAP3K7/POLB/OTUD7B/VDAC2/PTRH2/PSMD5/WDR20/PTEN/UBC/CCP110/BIRC2/SENP8/PSMA5/STAMBP/USP18/MYSM1/PSMC5/HIF1A/BARD1/USP3/PSMA1/USP7/PSMC2/STAM/USP28/PSMD7/USP4/SMAD1/MBD5/PSMA3/USP47/RAD23B/PSMB7/PSMB1/WDR48/UCHL3/PSMA2/USP8/IDE/PSMD14/SMAD2/PSMD12/SKP2/SUDS3/USP33/RHOT1/APC/PSME3/PSMA4/VDAC1/ACTL6A/YY1/ACTR8/RUVBL1/PSMD1/BRCC3/PSMC6/TOMM20/CDC20/BRCA1/RIPK2/VDAC3/PSME4/IL33/USP14/UBE2D1/STAMBPL1/E…
REACTOME_GLOBAL_GENOME_NUCLEOTIDE_EXCISION_REPAIR_GG_NER	REACTOME_GLOBAL_GENOME_NUCLEOTIDE_EXCISION_REPAIR_GG_NER	82	-0.463324	-1.6384	0.00181692	0.0215228	0.0172509	3446	tags=45%, list=20%, signal=36%	LIG3/COPS2/ERCC3/PARP2/ERCC5/SUMO1/UBC/CCNH/XPA/COPS4/GTF2H1/RAD23B/RNF111/POLE3/CHD1L/COPS5/CUL4B/PARP1/PIAS1/COPS8/MNAT1/COPS3/RPA1/ACTL6A/CUL4A/YY1/CETN2/UBE2V2/ACTR8/RUVBL1/CDK7/RFC4/PCNA/POLD3/RFC5/POLE2/RFC3
REACTOME_AURKA_ACTIVATION_BY_TPX2	REACTOME_AURKA_ACTIVATION_BY_TPX2	70	-0.485357	-1.67924	0.00185128	0.0218212	0.0174902	3270	tags=43%, list=19%, signal=35%	CEP290/CEP63/CCP110/ODF2/CKAP5/ALMS1/PCM1/TUBG1/HAUS8/CEP70/DYNC1I2/TUBA1A/PAFAH1B1/MAPRE1/YWHAG/HAUS1/PLK4/CEP192/CETN2/HSP90AA1/HAUS3/NEDD1/HAUS6/CEP76/AURKA/TPX2/NEK2/CEP57/HMMR/CDK1
REACTOME_ANTI_INFLAMMATORY_RESPONSE_FAVOURING_LEISHMANIA_PARASITE_INFECTION	REACTOME_ANTI_INFLAMMATORY_RESPONSE_FAVOURING_LEISHMANIA_PARASITE_INFECTION	159	0.354725	1.46929	0.00190876	0.022388	0.0179444	3869	tags=31%, list=23%, signal=24%	MC1R/GGT5/RAMP3/HCK/ADCY3/GNG7/PTGER2/RHBDF2/GLP1R/ITPR1/FURIN/CD163/GPR27/ADCY4/GNB3/ADRB2/GPBAR1/FGR/PRKAR2B/ADCY6/GNG8/ADCY5/ADRB3/GNGT2/ITPR3/PTGDR/CRH/INSL3/RAMP2/PRKAR1B/PRKACG/PRKACA/DPEP2/CD247/PTH1R/CALM1/GNG4/GPR20/IL6/VIPR2/CALCRL/GNG3/DPEP1/MYH9/GPHA2/GNAZ/PRKAR2A/DRD5/CREB1
BIOCARTA_PROTEASOME_PATHWAY	BIOCARTA_PROTEASOME_PATHWAY	18	-0.685757	-1.76368	0.00196838	0.0229647	0.0184067	2869	tags=67%, list=17%, signal=55%	PSMB5/RPN1/PSMA7/PSMA5/PSMA1/UBE3A/PSMA3/PSMB7/PSMB1/RPN2/PSMA2/PSMA4
REACTOME_CHYLOMICRON_REMODELING	REACTOME_CHYLOMICRON_REMODELING	10	0.800477	1.8407	0.00197722	0.0229647	0.0184067	1087	tags=50%, list=6%, signal=47%	APOC2/APOE/APOA1/APOA4/GPIHBP1
REACTOME_ANTIVIRAL_MECHANISM_BY_IFN_STIMULATED_GENES	REACTOME_ANTIVIRAL_MECHANISM_BY_IFN_STIMULATED_GENES	76	-0.46657	-1.63596	0.00202981	0.023461	0.0188045	4809	tags=58%, list=28%, signal=42%	TPR/PPM1B/EIF4G3/RPS27A/OAS3/NUP54/UBB/EIF4E3/OAS1/ARIH1/DDX58/NUP153/JAK1/NUP85/UBC/NEDD4/NUP43/RAE1/USP18/IFIT1/STAT1/UBE2E1/NUP98/RANBP2/EIF4G1/NUP205/PDE12/NUP107/NUP37/ABCE1/NUP93/EIF4E/NUP50/KPNA1/NUP35/NUP160/SEH1L/NDC1/KPNA3/NUP133/NUP155/NUP88/KPNB1/KPNA2
REACTOME_LEISHMANIA_INFECTION	REACTOME_LEISHMANIA_INFECTION	243	0.326875	1.43704	0.0020636	0.0237364	0.0190252	3869	tags=31%, list=23%, signal=24%	C3/MC1R/WIPF3/GGT5/RAMP3/HCK/ADCY3/GNG7/HMOX1/PTGER2/RHBDF2/JUN/C3AR1/GLP1R/ITPR1/PYCARD/FURIN/CD163/GSDMD/GPR27/NOXA1/RELA/ADCY4/GNB3/ARPC4/NCKAP1L/PSTPIP1/NFKB2/MAPK3/ADRB2/GPBAR1/FGR/FZD7/DVL1/PRKAR2B/ADCY6/CYBA/GNG8/ADCY5/ADRB3/GNGT2/ITPR3/MYO1C/PTGDR/CRH/INSL3/RAMP2/PRKAR1B/PRKACG/PRKACA/DVL2/DPEP2/CD247/PTH1R/CALM1/WAS/CTSG/GNG4/GPR20/DVL3/IL6/VIPR2/CALCRL/GNG3/DPEP1/WASF2/MYH9/GPHA2/CDC42/…
REACTOME_REGULATION_OF_TLR_BY_ENDOGENOUS_LIGAND	REACTOME_REGULATION_OF_TLR_BY_ENDOGENOUS_LIGAND	18	0.670751	1.81894	0.00213254	0.0244114	0.0195662	1367	tags=44%, list=8%, signal=41%	LY96/S100A9/S100A8/CD14/GSDMD/CD36/FGB/S100A1
REACTOME_TRANSPORT_OF_MATURE_MRNAS_DERIVED_FROM_INTRONLESS_TRANSCRIPTS	REACTOME_TRANSPORT_OF_MATURE_MRNAS_DERIVED_FROM_INTRONLESS_TRANSCRIPTS	40	-0.567374	-1.75913	0.0021706	0.0247282	0.0198201	3150	tags=60%, list=19%, signal=49%	NUP153/NUP85/NCBP1/NUP43/RAE1/NUP98/RANBP2/NUP205/NCBP2/NUP107/NUP37/ALYREF/NUP93/EIF4E/NUP50/SLBP/NUP35/NUP160/SEH1L/NDC1/CPSF3/NUP133/NUP155/NUP88
REACTOME_GENERATION_OF_SECOND_MESSENGER_MOLECULES	REACTOME_GENERATION_OF_SECOND_MESSENGER_MOLECULES	28	0.599475	1.83142	0.00220427	0.0247641	0.0198489	2997	tags=43%, list=18%, signal=35%	HLA-DQA1/CD4/CD3D/HLA-DPA1/HLA-DPB1/HLA-DRA/VASP/CD3E/LCP2/LAT/CD247/WAS
REACTOME_ANTIGEN_PROCESSING_UBIQUITINATION_PROTEASOME_DEGRADATION	REACTOME_ANTIGEN_PROCESSING_UBIQUITINATION_PROTEASOME_DEGRADATION	288	-0.348053	-1.42795	0.00220867	0.0247641	0.0198489	4713	tags=43%, list=28%, signal=31%	SKP1/FBXO22/HERC2/SIAH2/RPS27A/UBE2H/PSMD10/HERC1/PSMD6/RNF7/GAN/RNF19B/RBX1/KLHL5/ANAPC13/UBE2R2/PSMC1/FBXL5/SH3RF1/UBB/FBXO17/TRIM32/PSMA7/SMURF2/PSMD2/CDC26/KLHL9/LTN1/DZIP3/RNF34/DTX3L/PSMD13/UBE2D2/UBE2D3/KLHL41/KCTD6/FBXL3/ATG7/KLHL42/HACE1/VHL/HECW2/UBE2G1/UFL1/PSMD5/UBR1/CUL2/CUL5/GLMN/RBBP6/NEDD4L/UBC/HECTD1/NEDD4/RNF114/PSMA5/UBE2F/ANAPC5/TRIM37/UBE2J1/FBXO9/PSMC5/UBE4A/UBE2E1/SIAH1/CUL…
REACTOME_TBC_RABGAPS	REACTOME_TBC_RABGAPS	42	0.515571	1.73707	0.00221034	0.0247641	0.0198489	5259	tags=50%, list=31%, signal=35%	ARF6/TBC1D10C/TBC1D2/TBC1D17/RAB11B/TBC1D25/TBC1D10B/TBC1D13/GGA1/TBC1D10A/TBC1D16/TSC2/RAB33A/RABGEF1/GABARAP/GGA3/RAB35/RAB33B/TSC1/OPTN/RAB6A
REACTOME_PLASMA_LIPOPROTEIN_ASSEMBLY	REACTOME_PLASMA_LIPOPROTEIN_ASSEMBLY	18	0.668811	1.81368	0.00221535	0.0247641	0.0198489	2720	tags=44%, list=16%, signal=37%	APOC1/APOC2/APOE/APOA1/APOA4/ZDHHC8/PRKACG/PRKACA
WP_IL4_SIGNALING_PATHWAY	WP_IL4_SIGNALING_PATHWAY	54	0.496622	1.75815	0.00229796	0.0254514	0.0203998	1737	tags=33%, list=10%, signal=30%	FOS/SOCS3/IL2RG/DOK2/IRS2/CEBPA/ELK1/SHC1/IL4R/RELA/PIK3CD/NFKBIA/PIK3R2/STAT5A/PTPN6/FLNA/MAPK3/BAD
WP_FOLATE_METABOLISM	WP_FOLATE_METABOLISM	62	0.465613	1.67282	0.00229821	0.0254514	0.0203998	1038	tags=19%, list=6%, signal=18%	GPX3/SERPINA3/CCL2/CBS/SOD3/FOLR2/FOLR1/APOA1/ICAM1/FGB/SCARB1/RELA
REACTOME_TELOMERE_C_STRAND_LAGGING_STRAND_SYNTHESIS	REACTOME_TELOMERE_C_STRAND_LAGGING_STRAND_SYNTHESIS	32	-0.590547	-1.75533	0.00231098	0.0254743	0.0204182	1495	tags=38%, list=9%, signal=34%	WRN/RPA1/DNA2/PRIM1/BLM/RFC4/PCNA/POLD3/POLA1/RFC5/FEN1/RFC3
REACTOME_RHOBTB1_GTPASE_CYCLE	REACTOME_RHOBTB1_GTPASE_CYCLE	22	-0.650429	-1.75931	0.00241262	0.0264722	0.021218	4162	tags=59%, list=25%, signal=45%	ROCK2/STK38/COPS2/RBBP6/TXNL1/COPS4/TRA2B/RNF20/CUL3/RHOBTB1/CCT2/VIM/MYO6
REACTOME_CYCLIN_D_ASSOCIATED_EVENTS_IN_G1	REACTOME_CYCLIN_D_ASSOCIATED_EVENTS_IN_G1	46	-0.516954	-1.64343	0.0024518	0.0267385	0.0214315	4713	tags=57%, list=28%, signal=41%	SKP1/RPS27A/CDKN2A/TFDP1/UBB/RBL2/CDKN1B/CDK2/LYN/PPP2R2A/UBC/CCNH/PPP2R1B/CUL1/CKS1B/SKP2/MNAT1/CCND1/CCND2/RB1/TFDP2/PPP2CA/CDK7/CCNE1/E2F5/CCNE2
REACTOME_MUSCLE_CONTRACTION	REACTOME_MUSCLE_CONTRACTION	188	0.336508	1.43646	0.00245936	0.0267385	0.0214315	3872	tags=30%, list=23%, signal=24%	FXYD1/FXYD6/ATP1B2/ACTG2/NPPA/NPR1/MYL9/ORAI2/SCN1B/PXN/SORBS3/SORBS1/ITPR1/DES/LMOD1/MYL5/TLN1/FXYD3/KCNH2/MYH11/ORAI1/PLN/ACTA2/KCNK5/TCAP/TMOD1/KCNE4/GATA4/RYR3/KCNK17/TTN/ITPR3/DYSF/CACNA2D2/SCN7A/KCNK3/KCNK4/ACTC1/PRKACA/FGF11/KCND1/CAMK2G/RANGRF/CALM1/KCNK15/CASQ2/ANXA6/CACNG6/KCNK13/WWTR1/TPM2/CACNG8/SCN5A/RYR2/SCN8A/MYBPC3/TNNI3
REACTOME_NGF_STIMULATED_TRANSCRIPTION	REACTOME_NGF_STIMULATED_TRANSCRIPTION	39	0.531736	1.76946	0.00248475	0.0268918	0.0215543	1129	tags=21%, list=7%, signal=19%	FOSB/FOS/JUNB/EGR1/LYL1/ELK1/REST/RRAD
REACTOME_PROCESSIVE_SYNTHESIS_ON_THE_LAGGING_STRAND	REACTOME_PROCESSIVE_SYNTHESIS_ON_THE_LAGGING_STRAND	15	-0.710977	-1.75242	0.00250052	0.0269399	0.0215929	1134	tags=47%, list=7%, signal=44%	RPA1/DNA2/PRIM1/PCNA/POLD3/POLA1/FEN1
BIOCARTA_IL6_PATHWAY	BIOCARTA_IL6_PATHWAY	21	0.645329	1.85496	0.00266484	0.028556	0.0228882	2584	tags=43%, list=15%, signal=36%	FOS/JUN/ELK1/SHC1/MAPK3/HRAS/CEBPB/IL6ST/JAK3
REACTOME_NEDDYLATION	REACTOME_NEDDYLATION	220	-0.362535	-1.4548	0.0026745	0.028556	0.0228882	3588	tags=34%, list=21%, signal=27%	UBE2D2/UBE2D3/KLHL41/KCTD6/FBXL3/COMMD3/PUM2/COPS2/KLHL42/VHL/PSMD5/CUL2/CUL5/COMMD8/UBC/SENP8/PSMA5/UBE2F/COMMD10/FBXO9/NAE1/PSMC5/COPS4/HIF1A/CUL1/FBXW11/PSMA1/UBA3/KLHL2/PSMC2/DCAF10/COMMD2/PSMD7/WSB2/PSMA3/PSMB7/PSMB1/COPS5/UCHL3/CUL4B/PSMA2/TULP4/ASB8/COPS8/RBBP7/DCAF6/BTBD1/PSMD14/PSMD12/SKP2/DCAF17/COPS3/KLHL13/KLHL20/DCUN1D5/PSME3/PSMA4/CUL4A/FEM1B/CUL3/PSMD1/PSMC6/BIRC5/FBXL4/PSME4/LRR1/…
WP_INTEGRATED_BREAST_CANCER_PATHWAY	WP_INTEGRATED_BREAST_CANCER_PATHWAY	148	-0.397275	-1.52199	0.00270665	0.0287702	0.0230599	3648	tags=40%, list=22%, signal=32%	BRCA2/USP16/FER/NFKB1/JAK1/CDK2/NCOA3/SIRT1/CHEK1/VEGFA/NUP85/RALA/EGFR/BRAF/PTEN/EDAR/UBE2F/CHEK2/BID/STAT1/HDAC1/BMPR1A/BARD1/NAB1/RAC1/SMAD1/MAPK1/RHEB/CCNB1IP1/PIAS1/RAD50/CASP3/SMAD2/MMP1/FOXO1/CHUK/MSH6/WEE1/ZMYND8/SP1/CCND1/RB1/ANXA1/IRS1/USP38/ATR/RAD54L/ODC1/BRCA1/CDK7/BLM/BMPR2/ESR1/ZNF655/AURKA/DHTKD1/MSH2/HMGCR/CTNNB1
BIOCARTA_PTC1_PATHWAY	BIOCARTA_PTC1_PATHWAY	11	-0.779515	-1.79011	0.00273816	0.0289758	0.0232247	2874	tags=73%, list=17%, signal=60%	CCNH/PTCH1/XPO1/MNAT1/CDC25C/CDK7/CCNB1/CDK1
REACTOME_IRAK4_DEFICIENCY_TLR2_4	REACTOME_IRAK4_DEFICIENCY_TLR2_4	18	0.659303	1.78789	0.00275365	0.0290108	0.0232527	1367	tags=39%, list=8%, signal=36%	LY96/S100A9/S100A8/CD14/CD36/FGB/S100A1
BIOCARTA_RANMS_PATHWAY	BIOCARTA_RANMS_PATHWAY	10	-0.800449	-1.78892	0.0028018	0.0293881	0.0235552	604	tags=60%, list=4%, signal=58%	RAN/KPNB1/AURKA/KPNA2/TPX2/KIF15
BIOCARTA_LECTIN_PATHWAY	BIOCARTA_LECTIN_PATHWAY	10	0.789618	1.81573	0.0028668	0.029938	0.0239959	81	tags=20%, list=0%, signal=20%	C7/C3
REACTOME_ADORA2B_MEDIATED_ANTI_INFLAMMATORY_CYTOKINES_PRODUCTION	REACTOME_ADORA2B_MEDIATED_ANTI_INFLAMMATORY_CYTOKINES_PRODUCTION	127	0.367928	1.47534	0.00312962	0.0325399	0.0260814	3869	tags=28%, list=23%, signal=22%	MC1R/RAMP3/ADCY3/GNG7/PTGER2/GLP1R/GPR27/ADCY4/GNB3/ADRB2/GPBAR1/PRKAR2B/ADCY6/GNG8/ADCY5/ADRB3/GNGT2/PTGDR/CRH/INSL3/RAMP2/PRKAR1B/PRKACG/PRKACA/PTH1R/GNG4/GPR20/IL6/VIPR2/CALCRL/GNG3/GPHA2/GNAZ/PRKAR2A/DRD5/CREB1
BIOCARTA_GRANULOCYTES_PATHWAY	BIOCARTA_GRANULOCYTES_PATHWAY	15	0.69463	1.78243	0.00315245	0.0326348	0.0261574	4013	tags=73%, list=24%, signal=56%	ICAM2/SELPLG/ITGAM/ITGB2/ICAM1/SELP/TNF/ITGAL/CXCL8/IL1A/SELL
REACTOME_INTEGRIN_CELL_SURFACE_INTERACTIONS	REACTOME_INTEGRIN_CELL_SURFACE_INTERACTIONS	83	0.417423	1.58005	0.00319908	0.032974	0.0264294	2006	tags=28%, list=12%, signal=25%	COMP/VCAM1/COL6A1/ITGB7/ICAM2/COL10A1/ITGAM/ITGB2/COL8A2/FN1/COL6A2/IBSP/MADCAM1/ICAM1/ITGA2B/FGB/ITGA7/COL16A1/BSG/ITGA3/COL18A1/ITGA5/ITGA8
REACTOME_SUMOYLATION_OF_DNA_DAMAGE_RESPONSE_AND_REPAIR_PROTEINS	REACTOME_SUMOYLATION_OF_DNA_DAMAGE_RESPONSE_AND_REPAIR_PROTEINS	72	-0.469866	-1.63133	0.00322419	0.0330897	0.0265221	3512	tags=46%, list=21%, signal=36%	SMC6/NUP153/NUP85/NSMCE4A/SUMO1/NUP43/RAE1/EID3/NUP98/RANBP2/NUP205/NUP107/NUP37/NUP93/NUP50/PARP1/PIAS1/WRN/NUP35/NUP160/SEH1L/TDG/RPA1/NDC1/RAD21/STAG1/NUP133/CETN2/NUP155/BRCA1/NUP88/BLM/XRCC4
WP_PARKINUBIQUITIN_PROTEASOMAL_SYSTEM_PATHWAY	WP_PARKINUBIQUITIN_PROTEASOMAL_SYSTEM_PATHWAY	61	-0.478619	-1.61415	0.00326265	0.0333406	0.0267232	4678	tags=48%, list=28%, signal=35%	SIAH2/PSMD10/PSMD6/TUBA1C/CASP1/PSMC1/PSMD2/PSMD13/UBE2G1/PSMD5/UBE2J1/PSMC5/SIAH1/CUL1/PSMC2/PSMD7/TUBA1A/HSPA9/HSPA2/PSMD14/PSMD12/SNCAIP/TUBB2B/HSPA4/HSPA14/PSMD1/PSMC6/CCNE1/HSPA5
REACTOME_RESOLUTION_OF_AP_SITES_VIA_THE_MULTIPLE_NUCLEOTIDE_PATCH_REPLACEMENT_PATHWAY	REACTOME_RESOLUTION_OF_AP_SITES_VIA_THE_MULTIPLE_NUCLEOTIDE_PATCH_REPLACEMENT_PATHWAY	24	-0.627535	-1.7242	0.00334033	0.0339886	0.0272426	3799	tags=67%, list=22%, signal=52%	RFC2/RFC1/APEX1/POLB/PARP2/POLE3/PARP1/RPA1/PARG/RFC4/PCNA/POLD3/RFC5/FEN1/POLE2/RFC3
REACTOME_G_ALPHA_S_SIGNALLING_EVENTS	REACTOME_G_ALPHA_S_SIGNALLING_EVENTS	135	0.368199	1.48893	0.00338023	0.0341093	0.0273393	5745	tags=40%, list=34%, signal=27%	ARRB2/MC1R/RAMP3/ADCY3/GNG7/PTGER2/PDE2A/GLP1R/GPR27/ADCY4/GNB3/ADRB2/GPBAR1/ADCY6/GNG8/ADCY5/ADRB3/GNGT2/PTGDR/CRH/INSL3/RAMP2/PTH1R/GNG4/GPR20/PDE1B/VIPR2/CALCRL/GNG3/GPHA2/GNAZ/DRD5/PDE11A/POMC/LHCGR/PDE7B/GRK5/MC2R/GNB2/FSHB/ADM2/ADCYAP1/VIPR1/CALCB/PDE3A/ADCYAP1R1/ARRB1/PTH2/ADCY8/GIPR/GPR45/GPR25/PDE8A/GIP
BIOCARTA_TCRA_PATHWAY	BIOCARTA_TCRA_PATHWAY	10	0.784112	1.80307	0.00338084	0.0341093	0.0273393	2808	tags=50%, list=17%, signal=42%	CD4/CD3D/HLA-DRA/CD3E/CD247
WP_REGULATION_OF_TOLLLIKE_RECEPTOR_SIGNALING_PATHWAY	WP_REGULATION_OF_TOLLLIKE_RECEPTOR_SIGNALING_PATHWAY	132	0.370047	1.50063	0.00345864	0.0345047	0.0276562	1986	tags=23%, list=12%, signal=20%	FOS/LY96/RBCK1/TLR5/CD14/CCL4/CCL5/JUN/SIGIRR/TICAM1/RELA/IRF7/TAB1/PIK3CD/IRF3/NFKBIA/AKT2/PIK3R2/IKBKG/TOLLIP/CD86/NFKB2/PTPN6/MAPK3/SQSTM1/FBXW5/PELI3/TRAF3/MAP2K2/MLST8
REACTOME_SUMOYLATION_OF_CHROMATIN_ORGANIZATION_PROTEINS	REACTOME_SUMOYLATION_OF_CHROMATIN_ORGANIZATION_PROTEINS	53	-0.50578	-1.65166	0.00346266	0.0345047	0.0276562	3150	tags=45%, list=19%, signal=37%	NUP85/SUMO1/NUP43/RAE1/HDAC1/NUP98/RANBP2/NUP205/NUP107/NUP37/NUP93/NUP50/HDAC2/PIAS1/CBX5/NUP35/NUP160/SEH1L/NDC1/NUP133/NUP155/NUP88/SATB2/ZBED1
REACTOME_TFAP2_AP_2_FAMILY_REGULATES_TRANSCRIPTION_OF_GROWTH_FACTORS_AND_THEIR_RECEPTORS	REACTOME_TFAP2_AP_2_FAMILY_REGULATES_TRANSCRIPTION_OF_GROWTH_FACTORS_AND_THEIR_RECEPTORS	12	-0.745527	-1.73853	0.00346351	0.0345047	0.0276562	3155	tags=50%, list=19%, signal=41%	VEGFA/EGFR/YY1/ESR1/TFAP2C/ATAD2
WP_FIBRIN_COMPLEMENT_RECEPTOR_3_SIGNALING_PATHWAY	WP_FIBRIN_COMPLEMENT_RECEPTOR_3_SIGNALING_PATHWAY	40	0.519529	1.73242	0.00351089	0.0348168	0.0279064	1245	tags=25%, list=7%, signal=23%	LY96/TYROBP/CCL2/ITGAM/ITGB2/CD14/TICAM1/FGB/IRF3/IKBKG
KEGG_ARACHIDONIC_ACID_METABOLISM	KEGG_ARACHIDONIC_ACID_METABOLISM	50	0.470661	1.63807	0.00352409	0.0348168	0.0279064	815	tags=16%, list=5%, signal=15%	GPX3/PTGIS/PLA2G2A/LTC4S/GGT5/PTGDS/GGT7/PLA2G5
BIOCARTA_GPCR_PATHWAY	BIOCARTA_GPCR_PATHWAY	28	0.588488	1.79785	0.00354866	0.0349147	0.0279849	2914	tags=39%, list=17%, signal=33%	FOS/JUN/ELK1/MAPK3/NFATC3/PRKAR2B/HRAS/PRKAR1B/PRKACG/NFATC4/CALM1
REACTOME_G1_S_DNA_DAMAGE_CHECKPOINTS	REACTOME_G1_S_DNA_DAMAGE_CHECKPOINTS	63	-0.479989	-1.62608	0.00359255	0.0351068	0.0281389	4668	tags=59%, list=28%, signal=43%	PSMB5/RPS27A/PSMD10/CDKN2A/PSMD6/PSMC1/UBB/PSMA7/PSMD2/MDM4/CDKN1B/PSMD13/CDK2/CHEK1/PSMD5/UBC/PSMA5/CHEK2/PSMC5/PSMA1/PSMC2/PSMD7/PSMA3/PSMB7/PSMB1/PSMA2/PSMD14/PSMD12/PSME3/PSMA4/PSMD1/PSMC6/PSME4/CCNE1/CCNA2/CCNE2/CCNA1
WP_SPLICING_FACTOR_NOVA_REGULATED_SYNAPTIC_PROTEINS	WP_SPLICING_FACTOR_NOVA_REGULATED_SYNAPTIC_PROTEINS	42	-0.537463	-1.67765	0.00360155	0.0351068	0.0281389	2266	tags=26%, list=13%, signal=23%	GPHN/SNW1/MAPK9/PLCB4/ATP2B1/EPB41L3/EPB41L2/ANK3/CDH2/MAP4/CADM1
REACTOME_CITRIC_ACID_CYCLE_TCA_CYCLE	REACTOME_CITRIC_ACID_CYCLE_TCA_CYCLE	22	-0.634927	-1.71737	0.00361242	0.0351068	0.0281389	3806	tags=59%, list=22%, signal=46%	IDH2/SDHB/SDHD/SUCLG1/ME2/SUCLG2/DLST/IDH3A/DLD/SUCLA2/FAHD1/NNT/FH
BIOCARTA_EIF2_PATHWAY	BIOCARTA_EIF2_PATHWAY	10	-0.793213	-1.77275	0.00362754	0.0351105	0.0281418	2302	tags=60%, list=14%, signal=52%	EIF2S1/EIF2AK4/EIF5/EIF2AK1/EIF2AK3/EIF2S3
REACTOME_INTERLEUKIN_4_AND_INTERLEUKIN_13_SIGNALING	REACTOME_INTERLEUKIN_4_AND_INTERLEUKIN_13_SIGNALING	105	0.390286	1.52267	0.00366902	0.0353682	0.0283483	1440	tags=21%, list=8%, signal=19%	FOS/JUNB/VCAM1/CCL2/SOCS3/IL2RG/CEBPD/LCN2/HMOX1/ITGAM/ITGB2/TIMP1/FN1/BATF/MMP9/ICAM1/CD36/BCL2L1/IL4R/ALOX5/IL13/MCL1
REACTOME_RECRUITMENT_OF_NUMA_TO_MITOTIC_CENTROSOMES	REACTOME_RECRUITMENT_OF_NUMA_TO_MITOTIC_CENTROSOMES	86	-0.437159	-1.54191	0.00372664	0.0357535	0.0286572	3403	tags=38%, list=20%, signal=31%	NUMA1/CEP290/CEP63/CCP110/ODF2/CKAP5/ALMS1/PCM1/TUBG1/HAUS8/TUBGCP4/CEP70/DYNC1I2/TUBA1A/PAFAH1B1/MZT1/MAPRE1/TUBGCP5/YWHAG/HAUS1/PLK4/CEP192/TUBB2B/CETN2/NME7/HSP90AA1/HAUS3/NEDD1/HAUS6/CEP76/NEK2/CEP57/CDK1
WP_PHOTODYNAMIC_THERAPYINDUCED_NFE2L2_NRF2_SURVIVAL_SIGNALING	WP_PHOTODYNAMIC_THERAPYINDUCED_NFE2L2_NRF2_SURVIVAL_SIGNALING	21	0.634645	1.82425	0.00373902	0.0357535	0.0286572	589	tags=24%, list=3%, signal=23%	FOS/EPHX1/ABCC3/HMOX1/JUN
REACTOME_TRANSCRIPTION_OF_E2F_TARGETS_UNDER_NEGATIVE_CONTROL_BY_P107_RBL1_AND_P130_RBL2_IN_COMPLEX_WITH_HDAC1	REACTOME_TRANSCRIPTION_OF_E2F_TARGETS_UNDER_NEGATIVE_CONTROL_BY_P107_RBL1_AND_P130_RBL2_IN_COMPLEX_WITH_HDAC1	16	-0.680912	-1.7048	0.00391078	0.0371111	0.0297453	1049	tags=38%, list=6%, signal=35%	TFDP2/RBBP4/LIN52/E2F5/CCNA2/CDK1
REACTOME_REGULATION_OF_MRNA_STABILITY_BY_PROTEINS_THAT_BIND_AU_RICH_ELEMENTS	REACTOME_REGULATION_OF_MRNA_STABILITY_BY_PROTEINS_THAT_BIND_AU_RICH_ELEMENTS	81	-0.4474	-1.57612	0.00391218	0.0371111	0.0297453	4253	tags=53%, list=25%, signal=40%	PSMC1/EXOSC2/UBB/PSMA7/PSMD2/DIS3/PSMD13/XRN1/PRKCD/ELAVL1/EXOSC7/PSMD5/UBC/PSMA5/ANP32A/DCP1A/PSMC5/HNRNPD/EXOSC1/EIF4G1/PSMA1/XPO1/PSMC2/MAPK14/SET/EXOSC3/PSMD7/PSMA3/PSMB7/PSMB1/EXOSC9/PSMA2/PARN/PSMD14/PSMD12/YWHAZ/PSME3/DCP2/PSMA4/PSMD1/PSMC6/PSME4/YWHAB
WP_MIRNAS_INVOLVEMENT_IN_THE_IMMUNE_RESPONSE_IN_SEPSIS	WP_MIRNAS_INVOLVEMENT_IN_THE_IMMUNE_RESPONSE_IN_SEPSIS	36	0.530754	1.71823	0.00399694	0.0377648	0.0302692	3489	tags=47%, list=21%, signal=38%	VCAM1/LCN2/CCL4/ICAM1/RELA/IRF7/TAB1/NFKBIA/IKBKG/NFKB2/TRAF3/RELB/GZMB/TNF/IL6/CXCL8/IRF1
WP_INTERACTIONS_BETWEEN_IMMUNE_CELLS_AND_MICRORNAS_IN_TUMOR_MICROENVIRONMENT	WP_INTERACTIONS_BETWEEN_IMMUNE_CELLS_AND_MICRORNAS_IN_TUMOR_MICROENVIRONMENT	28	0.585186	1.78777	0.00407765	0.038253	0.0306606	3761	tags=39%, list=22%, signal=31%	CCL2/IL2RG/CCL5/IL4R/CD86/NFKB2/TGFB1/IL2RB/STAT6/TGFBR2/PDCD1
REACTOME_CHK1_CHK2_CDS1_MEDIATED_INACTIVATION_OF_CYCLIN_B_CDK1_COMPLEX	REACTOME_CHK1_CHK2_CDS1_MEDIATED_INACTIVATION_OF_CYCLIN_B_CDK1_COMPLEX	13	-0.737794	-1.74202	0.00408075	0.038253	0.0306606	3966	tags=92%, list=23%, signal=71%	YWHAE/YWHAH/CHEK1/CHEK2/YWHAQ/YWHAZ/YWHAG/WEE1/CDC25C/YWHAB/CCNB1/CDK1
REACTOME_REGULATION_OF_HMOX1_EXPRESSION_AND_ACTIVITY	REACTOME_REGULATION_OF_HMOX1_EXPRESSION_AND_ACTIVITY	61	-0.473027	-1.59529	0.00414442	0.0384808	0.0308432	4783	tags=59%, list=28%, signal=43%	PSMB5/SKP1/RPS27A/PSMD10/PSMD6/RBX1/PSMC1/UBB/PSMA7/BACH1/PSMD2/PSMD13/PRKCD/CSNK2A1/PSMD5/UBC/PSMA5/PSMC5/CUL1/PSMA1/PSMC2/PSMD7/PSMA3/PSMB7/PSMB1/PSMA2/PSMD14/PSMD12/SKP2/PSME3/FBXL17/PSMA4/CUL3/PSMD1/PSMC6/PSME4
WP_SPINAL_CORD_INJURY	WP_SPINAL_CORD_INJURY	114	0.374743	1.49019	0.00414599	0.0384808	0.0308432	2074	tags=24%, list=12%, signal=21%	FOS/EGR1/PLA2G2A/CCL2/ZFP36/AQP1/SLIT3/RGMA/C1QB/BTG2/LILRB3/RHOB/MMP9/ICAM1/PLA2G5/TNFSF13B/NR4A1/SELP/MAG/SOX9/GADD45A/MAPK3/TGFB1/CSPG4/LILRB2/PTPRZ1/NGFR
PID_IL12_2PATHWAY	PID_IL12_2PATHWAY	60	0.44997	1.60556	0.00415353	0.0384808	0.0308432	3276	tags=35%, list=19%, signal=28%	FOS/IL2RG/CD4/CCL4/CD3D/GADD45B/RELA/HLA-DRA/CD8A/CD3E/NFKB2/STAT5A/IL12RB1/IL2RB/RELB/GZMB/CCR5/CD247/STAT4/TYK2/SPHK2
BIOCARTA_G1_PATHWAY	BIOCARTA_G1_PATHWAY	28	-0.598314	-1.71118	0.00428062	0.0395045	0.0316637	1447	tags=29%, list=9%, signal=26%	SKP2/CCND1/RB1/ATR/CCNE1/DHFR/CDK1/CCNA1
REACTOME_METALLOPROTEASE_DUBS	REACTOME_METALLOPROTEASE_DUBS	17	-0.680216	-1.72532	0.00437083	0.0401813	0.0322061	4668	tags=76%, list=28%, signal=55%	RPS27A/UIMC1/UBB/EP300/UBC/STAMBP/MYSM1/BARD1/STAM/PSMD14/BRCC3/BRCA1/STAMBPL1
WP_HEMATOPOIETIC_STEM_CELL_DIFFERENTIATION	WP_HEMATOPOIETIC_STEM_CELL_DIFFERENTIATION	54	0.479135	1.69624	0.00442716	0.0405426	0.0324957	3223	tags=33%, list=19%, signal=27%	FOSB/FOS/LYL1/ITGA2B/EPO/KCNH2/NCKAP1L/STAT5A/ZNF835/PIM1/NFE2/LMO2/SEC14L2/SPI1/NOTCH1/CSF2/CIITA/IL6
REACTOME_POLYMERASE_SWITCHING	REACTOME_POLYMERASE_SWITCHING	14	-0.710365	-1.70786	0.00446743	0.0407546	0.0326656	774	tags=50%, list=5%, signal=48%	PRIM1/RFC4/PCNA/POLD3/POLA1/RFC5/RFC3
WP_IL3_SIGNALING_PATHWAY	WP_IL3_SIGNALING_PATHWAY	49	0.466421	1.6153	0.00466466	0.0423028	0.0339066	2017	tags=29%, list=12%, signal=25%	FOS/HCK/JUN/SHC1/BCL2L1/PIK3CD/PIK3R2/CD86/STAT5A/PTPN6/MAPK3/TGFB1/BAD/HRAS
REACTOME_MET_ACTIVATES_RAP1_AND_RAC1	REACTOME_MET_ACTIVATES_RAP1_AND_RAC1	11	-0.76829	-1.76434	0.00467268	0.0423028	0.0339066	2580	tags=55%, list=15%, signal=46%	DOCK7/RAC1/CRK/RAP1B/HGF/MET
SA_REG_CASCADE_OF_CYCLIN_EXPR	SA_REG_CASCADE_OF_CYCLIN_EXPR	13	-0.731949	-1.72822	0.00469799	0.0423709	0.0339612	1208	tags=38%, list=7%, signal=36%	CCND1/CCNE1/CCNA2/CCNE2/CCNA1
REACTOME_UB_SPECIFIC_PROCESSING_PROTEASES	REACTOME_UB_SPECIFIC_PROCESSING_PROTEASES	154	-0.379407	-1.45954	0.00482256	0.0433302	0.0347301	4783	tags=48%, list=28%, signal=35%	PSMB5/TRAF6/SIAH2/BIRC3/RPS27A/PSMD10/PSMD6/SMAD7/USP22/USP9X/PSMC1/UBB/PSMA7/SMURF2/PSMD2/STAM2/RNF146/TRRAP/MDM4/DDX58/USP10/PSMD13/USP16/MAP3K7/POLB/VDAC2/PTRH2/PSMD5/WDR20/PTEN/UBC/CCP110/BIRC2/PSMA5/USP18/PSMC5/HIF1A/USP3/PSMA1/USP7/PSMC2/USP28/PSMD7/USP4/SMAD1/PSMA3/USP47/PSMB7/PSMB1/WDR48/PSMA2/USP8/IDE/PSMD14/SMAD2/PSMD12/SKP2/SUDS3/USP33/RHOT1/PSME3/PSMA4/VDAC1/RUVBL1/PSMD1/PSMC6/TOMM20/…
WP_TOLLLIKE_RECEPTOR_SIGNALING_PATHWAY	WP_TOLLLIKE_RECEPTOR_SIGNALING_PATHWAY	98	0.379047	1.47913	0.00484221	0.0433432	0.0347405	1945	tags=22%, list=11%, signal=20%	FOS/LY96/TLR5/CD14/CCL4/CCL5/JUN/TICAM1/RELA/IRF7/TAB1/PIK3CD/IRF3/NFKBIA/AKT2/PIK3R2/IKBKG/TOLLIP/CD86/MAPK3/TRAF3/MAP2K2
REACTOME_TRANSLESION_SYNTHESIS_BY_POLH	REACTOME_TRANSLESION_SYNTHESIS_BY_POLH	18	-0.65833	-1.69314	0.00488705	0.043424	0.0348053	1134	tags=61%, list=7%, signal=57%	RPS27A/UBB/RFC2/RFC1/UBC/RPA1/SPRTN/RFC4/PCNA/RFC5/RFC3
REACTOME_CHYLOMICRON_ASSEMBLY	REACTOME_CHYLOMICRON_ASSEMBLY	10	0.772565	1.77652	0.00488771	0.043424	0.0348053	668	tags=40%, list=4%, signal=38%	APOC2/APOE/APOA1/APOA4
REACTOME_MHC_CLASS_II_ANTIGEN_PRESENTATION	REACTOME_MHC_CLASS_II_ANTIGEN_PRESENTATION	113	-0.401344	-1.49072	0.00518381	0.0458834	0.0367765	3414	tags=33%, list=20%, signal=26%	AP2B1/SEC24A/ACTR10/SEC31A/CANX/AP1S1/CTSE/DCTN6/CTSO/AP1G1/CLTA/SEC24B/KIF3B/SEC23A/DCTN4/DYNC1I2/KIF5B/TUBA1A/KIFAP3/CAPZA1/CTSC/CLTC/SAR1B/SEC24D/TUBB2B/KIF18A/DYNC1LI1/KIF23/KLC1/CTSV/KIF2C/CENPE/KIF4A/KIF15/RACGAP1/KIF20A/KIF11
REACTOME_RECRUITMENT_OF_MITOTIC_CENTROSOME_PROTEINS_AND_COMPLEXES	REACTOME_RECRUITMENT_OF_MITOTIC_CENTROSOME_PROTEINS_AND_COMPLEXES	76	-0.445167	-1.56091	0.005237	0.0460486	0.0369089	3270	tags=41%, list=19%, signal=33%	CEP290/CEP63/CCP110/ODF2/CKAP5/ALMS1/PCM1/TUBG1/HAUS8/TUBGCP4/CEP70/DYNC1I2/TUBA1A/PAFAH1B1/MZT1/MAPRE1/TUBGCP5/YWHAG/HAUS1/PLK4/CEP192/CETN2/NME7/HSP90AA1/HAUS3/NEDD1/HAUS6/CEP76/NEK2/CEP57/CDK1
KEGG_RNA_DEGRADATION	KEGG_RNA_DEGRADATION	54	-0.501806	-1.64744	0.00525215	0.0460486	0.0369089	4374	tags=56%, list=26%, signal=41%	CNOT4/CNOT8/EXOSC2/LSM3/CNOT2/PAPOLG/DIS3/DCP1B/XRN1/DDX6/EXOSC7/CNOT10/DCP1A/EXOSC1/C1D/LSM1/CNOT6/EXOSC3/PATL1/HSPA9/PNPT1/EXOSC9/ZCCHC7/PARN/XRN2/DCP2/HSPD1/LSM5/PAPOLA/CNOT7
NABA_ECM_AFFILIATED	NABA_ECM_AFFILIATED	139	0.348574	1.41729	0.00526049	0.0460486	0.0369089	2904	tags=22%, list=17%, signal=19%	MUC5B/C1QA/COLEC11/MUC5AC/GPC6/C1QC/C1QB/GPC3/SEMA4A/C1QTNF1/CLEC10A/C1QL1/ELFN1/FCN1/CLEC11A/FCN3/SFTA2/C1QTNF4/C1QTNF2/SEMA4C/LGALS2/CSPG4/PLXNB2/CLEC14A/SEMA6B/SEMA4B/GPC1/CD209/SEMA6C/GPC2/SEMA3C
REACTOME_PASSIVE_TRANSPORT_BY_AQUAPORINS	REACTOME_PASSIVE_TRANSPORT_BY_AQUAPORINS	11	0.750735	1.78235	0.00543237	0.047379	0.0379753	833	tags=27%, list=5%, signal=26%	AQP1/AQP11/AQP3
WP_SLEEP_REGULATION	WP_SLEEP_REGULATION	36	0.517795	1.67628	0.00549176	0.0476341	0.0381797	3223	tags=36%, list=19%, signal=29%	FOS/STAR/PTGDS/CST3/SLC29A1/CHRNB2/GHRL/PTGDR/CRH/HTR2A/CACNA1I/OXTR/IL6
KEGG_PRIMARY_IMMUNODEFICIENCY	KEGG_PRIMARY_IMMUNODEFICIENCY	35	0.52546	1.6942	0.00550163	0.0476341	0.0381797	4467	tags=51%, list=26%, signal=38%	IL2RG/CD4/CD3D/TNFRSF13B/CD8A/IKBKG/CD3E/CD79A/TAP2/JAK3/CIITA/TAP1/CD40/DCLRE1C/TNFRSF13C/IL7R/ADA/AIRE
REACTOME_EXTRACELLULAR_MATRIX_ORGANIZATION	REACTOME_EXTRACELLULAR_MATRIX_ORGANIZATION	290	0.297712	1.33711	0.00559751	0.0482887	0.0387044	3043	tags=26%, list=18%, signal=22%	ELN/COMP/TPSAB1/VCAM1/COL6A1/PLEC/PDGFA/ITGB7/ICAM2/COL10A1/FMOD/BGN/MFAP4/ITGAM/ITGB2/TIMP1/MMP25/EMILIN3/COL8A2/ADAMTS8/FN1/COL6A2/IBSP/MMP9/DSPP/MADCAM1/ICAM1/FURIN/TIMP2/ITGA2B/FGB/EMILIN1/COLGALT1/LTBP4/ITGA7/COL16A1/SCUBE1/LTBP3/BSG/ADAM15/PHYKPL/NCAM1/ITGA3/CTSD/CAPN1/COL18A1/FBLN2/CAPN10/TGFB1/CAPN8/CAPN5/ADAMTS2/ASPN/ITGA5/ITGA8/LAMB3/LAMA2/SERPINE1/CAPN15/CAPNS1/EFEMP2/PDGFB/NID2/HSPG2/…
REACTOME_TRANSLESION_SYNTHESIS_BY_POLK	REACTOME_TRANSLESION_SYNTHESIS_BY_POLK	17	-0.672151	-1.70486	0.00570542	0.0489537	0.0392374	4193	tags=71%, list=25%, signal=53%	RPS27A/UBB/RFC2/RFC1/UBC/REV1/REV3L/RPA1/RFC4/PCNA/RFC5/RFC3
REACTOME_POLO_LIKE_KINASE_MEDIATED_EVENTS	REACTOME_POLO_LIKE_KINASE_MEDIATED_EVENTS	16	-0.673631	-1.68657	0.00571571	0.0489537	0.0392374	1598	tags=44%, list=9%, signal=40%	FOXM1/WEE1/RBBP4/CDC25C/LIN52/CCNB2/CCNB1
KEGG_ASCORBATE_AND_ALDARATE_METABOLISM	KEGG_ASCORBATE_AND_ALDARATE_METABOLISM	14	-0.698856	-1.68019	0.0057633	0.0491843	0.0394222	2700	tags=43%, list=16%, signal=36%	ALDH7A1/UGT2B17/ALDH3A2/ALDH9A1/UGT2B28/UGDH
