# Supplementary material for: Identification of molecular subtypes and immune infiltration in endometriosis: a novel bioinformatics analysis and In vitro validation
Source: Front Immunol. 2023 Aug 18;14:1130738. doi: 10.3389/fimmu.2023.1130738 (PMC10471803; doi:10.3389/fimmu.2023.1130738)
Supplement: Supplementary Table 3 — The GSVA analysis results. [file Table_3.xlsx]

## Sheet: Sheet1
id	GSM1256720_con	GSM1256721_con	GSM1256722_con	GSM1256723_con	GSM1256724_con	GSM1256725_con	GSM1256726_con	GSM1256727_con	GSM1256728_con	GSM1256729_con	GSM1256730_con	GSM1256731_con	GSM1256732_con	GSM1256733_con	GSM1256734_con	GSM1256735_con	GSM1256736_con	GSM1256737_con	GSM1256738_con	GSM1256739_con	GSM1256740_con	GSM1256741_con	GSM1256742_con	GSM1256743_con	GSM1256744_con	GSM1256745_con	GSM1256746_con	GSM1256747_con	GSM1256748_con	GSM1256749_con	GSM1256750_con	GSM1256751_con	GSM1256752_con	GSM1256753_con	GSM1256754_con	GSM1256755_con	GSM1256756_con	GSM1256757_con	GSM1256758_con	GSM1256759_con	GSM1256760_con	GSM1256761_con	GSM1256762_con	GSM1256763_con	GSM1256764_con	GSM1256765_con	GSM1256766_con	GSM1256767_con	GSM1256768_con
KEGG_LYSOSOME	0.237706	0.248169	0.21786	0.293072	0.266364	0.267696	0.273877	0.208072	0.314211	0.27129	0.326413	0.267698	0.318363	0.257895	0.271396	0.444292	0.436037	0.364701	0.428081	0.413264	0.430479	0.378591	0.43922	0.426463	0.334613	0.423948	0.403734	0.420849	0.394754	0.426228	0.393562	0.340802	0.368859	0.403737	0.346083	0.415748	0.419251	0.372099	0.405653	0.39543	0.396154	0.385639	0.440417	0.462781	0.397705	0.396641	0.341851	0.374311	0.371142
KEGG_ARRHYTHMOGENIC_RIGHT_VENTRICULAR_CARDIOMYOPATHY_ARVC	0.125613	0.136643	0.154876	0.146212	0.127287	0.130991	0.144789	0.129112	0.137843	0.139389	0.103516	0.149932	0.0676002	0.155592	0.105253	-0.0146677	0.0804669	0.0884627	0.00874743	0.0769321	-0.0117625	0.100333	0.0631601	0.0242266	0.0982656	0.063811	0.0571319	0.010029	0.068563	-0.0444394	0.0328784	0.0313958	0.0315946	0.0570765	0.0736884	-0.0102541	0.0602598	0.0339931	0.0193966	0.0687474	0.0478369	0.0711268	0.0541891	0.0536961	0.0716283	0.0184616	0.0479772	0.124099	0.0924
PID_ARF6_TRAFFICKING_PATHWAY	-0.0402587	-0.0345971	-0.0284169	0.00333164	-0.0081968	-0.0294947	-0.0152146	-0.0261238	-0.019047	-0.0629019	0.00184472	-0.0174125	-0.0511455	-0.0372313	-0.0406466	-0.0111538	-0.00910869	-0.0617309	0.0169224	0.00470471	0.000196433	-0.00779281	0.0147006	-0.00366987	0.0534391	0.0429814	-0.0186078	0.0167218	-0.0163469	-0.0466074	0.0402403	-0.0372937	-0.0795651	-0.04577	-0.0381941	-0.0651367	0.00452659	-0.00903303	-0.0221438	-0.00452431	0.0329808	-0.0478238	-0.0222591	0.00336686	0.0386548	-0.0416342	0.00158383	0.0271046	0.0363423
PID_ILK_PATHWAY	0.209388	0.179552	0.171381	0.189887	0.168343	0.175616	0.191806	0.225815	0.212656	0.139878	0.210227	0.194496	0.187205	0.20576	0.181288	0.30065	0.204297	0.155224	0.290633	0.272684	0.289472	0.247776	0.243121	0.22282	0.256179	0.254889	0.286179	0.225808	0.234788	0.285627	0.282051	0.266201	0.281897	0.243764	0.23012	0.302058	0.232642	0.258865	0.29503	0.202761	0.270048	0.228249	0.277144	0.231808	0.268128	0.267217	0.261805	0.252221	0.289003
PID_HDAC_CLASSI_PATHWAY	0.257701	0.281419	0.276667	0.325994	0.315314	0.292945	0.259993	0.266228	0.312296	0.269136	0.351476	0.314626	0.349225	0.270833	0.280075	0.401063	0.369412	0.36183	0.404205	0.427384	0.413647	0.369927	0.423733	0.375567	0.422484	0.438956	0.395309	0.434113	0.405476	0.383626	0.421488	0.434531	0.414455	0.39595	0.37864	0.400899	0.431268	0.406114	0.415478	0.417572	0.424268	0.395756	0.434802	0.421858	0.405705	0.395024	0.384101	0.415319	0.428621
PID_AR_TF_PATHWAY	0.229631	0.228775	0.223055	0.340355	0.283729	0.238505	0.227486	0.232688	0.243821	0.212308	0.333618	0.264305	0.332035	0.255797	0.227201	0.4177	0.330778	0.236576	0.392123	0.43396	0.396863	0.361696	0.414617	0.380315	0.467687	0.449642	0.403596	0.426557	0.406017	0.375372	0.441768	0.426107	0.332392	0.390613	0.376952	0.383378	0.42486	0.38262	0.417146	0.366199	0.469851	0.36996	0.430143	0.339168	0.372621	0.350998	0.316855	0.321605	0.35543
PID_CMYB_PATHWAY	-0.0693392	-0.0912023	-0.109295	-0.116906	-0.126484	-0.101468	-0.0923782	-0.0693783	-0.169142	-0.0514736	-0.148356	-0.0789553	-0.142653	-0.0535302	-0.0679366	-0.148294	-0.170099	-0.153087	-0.115296	-0.178018	-0.109365	-0.118625	-0.110311	-0.151341	-0.205	-0.148664	-0.236752	-0.211278	-0.0978066	-0.171746	-0.173816	-0.151166	-0.175875	-0.123385	-0.124773	-0.169442	-0.156662	-0.194577	-0.1791	-0.0957189	-0.193515	-0.131865	-0.119521	-0.134131	-0.177133	-0.119556	-0.151621	-0.158559	-0.146723
PID_ERA_GENOMIC_PATHWAY	0.181684	0.203651	0.211773	0.201203	0.204682	0.21077	0.210632	0.213857	0.182101	0.178312	0.173995	0.185219	0.209255	0.199271	0.207203	0.280746	0.253126	0.267162	0.246629	0.372319	0.292068	0.286175	0.343052	0.281987	0.290195	0.317294	0.228976	0.222016	0.290128	0.237716	0.271497	0.332583	0.308944	0.318616	0.273904	0.229952	0.372106	0.252439	0.262565	0.328632	0.312664	0.30314	0.340037	0.3235	0.294302	0.293472	0.250183	0.281724	0.316953
NABA_ECM_GLYCOPROTEINS	-0.0803095	-0.0909298	-0.108844	-0.0161393	-0.130371	-0.119792	-0.113253	-0.178465	-0.100209	-0.0746485	-0.126589	-0.0338157	-0.107798	-0.0888776	-0.103884	0.0589034	-0.0249959	0.0047531	0.0694248	0.0497434	0.0405704	0.0286815	0.0430508	0.00187882	0.0795684	0.101144	0.00888809	0.0568308	0.0658004	0.0142594	-0.0120654	-0.0206023	0.00681813	-0.0102324	-0.0282027	0.0485355	0.0555302	0.0495476	0.0927628	0.0336738	0.0682686	0.0134228	0.068683	0.054242	0.000365417	-0.0703365	-0.070731	0.0141924	-0.000515104
NABA_ECM_REGULATORS	0.146866	0.168808	0.128918	0.136682	0.048098	0.149968	0.177638	0.0891317	0.091368	0.142861	0.0797342	0.124712	0.0581698	0.13981	0.123386	0.0696198	0.126404	0.172954	0.062265	0.17584	0.0539366	0.177586	0.19753	0.113776	0.0941252	0.141632	0.120773	0.135712	0.141273	0.0639762	0.0432024	0.103596	0.147857	0.177443	0.134412	0.0597617	0.20867	0.11297	0.0925515	0.192386	0.154581	0.166678	0.151517	0.192232	0.120049	0.0889234	-0.0119857	0.0914595	0.0422662
NABA_ECM_AFFILIATED	-0.0979	-0.0431536	-0.14835	-0.0371177	-0.0206854	-0.0791363	-0.104546	-0.0919467	0.00952166	-0.0801277	-0.0473625	-0.050235	0.00731493	-0.0835382	-0.0952782	0.0952268	0.0368968	0.0510521	0.0548867	0.0111561	0.124948	0.00359451	0.0386605	0.102486	0.0666571	0.0882522	0.0770881	0.10299	0.0324919	0.10021	0.0340997	0.0234099	0.0273983	0.0116464	-0.0520906	0.0564939	0.0206162	0.0883393	0.0435772	-0.00697991	0.0186263	-0.0155507	0.0458109	0.122239	0.0353775	0.000351469	-0.0511637	-0.0213757	-0.085873
NABA_SECRETED_FACTORS	0.00612394	0.00540489	-0.0247011	0.0105704	-0.0530369	-0.0469614	-0.0146073	-0.0684437	-0.0322835	-0.0305797	-0.0193702	-0.00530393	-0.0909706	-0.0223913	0.00615898	0.100025	0.0111826	0.0534101	0.035123	0.0780182	0.00981057	0.0739523	0.0615942	-0.0146463	0.028837	0.0794524	0.00425622	-0.0174179	0.0407416	0.0441619	0.000932435	-0.006044	-0.00190839	0.0227719	0.0251521	0.0187845	0.069085	-0.00239495	-0.000396826	0.0574909	0.091573	0.0176209	0.0274497	0.134772	-0.0286661	-0.0373555	-0.0641844	-0.0789852	-0.0340724
NABA_CORE_MATRISOME	-0.0249432	-0.0327142	-0.0347308	0.0352553	-0.0623114	-0.0380919	-0.0384297	-0.0964258	-0.0330421	-0.0239948	-0.0382012	0.0241303	-0.0279272	-0.0302921	-0.0370115	0.139851	0.0411954	0.0819651	0.14298	0.170359	0.126437	0.101793	0.122931	0.0660339	0.185913	0.196404	0.0818572	0.128512	0.131927	0.107947	0.083696	0.0982774	0.110931	0.0893563	0.0600972	0.131677	0.133237	0.129551	0.177047	0.109361	0.145335	0.0893134	0.142774	0.119317	0.0548049	0.00603095	0.0206872	0.0783879	0.0776579
NABA_MATRISOME_ASSOCIATED	0.0452568	0.0665534	0.0175329	0.0542134	-0.00652084	0.0324921	0.052627	-0.0059904	0.0266368	0.0344908	0.0141342	0.0402052	-0.0100559	0.0351097	0.0346553	0.086023	0.0640795	0.103856	0.0490887	0.104332	0.0529268	0.102542	0.113672	0.062645	0.0628727	0.106813	0.0675462	0.0720468	0.0805141	0.0635717	0.0233856	0.0440416	0.0659902	0.0869053	0.0533097	0.0422607	0.117572	0.0644623	0.0463064	0.101263	0.10159	0.0735124	0.0832712	0.157073	0.0462019	0.0216673	-0.0435687	0.00211701	-0.0159128
NABA_MATRISOME	0.0246201	0.039376	0.00119299	0.0475473	-0.0242898	0.0115864	0.0267895	-0.0327939	0.00857321	0.0167679	-0.00201557	0.0339668	-0.017702	0.0155012	0.0132452	0.0999623	0.0567393	0.0972834	0.0737094	0.122771	0.0720559	0.10157	0.115872	0.0624148	0.0971229	0.131714	0.0702704	0.0868551	0.0938932	0.0744941	0.038117	0.0575842	0.0775275	0.0865625	0.0534348	0.0653938	0.121911	0.0812816	0.0811306	0.102854	0.11331	0.0765083	0.0989021	0.14791	0.0469411	0.015384	-0.0287678	0.0210567	0.00775554
WP_B_CELL_RECEPTOR_SIGNALING_PATHWAY	0.118286	0.128776	0.132474	0.171655	0.164122	0.14474	0.130824	0.159267	0.166502	0.0939639	0.166584	0.160235	0.207344	0.128969	0.128899	0.27229	0.23996	0.233299	0.307693	0.310653	0.328327	0.277528	0.313482	0.306933	0.24484	0.33347	0.239093	0.257858	0.298861	0.276335	0.260071	0.283361	0.289308	0.29449	0.27886	0.24261	0.302849	0.241722	0.251086	0.287644	0.26986	0.262526	0.320954	0.281532	0.307439	0.280638	0.192887	0.229206	0.261593
WP_CALCIUM_REGULATION_IN_THE_CARDIAC_CELL	0.138264	0.128454	0.13762	0.153386	0.142978	0.152912	0.135473	0.138027	0.175967	0.127392	0.168688	0.158517	0.175333	0.136163	0.137658	0.249237	0.176612	0.179963	0.28594	0.302221	0.305912	0.170195	0.283029	0.234269	0.260399	0.278779	0.189954	0.23407	0.213244	0.250113	0.242832	0.253932	0.259554	0.184686	0.164894	0.212693	0.281295	0.240417	0.226865	0.216765	0.224093	0.181059	0.268048	0.276693	0.21481	0.191424	0.201018	0.199157	0.215132
WP_EGFEGFR_SIGNALING_PATHWAY	0.0569206	0.0307816	0.0409847	0.128955	0.0403069	0.0526276	0.0542917	0.0543638	0.0540987	0.0161534	0.0875	0.043123	0.0707518	0.0404851	0.0388847	0.274001	0.159799	0.0904633	0.266608	0.296101	0.284043	0.2412	0.298371	0.26739	0.340293	0.341793	0.262866	0.29569	0.294591	0.259791	0.308453	0.249971	0.220663	0.251778	0.238283	0.237755	0.318407	0.247629	0.260477	0.236251	0.31449	0.220442	0.295221	0.206184	0.236105	0.207567	0.149588	0.183198	0.159408
WP_DNA_REPLICATION	0.31261	0.209219	0.198079	0.0671071	0.0439113	0.17711	0.224397	0.290261	0.0665356	0.183074	0.0456075	0.232997	0.0389618	0.287898	0.27936	-0.039241	-0.00291989	0.0913063	-0.0270858	-0.065423	-0.055939	0.206161	0.0350494	-0.0460363	-0.144002	-0.144608	-0.0281357	-0.0899471	0.0129018	-0.0322713	-0.101126	5.49214e-06	0.0893013	0.0781878	0.194662	-0.0406262	-0.0497322	-0.0702034	-0.0470285	0.0642188	-0.165019	0.144358	-0.0321199	0.00717809	-0.0548172	0.0690174	-0.00887508	-0.0258767	-0.00426411
WP_PYRIMIDINE_METABOLISM	0.0644063	-0.00320985	0.0111759	-0.0852459	-0.118769	-0.00552249	0.0333565	0.064555	-0.0751045	-0.0277789	-0.0844154	0.0272663	-0.10634	0.0544969	0.0432854	-0.0931664	-0.123152	-0.0302798	-0.0578908	-0.0731171	-0.0730361	0.0112405	-0.0158147	-0.123258	-0.064401	-0.13163	-0.105572	-0.110627	-0.0451783	-0.0719583	-0.0842127	-0.0327749	0.0209651	-0.0421068	0.0363932	-0.0727529	-0.0307284	-0.0806151	-0.111199	-0.0430748	-0.12957	0.0295882	-0.0693723	-0.020831	-0.108518	-0.0182997	-0.119815	-0.117735	-0.0878078
WP_ANGIOPOIETIN_LIKE_PROTEIN_8_REGULATORY_PATHWAY	-0.0402756	-0.000689225	-0.030252	0.0718545	-0.0185163	0.0177994	0.00862478	-0.038713	-0.0310458	-0.0243702	0.00906533	0.0184046	0.0123628	-0.0233345	-0.0117502	-0.0402828	0.0419255	-0.0444143	0.0105856	-0.0193769	0.0111571	-0.0119825	0.0264382	0.0313935	0.0548569	0.127729	0.032155	0.0156646	0.104041	-0.0369312	0.0679192	0.0223814	-0.0200876	0.0283735	-0.0473141	0.013108	0.0149647	0.0174164	0.0635394	-0.0395597	0.174826	-0.0259722	0.0586368	0.0505672	0.0194327	-0.0565812	0.0565801	0.132599	0.167117
WP_DNA_DAMAGE_RESPONSE	0.336616	0.256802	0.253053	0.182238	0.103183	0.221163	0.277641	0.276513	0.101522	0.242733	0.0514179	0.207998	0.0803601	0.298694	0.290826	0.0374951	0.0204746	0.183701	-0.0112517	0.0194878	-0.00920488	0.263353	0.14665	-0.0704305	0.0406198	-0.0273086	0.0100689	-0.0299188	0.124952	0.00164618	-0.00813027	0.152896	0.176299	0.170799	0.242876	0.0349423	0.0866631	-0.00728137	0.0580526	0.123702	0.0989362	0.197665	0.119668	0.104932	0.00688733	0.11519	0.0582136	0.0205236	0.0171567
WP_SPINAL_CORD_INJURY	0.0504003	-0.0228075	0.0269521	0.106254	-0.00102006	-0.00935225	0.0280108	-0.0125543	0.00769433	-0.00425232	-0.0257762	0.0180668	-0.0406851	0.0164497	-0.0015491	0.166423	0.0371864	-0.0182938	0.0880055	0.147519	0.123129	0.187593	0.135712	0.0467007	0.144002	0.164964	0.161625	0.0989763	0.166199	0.12042	0.143685	0.108877	0.0153438	0.143177	0.179187	0.100324	0.113444	0.0787394	0.136382	0.109721	0.188053	0.126043	0.1776	-0.00401226	0.0896672	0.0964215	-0.0194641	-0.0507243	0.00375767
WP_IL1_SIGNALING_PATHWAY	0.0490505	0.0807012	0.0617142	0.159669	0.145779	0.0821694	0.0646866	0.101269	0.150352	0.0504635	0.175635	0.102968	0.156646	0.0688321	0.077988	0.241058	0.200281	0.12366	0.257225	0.241377	0.245079	0.177741	0.222991	0.252715	0.261093	0.308817	0.264512	0.241926	0.225892	0.244588	0.231159	0.225714	0.231597	0.193644	0.189099	0.229612	0.236953	0.260979	0.228893	0.209482	0.293369	0.19158	0.240575	0.200768	0.23307	0.211966	0.173915	0.208052	0.205224
WP_GASTRIC_CANCER_NETWORK_1	0.266051	0.171635	0.134533	-0.1238	-0.116046	0.121978	0.171982	0.217885	-0.14258	0.146941	-0.116496	0.0191442	-0.140046	0.242146	0.213849	-0.167481	-0.192011	0.0370749	-0.158003	-0.180638	-0.174706	0.182241	0.0465406	-0.257886	-0.246378	-0.265014	-0.190648	-0.278465	-0.138958	-0.172341	-0.223165	-0.0302103	-0.104523	0.0640974	0.122579	-0.130888	-0.0842189	-0.196228	-0.208505	-0.0885084	-0.192316	0.11217	-0.0930719	-0.0280764	-0.201629	-0.00593664	-0.167611	-0.197931	-0.184849
WP_INTEGRATED_BREAST_CANCER_PATHWAY	0.221316	0.204576	0.214197	0.241843	0.220203	0.223152	0.226005	0.218097	0.225321	0.185782	0.225209	0.208303	0.210422	0.210925	0.209653	0.186881	0.22444	0.160256	0.167237	0.148587	0.169296	0.202518	0.182649	0.19294	0.170888	0.159231	0.214902	0.209407	0.207374	0.165059	0.218903	0.164829	0.146745	0.175746	0.207994	0.195022	0.166005	0.217167	0.217146	0.190235	0.19595	0.199154	0.208048	0.156249	0.177951	0.191127	0.201002	0.187336	0.213137
WP_SUDDEN_INFANT_DEATH_SYNDROME_SIDS_SUSCEPTIBILITY_PATHWAYS	0.0641739	0.0631473	0.0623502	0.159037	0.0701255	0.0649135	0.0626436	0.0699862	0.0599127	0.0467241	0.0814743	0.0810409	0.0566946	0.0769763	0.0668919	0.13818	0.0571198	0.0291627	0.126206	0.147719	0.103957	0.119382	0.114003	0.0825668	0.164189	0.121268	0.128614	0.140162	0.106922	0.0860265	0.157775	0.154598	0.0727068	0.100497	0.108892	0.0892944	0.134554	0.0928393	0.122136	0.0569187	0.162218	0.065426	0.0924185	0.0601135	0.0928169	0.0365714	0.0527915	0.0484052	0.0851201
WP_SELENIUM_MICRONUTRIENT_NETWORK	0.182209	0.206599	0.162253	0.168895	0.103188	0.181995	0.175631	0.0905732	0.100837	0.187826	0.18955	0.13663	0.145422	0.180323	0.180293	0.188797	0.217339	0.23516	0.191366	0.212724	0.20776	0.107208	0.197324	0.19721	0.0480645	0.294142	0.194502	0.183827	0.154212	0.198008	0.178658	0.0934661	0.132182	0.202565	0.146206	0.197194	0.256528	0.211492	0.195525	0.141358	0.295028	0.138392	0.155265	0.258347	0.206056	0.160333	0.0680549	0.188184	0.163168
WP_WNT_SIGNALING_PATHWAY_AND_PLURIPOTENCY	0.335922	0.34532	0.329887	0.369756	0.31297	0.337461	0.341134	0.337646	0.303108	0.324533	0.303692	0.343217	0.246707	0.362065	0.352371	0.196199	0.239303	0.225365	0.143456	0.10154	0.126248	0.280531	0.216553	0.197262	0.15741	0.203535	0.218951	0.142321	0.269967	0.145446	0.163023	0.0938975	0.103252	0.242997	0.29816	0.161255	0.150902	0.189637	0.220251	0.234193	0.224537	0.285526	0.237993	0.203772	0.207118	0.191763	0.238741	0.225302	0.217445
WP_STEROL_REGULATORY_ELEMENTBINDING_PROTEINS_SREBP_SIGNALLING	0.262029	0.249025	0.254778	0.250665	0.349991	0.249641	0.25943	0.293244	0.320204	0.232398	0.313941	0.236603	0.342601	0.240013	0.24181	0.24186	0.335221	0.232324	0.261171	0.16737	0.23123	0.250277	0.210364	0.325913	0.104494	0.146531	0.293662	0.26996	0.232696	0.240293	0.242483	0.198588	0.232243	0.229508	0.249129	0.276244	0.201912	0.313158	0.265832	0.162033	0.133878	0.21785	0.225636	0.254689	0.272415	0.299001	0.312234	0.350502	0.313308
WP_ALLOGRAFT_REJECTION	-0.0145223	0.0452303	-0.0640471	0.130485	-0.0195176	0.0534854	0.00238617	-0.0200555	-0.0390723	-0.00710993	0.0345881	0.078206	-0.093947	-0.0264376	0.0149367	0.232342	0.0901761	0.114746	0.244393	0.253121	0.242779	0.245876	0.187322	0.114312	0.219271	0.226865	0.105155	0.123775	0.233368	0.289024	0.169937	0.147092	0.215075	0.146152	0.127108	0.231921	0.190362	0.129845	0.249857	0.223876	0.221369	0.190222	0.213793	0.225155	0.085284	0.0646829	0.0214789	-0.079487	0.100566
WP_CHEMOKINE_SIGNALING_PATHWAY	-0.205054	-0.18343	-0.209646	-0.0911639	-0.146202	-0.155351	-0.214001	-0.195953	-0.106936	-0.211235	-0.030072	-0.11624	-0.0535145	-0.199604	-0.192104	0.143079	-0.0375638	-0.0947468	0.1503	0.137759	0.204406	-0.0443476	0.0282875	0.0260761	0.166474	0.203513	0.0250152	0.0551155	0.0587876	0.142592	0.0833964	0.0602547	0.0687216	-0.0691556	-0.0543561	0.0716248	0.0893282	0.0627693	0.0651522	-0.0210969	0.192238	-0.0463357	0.0864793	0.144751	-0.0327475	-0.0529438	0.0161302	0.0332209	0.0840486
WP_MECP2_AND_ASSOCIATED_RETT_SYNDROME	0.0973102	0.0691661	0.0876248	0.0803459	0.0693231	0.0884688	0.102423	0.107876	0.0398561	0.0355931	0.0266927	0.0690221	0.0716384	0.108618	0.0801311	0.0062609	0.0306463	0.056621	-0.00230301	0.0240209	-0.0564946	0.104312	0.0279728	0.0398485	0.00532824	-0.0392449	0.0326177	0.00644668	0.0274434	-0.0151834	-0.0125439	0.0483139	0.0630964	0.050123	0.0725289	-0.0104238	0.016826	0.00863826	0.00915718	0.0944007	-0.0433128	0.0652595	0.0178891	0.0291525	0.0298628	0.0738966	0.0447223	0.0205443	0.0181701
WP_FOCAL_ADHESION	0.0396835	0.0494518	0.0475274	0.0990903	0.0289343	0.0474467	0.053536	0.0129771	0.0904147	0.0236156	0.101496	0.0871559	0.0646084	0.0482342	0.036456	0.192021	0.132876	0.107115	0.250279	0.196929	0.222407	0.140546	0.180043	0.152503	0.215882	0.258306	0.172586	0.202024	0.21373	0.177439	0.188402	0.140322	0.160385	0.135723	0.121387	0.184915	0.197619	0.178104	0.196268	0.152507	0.23365	0.133404	0.209839	0.210019	0.126588	0.0656087	0.150241	0.175252	0.175958
WP_MRNA_PROCESSING	0.322485	0.305919	0.30805	0.304744	0.331452	0.301984	0.300692	0.316762	0.328584	0.311807	0.312536	0.30634	0.327958	0.304512	0.320048	0.248112	0.274761	0.236726	0.217435	0.164743	0.200518	0.252087	0.222212	0.252593	0.162491	0.203069	0.258972	0.193046	0.25409	0.232847	0.20575	0.200527	0.206329	0.231476	0.262055	0.253903	0.190723	0.22112	0.208586	0.242714	0.203048	0.258282	0.23711	0.202054	0.248341	0.285627	0.294758	0.278437	0.256398
WP_AGERAGE_PATHWAY	0.257023	0.274211	0.249626	0.35816	0.223093	0.248159	0.254412	0.240565	0.251345	0.25128	0.251035	0.305964	0.237312	0.273645	0.274241	0.295402	0.323464	0.245822	0.243751	0.293798	0.262413	0.333124	0.316018	0.277588	0.397141	0.380744	0.259167	0.275054	0.379161	0.270349	0.268848	0.283051	0.250996	0.309175	0.346107	0.280205	0.320306	0.2916	0.352717	0.317289	0.40242	0.341952	0.363799	0.310803	0.266307	0.244831	0.2509	0.293928	0.277292
WP_NUCLEAR_RECEPTORS_METAPATHWAY	0.0832314	0.0841076	0.090092	0.140527	0.0884542	0.106335	0.0931114	0.0824425	0.0764391	0.0799491	0.0912492	0.105204	0.0765174	0.0958782	0.106139	0.218588	0.131733	0.185031	0.1784	0.243311	0.164373	0.224108	0.258878	0.158123	0.232012	0.235582	0.181878	0.172593	0.21529	0.157221	0.158229	0.233721	0.148699	0.229005	0.187808	0.134042	0.230368	0.158051	0.174221	0.238199	0.215313	0.185111	0.211212	0.194276	0.173698	0.167187	0.0481026	0.0584893	0.0908734
WP_TGFBETA_SIGNALING_PATHWAY	0.0598221	0.0300549	0.0256702	0.165199	0.0148639	0.0330329	0.0453227	0.0120506	0.0370511	0.0296533	0.0557013	0.0763661	0.00673674	0.0652128	0.0469231	0.220448	0.115949	0.0386619	0.164438	0.181662	0.165744	0.205908	0.200024	0.179048	0.206757	0.230495	0.194368	0.179952	0.263271	0.184122	0.203995	0.0848887	0.0399645	0.197185	0.222643	0.176366	0.201177	0.132801	0.211487	0.194766	0.231937	0.178957	0.239446	0.0824828	0.083098	0.102669	0.0717648	0.0680265	0.0437941
WP_TOLLLIKE_RECEPTOR_SIGNALING_PATHWAY	-0.000662328	0.00284732	-0.00822346	0.119927	0.054282	0.0196553	-0.0150985	0.00481569	0.0603815	-0.0166394	0.0915018	0.0280068	0.0879429	0.00505697	-0.0103289	0.212593	0.206796	0.0430316	0.225128	0.22098	0.247447	0.181086	0.214515	0.233477	0.278104	0.257168	0.219345	0.253343	0.24319	0.235877	0.246271	0.192275	0.168715	0.201924	0.18796	0.224211	0.227822	0.216435	0.225712	0.20369	0.251733	0.187246	0.236012	0.139055	0.216576	0.181599	0.108672	0.12072	0.135271
WP_PHOTODYNAMIC_THERAPYINDUCED_AP1_SURVIVAL_SIGNALING	0.147832	0.108192	0.0881645	0.238866	0.122948	0.0983668	0.100553	0.135722	0.163075	0.0797735	0.210271	0.132442	0.176531	0.139392	0.112078	0.366234	0.298156	0.164708	0.352195	0.375673	0.365998	0.366258	0.378733	0.359589	0.415107	0.404059	0.380349	0.397646	0.38359	0.332707	0.392998	0.361756	0.296257	0.354654	0.371497	0.333561	0.388455	0.380206	0.36218	0.361779	0.401124	0.345111	0.405191	0.24281	0.340262	0.324113	0.169205	0.233743	0.202234
WP_CORTICOTROPINRELEASING_HORMONE_SIGNALING_PATHWAY	0.0617819	0.0664343	0.0633005	0.186934	0.0885534	0.0741492	0.0602748	0.0594289	0.104313	0.0308131	0.134498	0.0949491	0.11453	0.072428	0.0548983	0.321409	0.187971	0.0934238	0.246476	0.291322	0.273501	0.248441	0.270547	0.258557	0.315133	0.31079	0.283148	0.264145	0.293048	0.266761	0.311356	0.231364	0.196307	0.251071	0.254642	0.253891	0.274882	0.242744	0.287011	0.241478	0.316552	0.217882	0.304262	0.179096	0.23913	0.185857	0.111649	0.127835	0.16629
WP_NEURAL_CREST_DIFFERENTIATION	0.252482	0.24951	0.278085	0.292341	0.228813	0.272965	0.266011	0.232289	0.176237	0.251598	0.16213	0.263627	0.154446	0.268505	0.246172	0.145822	0.153101	0.246579	0.130355	0.261539	0.128617	0.251116	0.260509	0.151442	0.25408	0.259527	0.18248	0.183477	0.272708	0.090703	0.180724	0.225995	0.196202	0.246342	0.249527	0.122201	0.234101	0.160934	0.181866	0.251143	0.256405	0.236756	0.246863	0.239507	0.2612	0.164606	0.14307	0.162283	0.166876
WP_NRF2_PATHWAY	0.09852	0.0729955	0.102195	0.128403	0.0969471	0.0905448	0.0993399	0.07338	0.0421158	0.102555	0.0618638	0.104642	0.0585174	0.0989897	0.117008	0.145466	0.121561	0.154814	0.108111	0.202946	0.0588812	0.19609	0.227396	0.129329	0.156263	0.142675	0.125128	0.141137	0.165023	0.0540353	0.104036	0.200247	0.0921513	0.197433	0.156963	0.0634485	0.182625	0.0760816	0.126251	0.178043	0.0887266	0.165228	0.157864	0.106668	0.142202	0.123678	-0.00782433	0.00776572	0.0344703
WP_RAC1PAK1P38MMP2_PATHWAY	0.0165074	0.00592453	0.0394583	0.112914	0.0749184	0.0313474	0.0147781	0.0232376	0.109418	0.0222863	0.101475	0.0708258	0.0168216	0.0532577	0.0426214	0.105573	0.0766281	0.025092	0.0800199	0.042843	0.0694679	0.0488958	0.0620077	0.0708009	0.0501259	0.128237	0.0993913	0.0550782	0.098313	0.0488801	0.0872204	0.0398657	0.0501568	0.0302189	0.0647404	0.0588008	0.0530694	0.0767081	0.0659789	0.0101648	0.0804606	0.0362843	0.0857992	0.0167515	0.101959	0.0661409	0.0614686	0.0636086	0.114854
WP_ARRHYTHMOGENIC_RIGHT_VENTRICULAR_CARDIOMYOPATHY	0.125613	0.136643	0.154876	0.146212	0.127287	0.130991	0.144789	0.129112	0.137843	0.139389	0.103516	0.149932	0.0676002	0.155592	0.105253	-0.0146677	0.0804669	0.0884627	0.00874743	0.0769321	-0.0117625	0.100333	0.0631601	0.0242266	0.0982656	0.063811	0.0571319	0.010029	0.068563	-0.0444394	0.0328784	0.0313958	0.0315946	0.0570765	0.0736884	-0.0102541	0.0602598	0.0339931	0.0193966	0.0687474	0.0478369	0.0711268	0.0541891	0.0536961	0.0716283	0.0184616	0.0479772	0.124099	0.0924
WP_HAIR_FOLLICLE_DEVELOPMENT_CYTODIFFERENTIATION_PART_3_OF_3	0.325112	0.318116	0.28686	0.376268	0.25186	0.26494	0.297484	0.243062	0.262431	0.242704	0.284795	0.288779	0.230386	0.287673	0.297861	0.417271	0.332373	0.287318	0.275218	0.333348	0.287162	0.457468	0.403459	0.372541	0.348232	0.373212	0.402074	0.332187	0.415952	0.366601	0.397267	0.230131	0.168158	0.409484	0.458724	0.326534	0.335409	0.288141	0.416412	0.365521	0.371423	0.363152	0.411302	0.256079	0.337485	0.281854	0.219549	0.215299	0.260447
WP_MYOMETRIAL_RELAXATION_AND_CONTRACTION_PATHWAYS	0.107835	0.0774803	0.0902232	0.19378	0.110119	0.100808	0.100932	0.103933	0.153668	0.0764002	0.156972	0.115266	0.131302	0.114681	0.0943723	0.306229	0.212515	0.123087	0.306431	0.308677	0.334337	0.227341	0.296498	0.253362	0.296001	0.287982	0.263367	0.266	0.256673	0.308608	0.310276	0.243255	0.188505	0.223723	0.221321	0.278565	0.286009	0.268356	0.286979	0.27177	0.271022	0.220813	0.289988	0.181989	0.246968	0.209345	0.185486	0.172881	0.218053
WP_INSULIN_SIGNALING	-0.0450692	-0.0933097	-0.048661	0.0761139	-0.0391301	-0.0617042	-0.0577453	-0.0663397	-0.0449597	-0.0586435	0.000386465	-0.0614933	-0.0429885	-0.0439363	-0.0748463	0.209643	0.0909233	-0.0180844	0.228994	0.217495	0.263509	0.156328	0.223472	0.181785	0.27143	0.289708	0.194522	0.221137	0.237719	0.192022	0.276261	0.211784	0.0689848	0.173761	0.162719	0.189182	0.202994	0.172677	0.212955	0.161431	0.28289	0.160338	0.246106	0.0818909	0.174183	0.123551	0.0936236	0.0911468	0.116355
WP_DNA_IRDAMAGE_AND_CELLULAR_RESPONSE_VIA_ATR	0.243549	0.206844	0.201219	0.167385	0.145405	0.2	0.209973	0.254358	0.128338	0.184328	0.122787	0.204092	0.126114	0.231555	0.229462	0.0868696	0.112238	0.136935	0.0640658	0.0411356	0.0655965	0.192419	0.0986276	0.0511001	0.0775025	0.0236394	0.0804743	0.0650316	0.116973	0.081485	0.0619056	0.136636	0.165958	0.142915	0.180876	0.101046	0.0707018	0.0741871	0.0791243	0.125391	0.0861596	0.183096	0.0760178	0.0754011	0.0947052	0.15377	0.103256	0.0718412	0.0948475
WP_DNA_DAMAGE_RESPONSE_ONLY_ATM_DEPENDENT	0.248896	0.242972	0.254359	0.320783	0.224556	0.245274	0.265519	0.235751	0.237043	0.251511	0.252526	0.260717	0.169645	0.267557	0.261464	0.231539	0.207828	0.181483	0.208309	0.125365	0.215327	0.226279	0.198945	0.169137	0.141749	0.233513	0.214641	0.143005	0.262252	0.192237	0.207438	0.0902158	0.109485	0.200891	0.245148	0.177537	0.144112	0.175305	0.230168	0.165118	0.240737	0.198938	0.242958	0.163654	0.192364	0.131066	0.218592	0.2286	0.259573
WP_TYROBP_CAUSAL_NETWORK	-0.165884	-0.131169	-0.1906	-0.0133883	-0.143786	-0.157102	-0.136517	-0.174509	-0.12762	-0.14365	-0.0780359	-0.0127053	-0.119872	-0.158033	-0.13913	0.313349	-0.000311783	0.0171771	0.303934	0.214664	0.39039	0.0620717	0.162978	0.0835503	0.186655	0.281698	0.0721138	0.139562	0.200689	0.336818	0.198736	0.0599662	0.123962	0.0523303	-0.0525256	0.149889	0.160357	0.129993	0.205608	0.108786	0.193875	0.0438674	0.297845	0.224972	0.10599	-0.024187	0.0564036	-0.0639087	0.0431119
WP_REGULATION_OF_ACTIN_CYTOSKELETON	-0.0566678	-0.0759691	-0.0638505	-0.0246366	-0.00110837	-0.072625	-0.0591566	-0.0171115	-0.00924691	-0.0712434	-0.0116949	-0.0211653	-0.0178091	-0.0739027	-0.0687173	0.0883637	0.0458263	-0.0391202	0.140081	0.115707	0.160747	0.00628437	0.0650062	0.101053	0.175448	0.156145	0.0756843	0.148637	0.0937508	0.0901043	0.156502	0.15598	0.156157	0.0279103	-0.00860529	0.094012	0.0733826	0.0912933	0.0873405	0.0299566	0.118462	0.0110836	0.0833825	0.0296444	0.0815904	0.0815863	0.0539882	0.0804599	0.0880151
WP_MIRNA_REGULATION_OF_DNA_DAMAGE_RESPONSE	0.286921	0.219171	0.204867	0.151585	0.0741092	0.177102	0.228875	0.228661	0.071981	0.20432	0.0243652	0.179702	0.0509691	0.258773	0.243051	0.0102364	-0.00613213	0.141478	-0.0374944	-0.00671426	-0.0360642	0.217386	0.106119	-0.0956009	0.0124595	-0.05419	-0.0176632	-0.055755	0.0958499	-0.0239879	-0.0394247	0.121888	0.145883	0.134285	0.21289	0.00745878	0.0449148	-0.0344656	0.0304269	0.0875039	0.0683498	0.162393	0.0908719	0.0782238	-0.0261308	0.0867913	0.0286164	-0.0080542	-0.0111201
WP_ESC_PLURIPOTENCY_PATHWAYS	0.0972204	0.0973298	0.0998599	0.204049	0.117599	0.121918	0.103508	0.135822	0.12771	0.0720314	0.122375	0.0997572	0.0750378	0.130055	0.08826	0.210656	0.214785	0.0927204	0.180206	0.218485	0.185967	0.216539	0.260202	0.22054	0.25286	0.275733	0.242382	0.222922	0.260419	0.124673	0.244976	0.133677	0.0653436	0.21272	0.223056	0.172609	0.199271	0.220352	0.204177	0.21935	0.251497	0.206914	0.238597	0.103738	0.257549	0.212779	0.037701	0.0991997	0.0970525
WP_MESODERMAL_COMMITMENT_PATHWAY	0.102392	0.08824	0.106458	0.135276	0.128174	0.104848	0.0996432	0.0819424	0.122656	0.0753282	0.104995	0.110415	0.134917	0.0952859	0.0970369	0.156914	0.0786458	0.0581649	0.0594351	0.0667757	0.077975	0.0528474	0.0383989	0.102241	0.144527	0.112435	0.12775	0.082736	0.110999	0.099943	0.126974	0.119141	0.0900951	0.081331	0.097275	0.120706	0.0619862	0.0909309	0.122282	0.0466478	0.138208	0.0946308	0.0771729	0.0398157	0.114396	0.0787235	0.0654267	0.0768041	0.100092
WP_PDGF_PATHWAY	-0.0302949	0.0232376	0.0164212	0.145243	0.0558891	0.0323287	-0.00752294	0.0624344	0.0700567	-0.00359928	0.131327	0.0194899	0.133261	0.014331	-0.0137199	0.246805	0.228243	0.058385	0.257783	0.291085	0.25985	0.202188	0.264892	0.257872	0.360721	0.339731	0.238697	0.258718	0.267332	0.208443	0.272417	0.257307	0.160187	0.218759	0.203583	0.22168	0.273591	0.276319	0.258577	0.196488	0.306724	0.17177	0.278082	0.136107	0.247703	0.216576	0.088743	0.197791	0.161719
WP_REGULATION_OF_TOLLLIKE_RECEPTOR_SIGNALING_PATHWAY	0.0121617	0.0271084	0.0178293	0.124742	0.0836896	0.0547391	0.00611911	0.0328732	0.0774747	-0.00188505	0.0905474	0.0436893	0.110874	0.0183485	0.00206612	0.217307	0.224787	0.0892501	0.242985	0.2335	0.263964	0.198768	0.239523	0.254681	0.298973	0.274481	0.225516	0.259201	0.247679	0.241936	0.255336	0.228046	0.204453	0.218368	0.194103	0.237396	0.244421	0.229617	0.246201	0.234074	0.271635	0.198717	0.262978	0.172972	0.244436	0.215218	0.148538	0.152182	0.165264
WP_ONCOSTATIN_M_SIGNALING_PATHWAY	0.0596835	-0.0125106	0.00459567	0.225592	0.0536112	-0.00758995	-0.00496707	-0.0273653	0.0972547	0.00703222	0.132123	0.0826052	0.0607115	0.041527	0.0296256	0.467157	0.28291	0.0758935	0.390714	0.431517	0.405718	0.354678	0.387214	0.368606	0.454056	0.500781	0.434635	0.397975	0.431145	0.375361	0.430624	0.358118	0.194897	0.352306	0.373609	0.371324	0.397118	0.375029	0.410367	0.333978	0.510928	0.326762	0.432792	0.22884	0.318714	0.282771	0.166393	0.196684	0.225462
WP_NCRNAS_INVOLVED_IN_WNT_SIGNALING_IN_HEPATOCELLULAR_CARCINOMA	0.279847	0.276922	0.27674	0.274864	0.279495	0.268442	0.29048	0.274963	0.272562	0.198336	0.24402	0.204266	0.203894	0.262011	0.26726	0.194752	0.18851	0.215823	0.0965476	0.0427085	0.0774886	0.260217	0.171402	0.207558	0.096507	0.111544	0.202687	0.102909	0.154303	0.0826769	0.115585	0.0428655	0.0449258	0.187319	0.243559	0.088414	0.0789341	0.145197	0.141077	0.151731	0.136376	0.157206	0.123746	0.12783	0.187965	0.167732	0.163674	0.200102	0.20369
WP_ECTODERM_DIFFERENTIATION	0.00821956	0.00578403	0.0307439	0.0471636	0.0669523	0.0502386	0.0428524	0.0173432	0.0548291	-0.0165279	0.031382	0.00167146	0.0228738	-0.00205693	0.00263943	0.0349865	0.0124914	-0.000432885	-0.00401553	0.00221576	0.00913742	-0.0144028	-0.00781709	0.0232591	-0.0214964	0.0514561	0.0706812	-0.0217459	0.0141416	0.000569176	0.0366931	-0.0279086	-0.000711909	-0.0208312	-0.0147185	0.0143412	-0.0231338	0.0190208	0.0368011	-0.0307963	0.0562555	-0.041907	-0.00300142	-0.0242988	0.0420919	0.0164814	-0.0426351	-0.0175981	0.00709053
WP_INTEGRINMEDIATED_CELL_ADHESION	-0.206599	-0.211682	-0.186049	-0.167431	-0.167793	-0.189196	-0.198574	-0.196531	-0.143308	-0.216336	-0.117418	-0.180199	-0.117819	-0.218624	-0.227911	0.0561605	-0.0613438	-0.0919211	0.161089	0.114154	0.180129	-0.0620981	0.0212608	0.0331584	0.118874	0.150165	0.00346557	0.0789406	0.0331644	0.0893962	0.0965011	0.0647462	0.0241245	-0.0288803	-0.0613405	0.0531826	0.086204	0.0434888	0.046628	-0.0306847	0.125401	-0.0421829	0.0832837	0.0773118	-0.00176086	-0.0304335	0.0706855	0.0656781	0.08409
WP_HUMAN_COMPLEMENT_SYSTEM	-0.128753	-0.055628	-0.157898	-0.0541924	-0.0180991	-0.110367	-0.127441	-0.120382	0.0433141	-0.145357	0.0593465	-0.0862408	-0.0139622	-0.149683	-0.129601	0.131666	0.0478174	-0.0168807	0.12909	0.115875	0.177452	0.014526	0.0511612	0.0806647	0.0864152	0.0893648	0.0411342	0.0594229	0.00421511	0.175922	0.0752684	0.111525	0.0727902	-0.0087724	-0.11317	0.0880234	0.0926771	0.0437877	0.091289	0.0305347	0.0436649	-0.0284006	0.0969931	0.12718	0.0445493	0.0164222	-0.0323768	-0.0397926	0.0113665
WP_METAPATHWAY_BIOTRANSFORMATION_PHASE_I_AND_II	-0.18116	-0.171886	-0.216537	-0.211257	-0.162442	-0.160277	-0.178998	-0.213638	-0.109701	-0.185867	-0.143078	-0.161403	-0.111055	-0.173591	-0.169443	0.0135492	-0.0799628	-0.000681516	0.0335439	0.0196466	0.00239252	0.00767248	0.0521823	-0.0407246	-0.00490548	0.00442106	-0.0492124	-0.0374929	-0.0219727	-0.0179724	-0.066778	0.00263121	0.0131805	-0.0262846	-0.0867851	-0.051154	0.0346906	-0.0431305	-0.0141674	0.02254	-0.0973891	-0.0366672	0.0102083	-0.000465378	-0.0256823	-0.094123	-0.0590907	-0.0712361	-0.056235
WP_ENDODERM_DIFFERENTIATION	0.0456482	0.038024	0.0821923	0.0638157	0.074721	0.0481249	0.0612782	0.0469209	0.0458489	0.0198351	0.00751184	0.0400031	0.0480118	0.0448142	0.0413212	-0.00840721	-0.0202092	-0.0342997	-0.0609783	-0.0761714	-0.0601475	-0.0184865	-0.0881056	-0.0304004	0.0133106	-0.0454348	0.0214627	-0.0543066	-0.0132412	-0.034356	-0.0206452	0.00287095	-0.0285017	-0.0225582	0.0153317	-0.000574502	-0.0855882	-0.0338964	-0.0200777	-0.0495212	-0.00936884	-0.00653928	-0.0519649	-0.0861083	0.0152198	-0.01882	-0.0396857	-0.063451	-0.0365983
WP_MAPK_SIGNALING_PATHWAY	-0.0687198	-0.0781389	-0.067908	0.044088	-0.0330414	-0.0804989	-0.0810215	-0.0627764	-0.0312917	-0.0532069	-0.0103329	-0.0355688	-0.0108272	-0.0661583	-0.071801	0.0963457	0.0697526	-0.03809	0.137592	0.123106	0.15311	0.0434181	0.101736	0.0980764	0.157882	0.179311	0.0816228	0.113566	0.119296	0.107818	0.150813	0.100318	0.0524131	0.0633853	0.0643346	0.100688	0.101063	0.0834563	0.0886445	0.0718408	0.166619	0.0653659	0.110426	0.024061	0.0742634	0.0598651	0.0105173	0.0324593	0.0287696
WP_DNA_IRDOUBLE_STRAND_BREAKS_DSBS_AND_CELLULAR_RESPONSE_VIA_ATM	0.241979	0.209086	0.19464	0.197093	0.202017	0.185408	0.209687	0.23042	0.202036	0.188085	0.212571	0.216551	0.18824	0.236553	0.235812	0.168048	0.144397	0.165879	0.158395	0.145785	0.143838	0.186642	0.149329	0.10918	0.160011	0.135818	0.15777	0.12688	0.168213	0.146892	0.131033	0.173222	0.162339	0.154002	0.192108	0.178398	0.144729	0.158155	0.150699	0.175321	0.142095	0.165881	0.175396	0.144105	0.149665	0.174058	0.246289	0.195899	0.237021
WP_PROLACTIN_SIGNALING_PATHWAY	0.152184	0.148014	0.133121	0.250626	0.166469	0.147548	0.137017	0.144721	0.197771	0.118824	0.21992	0.174789	0.194444	0.157282	0.139632	0.367141	0.313412	0.186422	0.35643	0.379387	0.386051	0.323618	0.352649	0.343639	0.413344	0.421394	0.35551	0.370366	0.382319	0.340069	0.378395	0.349084	0.321535	0.326698	0.333487	0.353066	0.362881	0.352351	0.365508	0.337314	0.423984	0.325884	0.390967	0.302154	0.352765	0.316765	0.246106	0.270275	0.298785
WP_CIRCADIAN_RHYTHM_RELATED_GENES	0.293492	0.260264	0.284126	0.245778	0.225937	0.272362	0.274058	0.259518	0.214264	0.257989	0.232804	0.244102	0.223729	0.303168	0.282259	0.223089	0.188689	0.234776	0.203932	0.200441	0.15656	0.299357	0.24918	0.174867	0.186393	0.185543	0.24515	0.162214	0.221818	0.199874	0.193343	0.216881	0.20698	0.273405	0.286976	0.207382	0.221055	0.184401	0.205916	0.23393	0.205367	0.279412	0.202502	0.175482	0.223768	0.215641	0.201969	0.179821	0.199114
WP_MICRORNAS_IN_CARDIOMYOCYTE_HYPERTROPHY	0.115452	0.142293	0.126089	0.174707	0.155778	0.145272	0.138936	0.135427	0.149995	0.101591	0.169053	0.162768	0.113428	0.126441	0.116723	0.110629	0.123942	0.0722388	0.0915846	0.0400811	0.0528445	0.0945334	0.0774736	0.106199	0.0910457	0.127447	0.173828	0.114343	0.145119	0.113452	0.0976005	0.0142175	0.0614409	0.0903927	0.0976989	0.107575	0.0673233	0.119831	0.158225	0.0782557	0.101482	0.0585047	0.152962	0.101664	0.122402	0.0567112	0.127424	0.151744	0.180301
WP_G1_TO_S_CELL_CYCLE_CONTROL	0.285636	0.219605	0.187551	0.105153	0.0728752	0.179927	0.225755	0.272449	0.0649137	0.215808	0.0459935	0.208416	0.0383608	0.264817	0.270956	-0.0243293	0.0182024	0.108901	-0.0130095	-0.0372073	-0.0354783	0.201691	0.0805083	-0.0349687	-0.0586796	-0.0678358	-0.00622419	-0.046346	0.0748788	-0.00330699	-0.0349694	0.0801493	0.101748	0.111471	0.217305	0.00427845	0.00499796	-0.0369339	-0.0027207	0.100997	-0.0493103	0.152743	0.0723614	0.0520741	-0.0468243	0.107992	0.023374	-0.00544694	0.00604932
WP_ASSOCIATION_BETWEEN_PHYSICOCHEMICAL_FEATURES_AND_TOXICITY_ASSOCIATED_PATHWAYS	0.183072	0.245884	0.185526	0.292263	0.230858	0.229646	0.228862	0.246447	0.253397	0.167461	0.24444	0.281039	0.177557	0.221946	0.209174	0.187284	0.215255	0.186414	0.191214	0.145679	0.19705	0.276087	0.199285	0.213478	0.106915	0.259085	0.251321	0.177627	0.323176	0.142216	0.188453	0.0858586	0.0927124	0.193953	0.249572	0.146019	0.148586	0.236123	0.19006	0.188604	0.220919	0.187398	0.287142	0.218922	0.24482	0.191306	0.192628	0.228779	0.255572
WP_CELL_CYCLE	0.282427	0.231214	0.218431	0.133434	0.135415	0.201304	0.244626	0.276972	0.131915	0.21639	0.121071	0.207804	0.15018	0.272647	0.257715	0.0658026	0.0842259	0.155385	0.0403019	0.0421306	0.031666	0.218529	0.118101	0.0478935	0.0415304	0.00108429	0.0846162	0.0348962	0.109409	0.0651308	0.0440183	0.159532	0.139361	0.151741	0.20588	0.0655873	0.0811488	0.0563321	0.0765638	0.128466	0.042075	0.174293	0.108956	0.0979414	0.0720018	0.14766	0.101653	0.0841593	0.0725964
WP_APOPTOSIS	0.136825	0.154553	0.150496	0.258547	0.172128	0.160034	0.166126	0.149378	0.169747	0.161129	0.215223	0.193508	0.188952	0.170411	0.175564	0.228929	0.206575	0.186256	0.213621	0.232327	0.210606	0.254957	0.285969	0.220252	0.225999	0.27854	0.219376	0.252156	0.310276	0.204023	0.2475	0.215459	0.210063	0.239607	0.266014	0.194331	0.269939	0.226606	0.261969	0.218147	0.317069	0.230068	0.313154	0.238485	0.210077	0.200918	0.187551	0.250211	0.25567
WP_TNF_ALPHA_SIGNALING_PATHWAY	0.181912	0.196875	0.17661	0.252951	0.2292	0.189574	0.190305	0.207999	0.250695	0.178032	0.283676	0.2177	0.226608	0.194707	0.205715	0.289275	0.241348	0.185583	0.29651	0.256954	0.277971	0.241111	0.250467	0.264757	0.234016	0.324605	0.30408	0.273643	0.274958	0.287903	0.272692	0.225551	0.236521	0.227747	0.247534	0.276784	0.250784	0.293996	0.258727	0.234097	0.300717	0.230205	0.258824	0.223515	0.244666	0.236083	0.237146	0.259301	0.272528
WP_APOPTOSIS_MODULATION_AND_SIGNALING	0.133911	0.11308	0.105717	0.242397	0.13157	0.112467	0.115089	0.122373	0.138748	0.13255	0.164047	0.128891	0.19674	0.147862	0.12945	0.249212	0.26608	0.139117	0.225734	0.242806	0.225324	0.280224	0.296716	0.289273	0.252756	0.280768	0.237816	0.266744	0.309063	0.214977	0.252967	0.199659	0.139473	0.288012	0.304354	0.235062	0.274685	0.252219	0.262716	0.249429	0.342288	0.2642	0.333331	0.195121	0.260924	0.280556	0.165822	0.213102	0.205333
WP_WNT_SIGNALING	0.29826	0.298869	0.296561	0.322372	0.31071	0.299391	0.319074	0.286687	0.313905	0.245246	0.274531	0.263948	0.258469	0.291235	0.292471	0.193723	0.246128	0.254357	0.127309	0.110418	0.128384	0.289247	0.213021	0.216381	0.155396	0.154283	0.229363	0.141912	0.217251	0.14821	0.170623	0.115344	0.108552	0.233867	0.283106	0.172959	0.129958	0.194918	0.191891	0.210355	0.189098	0.21727	0.179346	0.175126	0.234796	0.195898	0.202374	0.236626	0.244128
WP_FAS_LIGAND_FASL_PATHWAY_AND_STRESS_INDUCTION_OF_HEAT_SHOCK_PROTEINS_HSP_REGULATION	0.256828	0.2586	0.242074	0.272459	0.213231	0.22859	0.25272	0.281921	0.208234	0.223548	0.252892	0.258698	0.26507	0.272458	0.275104	0.26975	0.253295	0.251501	0.272363	0.275841	0.273766	0.335555	0.300695	0.259259	0.304433	0.280779	0.271918	0.231208	0.320351	0.24909	0.27057	0.304697	0.29142	0.317437	0.33642	0.275031	0.287378	0.281946	0.276073	0.300653	0.296063	0.325834	0.291728	0.238875	0.267252	0.298023	0.270872	0.274374	0.289663
WP_RETINOBLASTOMA_GENE_IN_CANCER	0.340644	0.269183	0.250459	0.120548	0.0941015	0.249957	0.272917	0.319583	0.0906277	0.225391	0.0652529	0.231695	0.0775319	0.309556	0.307829	0.0199607	0.00141081	0.167604	0.00738676	-0.000106782	-0.0038394	0.255218	0.126508	-0.0388315	-0.0331345	-0.087862	0.0115902	-0.0515339	0.0638575	0.0172139	-0.0158046	0.115778	0.162553	0.150096	0.234927	0.0165196	0.0358603	-0.0225604	0.0144227	0.12418	-0.0658513	0.21207	0.0501064	0.0812119	-0.00203182	0.137373	0.0263299	-0.0118786	0.00675793
WP_BRAINDERIVED_NEUROTROPHIC_FACTOR_BDNF_SIGNALING_PATHWAY	0.122263	0.0970945	0.113794	0.238788	0.100827	0.105854	0.118305	0.096783	0.104891	0.0941072	0.128265	0.142433	0.0904208	0.136503	0.108124	0.299068	0.214359	0.171086	0.270415	0.351181	0.297328	0.308696	0.336937	0.264022	0.367385	0.396779	0.287428	0.301973	0.3641	0.249282	0.325807	0.298456	0.225971	0.302724	0.300766	0.264677	0.338678	0.261906	0.301243	0.304363	0.368573	0.281682	0.357359	0.227341	0.29514	0.229779	0.157973	0.167478	0.205433
WP_EBOLA_VIRUS_PATHWAY_ON_HOST	0.0916246	0.121282	0.0715875	0.140668	0.099285	0.0959884	0.0606067	0.0416242	0.0794954	0.126146	0.172887	0.147169	0.145029	0.0885379	0.0991459	0.197297	0.183922	0.165315	0.224804	0.252883	0.234891	0.179812	0.218448	0.19661	0.309747	0.225068	0.182795	0.204665	0.194488	0.234262	0.236563	0.19992	0.224366	0.188052	0.125986	0.19275	0.232448	0.223627	0.208505	0.165438	0.276541	0.168078	0.197783	0.265576	0.159374	0.116226	0.165704	0.152781	0.182561
WP_ANDROGEN_RECEPTOR_SIGNALING_PATHWAY	0.243412	0.267908	0.270601	0.309034	0.31654	0.277152	0.262907	0.292286	0.318075	0.23446	0.306005	0.284235	0.305194	0.268002	0.261131	0.291722	0.310298	0.26496	0.292428	0.290426	0.292001	0.303185	0.288432	0.301127	0.293006	0.305265	0.329297	0.294853	0.306428	0.290109	0.312166	0.300652	0.282266	0.287574	0.30913	0.293149	0.287281	0.31693	0.309381	0.302216	0.309832	0.294105	0.306725	0.264697	0.338375	0.324883	0.296563	0.287237	0.316728
WP_VITAMIN_D_RECEPTOR_PATHWAY	-0.0813801	-0.0914253	-0.115386	-0.00271459	-0.118835	-0.141979	-0.140635	-0.175873	0.00554873	-0.0558007	0.0443853	-0.0226134	-0.0339398	-0.0651868	-0.0553588	0.193999	0.0326872	-0.0549297	0.0815419	0.0862737	0.134986	-0.00784327	0.0342302	0.0778854	0.107788	0.117117	0.0794937	0.0745475	0.0806285	0.172081	0.100029	0.0539733	0.026942	1.04521e-05	-0.0272352	0.0793065	0.103234	0.0413153	0.0551199	0.038403	0.189299	-0.00445654	0.0778887	0.0652501	0.000851135	-0.0472015	0.0313069	0.050372	0.0427276
WP_FOCAL_ADHESIONPI3KAKTMTORSIGNALING_PATHWAY	0.0977886	0.0904594	0.0978877	0.153532	0.0729592	0.0732109	0.101571	0.0481277	0.0952834	0.107857	0.118105	0.145055	0.0773671	0.0999285	0.100417	0.184168	0.140884	0.108013	0.204698	0.188021	0.194924	0.123476	0.15708	0.136554	0.166009	0.214237	0.154543	0.163486	0.190585	0.176874	0.190529	0.101006	0.126831	0.118375	0.114667	0.163227	0.176165	0.143228	0.193509	0.143626	0.20931	0.125393	0.203605	0.172983	0.107162	0.0445632	0.14804	0.167047	0.168992
WP_TCELL_ANTIGEN_RECEPTOR_TCR_SIGNALING_PATHWAY	0.00691511	-0.028139	0.00637223	0.148031	0.0352693	0.0182202	0.0186876	-0.0207906	0.0652902	-0.0209525	0.0646847	0.026996	0.064144	0.00620573	-0.0110489	0.348057	0.237617	0.0920624	0.342788	0.350179	0.338285	0.317826	0.342531	0.298398	0.351162	0.359342	0.29038	0.327086	0.362179	0.357869	0.318574	0.242892	0.21909	0.29825	0.298244	0.314011	0.322286	0.28375	0.337424	0.295268	0.386768	0.261785	0.371773	0.212472	0.302488	0.221742	0.143779	0.168873	0.223733
WP_VEGFAVEGFR2_SIGNALING_PATHWAY	0.175202	0.171393	0.162766	0.228374	0.194661	0.178094	0.168249	0.183734	0.209387	0.155845	0.229172	0.197393	0.20493	0.175993	0.169329	0.29316	0.238309	0.197803	0.281423	0.268564	0.277594	0.243933	0.254555	0.266123	0.246578	0.322326	0.299344	0.265616	0.286709	0.271804	0.281195	0.235348	0.204879	0.24538	0.244514	0.252252	0.261993	0.275139	0.283407	0.211507	0.29744	0.224743	0.292725	0.263474	0.257492	0.231941	0.223401	0.250807	0.241227
WP_LNCRNA_INVOLVEMENT_IN_CANONICAL_WNT_SIGNALING_AND_COLORECTAL_CANCER	0.363898	0.367752	0.35571	0.349084	0.35006	0.350143	0.371059	0.356208	0.340199	0.303945	0.314465	0.299825	0.290568	0.35267	0.355346	0.238775	0.274368	0.301956	0.195479	0.145326	0.177092	0.344634	0.270127	0.260758	0.18091	0.202288	0.275727	0.179217	0.241436	0.188648	0.199303	0.13315	0.117992	0.278836	0.337682	0.196983	0.185072	0.24164	0.222247	0.250023	0.236491	0.260135	0.236613	0.231573	0.262113	0.267284	0.237508	0.26266	0.26908
WP_PANCREATIC_ADENOCARCINOMA_PATHWAY	0.112551	0.131591	0.131743	0.197228	0.205816	0.132465	0.113317	0.148764	0.198174	0.117526	0.211086	0.162625	0.245849	0.113721	0.117955	0.271734	0.265163	0.161022	0.312008	0.257518	0.352135	0.183075	0.200959	0.280613	0.328702	0.27973	0.281621	0.319368	0.250322	0.321424	0.317677	0.304016	0.34241	0.207814	0.170237	0.285336	0.249064	0.292767	0.303043	0.146002	0.310231	0.223795	0.241344	0.24025	0.259543	0.241536	0.25765	0.258495	0.244862
WP_CILIARY_LANDSCAPE	0.235852	0.231976	0.234429	0.228062	0.215746	0.236821	0.240239	0.226751	0.217497	0.219457	0.202832	0.238376	0.204283	0.22197	0.23233	0.163373	0.208738	0.19128	0.133334	0.102081	0.131484	0.217918	0.164094	0.161239	0.0920295	0.128268	0.192401	0.139642	0.207084	0.162686	0.152426	0.125837	0.152533	0.17983	0.235552	0.172103	0.113658	0.166267	0.181297	0.18418	0.161124	0.20506	0.197294	0.155496	0.174269	0.176244	0.199661	0.205746	0.209895
WP_PI3KAKT_SIGNALING_PATHWAY	0.0626703	0.0485798	0.0483714	0.0914883	0.0270355	0.0279241	0.051366	0.0200927	0.059177	0.0614819	0.0749452	0.0979807	0.0360699	0.0623131	0.0631449	0.14692	0.103009	0.0813368	0.168744	0.14669	0.151609	0.110422	0.122695	0.10301	0.12117	0.158022	0.122046	0.134604	0.145789	0.131482	0.148956	0.090781	0.0988724	0.0932427	0.0886286	0.123266	0.134821	0.111058	0.154383	0.103038	0.153879	0.0984699	0.150188	0.117897	0.0803899	0.0220317	0.112346	0.131509	0.135571
WP_BREAST_CANCER_PATHWAY	0.217149	0.229226	0.22616	0.273088	0.238753	0.249021	0.227535	0.251427	0.228194	0.210157	0.176789	0.2078	0.19104	0.242788	0.216333	0.228463	0.265091	0.219577	0.189321	0.265892	0.186198	0.28653	0.308629	0.293686	0.216319	0.250936	0.251162	0.214711	0.2985	0.17666	0.213972	0.185423	0.163522	0.297992	0.300346	0.186524	0.273269	0.255307	0.240378	0.287154	0.26267	0.27794	0.298503	0.226871	0.298125	0.28633	0.16726	0.202363	0.196042
WP_CHROMOSOMAL_AND_MICROSATELLITE_INSTABILITY_IN_COLORECTAL_CANCER	0.10664	0.0998409	0.123708	0.216945	0.0802514	0.109657	0.115844	0.0985492	0.0971644	0.0905671	0.0996531	0.0958427	0.042614	0.136941	0.103282	0.170577	0.142613	0.0571164	0.152439	0.131296	0.161947	0.187463	0.160182	0.128234	0.162769	0.173449	0.164776	0.121875	0.195182	0.134257	0.162434	0.0830407	0.0410433	0.164116	0.180025	0.123462	0.144599	0.131566	0.177578	0.146578	0.20199	0.150085	0.182707	0.0566886	0.139819	0.122305	0.0409504	0.0520829	0.0689852
WP_RAS_SIGNALING	-0.0946655	-0.0907836	-0.0858476	0.0250403	-0.0461412	-0.0900514	-0.0846838	-0.101953	-0.015916	-0.0679532	-0.00402306	-0.0208032	-0.0190692	-0.0946789	-0.0735583	0.0748974	0.0370063	-0.0423608	0.139625	0.0675249	0.188285	-0.00796167	0.0492223	0.0700217	0.134177	0.172261	0.0451143	0.101253	0.0823973	0.124023	0.108684	0.0408651	0.0607985	-0.0130053	-0.00928726	0.0677044	0.0761299	0.0709852	0.0674287	0.0126788	0.14174	-0.00723676	0.0843066	0.0465876	0.0202566	-0.0325081	0.0526704	0.0775099	0.0533156
WP_EPITHELIAL_TO_MESENCHYMAL_TRANSITION_IN_COLORECTAL_CANCER	0.17185	0.194075	0.190748	0.220303	0.214819	0.212986	0.195684	0.197198	0.197484	0.17332	0.191118	0.209095	0.142963	0.194932	0.172364	0.168049	0.19137	0.204429	0.159015	0.167896	0.15977	0.216037	0.194692	0.189731	0.215032	0.226595	0.198619	0.175952	0.208404	0.118422	0.177588	0.141834	0.136584	0.18365	0.167651	0.13575	0.171163	0.188237	0.186862	0.195616	0.224217	0.184867	0.198975	0.187627	0.202299	0.165422	0.167326	0.188411	0.205489
WP_22Q112_COPY_NUMBER_VARIATION_SYNDROME	0.182825	0.206265	0.199332	0.125197	0.187766	0.215278	0.215945	0.225658	0.15861	0.171712	0.156058	0.154749	0.207698	0.200096	0.185236	0.19414	0.200204	0.246566	0.21284	0.204815	0.200395	0.240046	0.223539	0.216598	0.11175	0.14073	0.246492	0.221665	0.170618	0.182616	0.243259	0.257426	0.239111	0.25791	0.208236	0.204536	0.212774	0.224311	0.219149	0.161461	0.123174	0.247916	0.158388	0.243052	0.215253	0.245082	0.201609	0.197933	0.20634
WP_HEPATITIS_B_INFECTION	0.0988539	0.0837031	0.0810052	0.171006	0.123197	0.0888382	0.0894096	0.105402	0.125742	0.0742232	0.160259	0.1072	0.14415	0.112905	0.0894898	0.22952	0.217558	0.134729	0.261705	0.253765	0.268702	0.232729	0.254328	0.249165	0.278059	0.277924	0.238608	0.264384	0.258893	0.240205	0.258478	0.247526	0.22261	0.229016	0.230725	0.242586	0.26429	0.242859	0.238205	0.231482	0.257102	0.226138	0.258372	0.186496	0.232604	0.226785	0.152131	0.16529	0.169826
WP_NONALCOHOLIC_FATTY_LIVER_DISEASE	0.104249	0.102947	0.102792	0.174685	0.158979	0.0963324	0.0971791	0.0878205	0.194427	0.0939143	0.203965	0.162431	0.150129	0.108147	0.125341	0.217174	0.181626	0.102999	0.19765	0.186458	0.179509	0.155527	0.116516	0.157927	0.158949	0.194443	0.22127	0.17595	0.186144	0.196264	0.177175	0.13202	0.113671	0.127867	0.156011	0.18509	0.121979	0.183315	0.202029	0.13617	0.221669	0.145003	0.160257	0.10647	0.157932	0.134794	0.212415	0.188791	0.204015
WP_IL18_SIGNALING_PATHWAY	0.0184105	0.00447076	0.00591442	0.0720952	0.0462591	0.00613687	0.00537514	0.0256392	0.0579996	-0.00443072	0.064534	0.0244375	0.0611523	0.0189516	0.025968	0.193954	0.118325	0.0687681	0.187717	0.192219	0.184607	0.134328	0.171405	0.162148	0.201666	0.224606	0.180526	0.19697	0.166644	0.168124	0.197281	0.165389	0.163405	0.148465	0.146799	0.173002	0.185125	0.18496	0.170426	0.157539	0.206089	0.131339	0.178804	0.131519	0.168462	0.15468	0.10167	0.107521	0.130207
WP_HIPPOMERLIN_SIGNALING_DYSREGULATION	0.0600161	0.0493651	0.0493755	0.113182	0.0255677	0.0298876	0.0701526	-0.00520275	0.0372815	0.0576331	0.0566323	0.114488	-0.0403247	0.069902	0.0449748	0.0229189	0.0273849	0.0175159	0.0416239	-0.0315551	0.0461491	0.0349368	-0.0241498	-0.0297925	-0.00961753	0.0648665	0.0372359	-0.0474211	0.0766452	0.026058	0.040017	-0.127651	-0.110449	-0.0306197	0.00346591	0.00456763	-0.0486414	-0.0372007	0.0204941	0.0054992	0.0388744	-0.010193	0.0696696	0.00697776	-0.0450962	-0.100614	0.0347839	0.0569321	0.0942505
WP_GENES_RELATED_TO_PRIMARY_CILIUM_DEVELOPMENT_BASED_ON_CRISPR	0.0784914	0.092771	0.0865487	0.0669857	0.0725859	0.0678061	0.07926	0.0929308	0.0750177	0.0849785	0.0413942	0.0648635	-0.00741752	0.0669479	0.0748987	-0.0345306	-0.0296853	0.0180164	-0.0971314	-0.0977771	-0.104578	0.00146113	-0.067331	-0.0995282	-0.0375037	-0.127296	-0.0281732	-0.0734181	-0.0465752	-0.0884699	-0.0612583	-0.0305015	-0.0778447	-0.0396954	-0.013272	-0.0646168	-0.105748	-0.0676882	-0.0716939	-0.0057289	-0.0617836	-0.00908984	-0.0460117	-0.109818	-0.0155541	-0.0277876	-0.0287469	-0.024193	0.00696805
WP_SMALL_CELL_LUNG_CANCER	0.0743399	0.0785674	0.0741207	0.0842061	0.0630724	0.051245	0.0617867	0.0684604	0.0774369	0.0479456	0.0937991	0.0918365	0.112189	0.0639906	0.0575014	0.0659129	0.108678	0.0759539	0.108582	0.134906	0.0959566	0.114134	0.113331	0.100256	0.188117	0.135232	0.127469	0.167261	0.12447	0.083402	0.128782	0.17279	0.180752	0.0984376	0.0997885	0.106984	0.144473	0.139822	0.114246	0.0955111	0.202939	0.123695	0.116674	0.138219	0.104539	0.0919023	0.130098	0.156252	0.163557
WP_JOUBERT_SYNDROME	0.0637329	0.068912	0.064695	0.0437321	0.057945	0.0365357	0.0611173	0.041606	0.0369601	0.0589141	0.1012	0.0608411	0.137949	0.0611234	0.0503308	0.104896	0.10171	0.0756855	0.112642	0.0799	0.102632	0.0678251	0.0977537	0.111541	0.104558	0.0935467	0.119287	0.119187	0.0918728	0.107371	0.146799	0.14992	0.122283	0.101065	0.0715831	0.102264	0.102164	0.120386	0.104312	0.070897	0.144566	0.0790795	0.0919388	0.081457	0.118646	0.0882079	0.0975505	0.07669	0.103516
WP_NUCLEOTIDE_EXCISION_REPAIR	0.383805	0.343534	0.329136	0.290389	0.262601	0.328542	0.333293	0.38157	0.270724	0.333534	0.278353	0.352133	0.230124	0.376018	0.378152	0.163951	0.225568	0.275406	0.139791	0.0522561	0.0915565	0.292482	0.171884	0.145516	-0.0315722	0.0305952	0.178949	0.0848786	0.198884	0.144933	0.0837052	0.0417674	0.151504	0.216321	0.315132	0.154062	0.0904842	0.090821	0.140954	0.218061	0.0214886	0.272343	0.165019	0.162242	0.110823	0.240748	0.20632	0.176786	0.198462
WP_OSTEOBLAST_DIFFERENTIATION	0.127253	0.192414	0.162076	0.17686	0.212533	0.207594	0.162097	0.213992	0.198174	0.154266	0.126992	0.150502	0.164925	0.180254	0.147916	-0.00920345	0.119776	0.0923774	-0.00988214	0.0183906	-0.0154713	0.0771531	0.0867124	0.137744	0.0385882	0.0492606	0.106214	0.0613651	0.0815591	-0.0441495	0.0215502	-0.01054	0.0196658	0.105949	0.0986495	0.000332464	0.0352782	0.122436	0.0363251	0.0950487	0.0777327	0.103944	0.0541847	0.0549634	0.151741	0.117485	0.0570436	0.131698	0.0613888
WP_GENES_INVOLVED_IN_MALE_INFERTILITY	0.183748	0.287379	0.185526	0.154552	0.139868	0.186128	0.186363	0.207745	0.130492	0.215767	0.135347	0.153684	0.140623	0.195924	0.178992	0.0973547	0.146285	0.160566	0.0358591	0.0521129	0.0455161	0.136303	0.141621	0.19733	-0.0211974	0.0472125	0.0961331	0.0486581	0.114568	0.090675	0.0718382	0.0704871	0.134435	0.136636	0.145273	0.109998	0.0547344	0.0761371	0.120161	0.153577	0.0446215	0.145709	0.116969	0.201819	0.103038	0.157185	0.116364	0.137797	0.118226
WP_GASTRIN_SIGNALING_PATHWAY	0.0737191	0.0531277	0.0598744	0.210491	0.0399409	0.05883	0.0624346	0.038933	0.0573354	0.0391054	0.111845	0.110422	0.0464657	0.0846772	0.0667978	0.321296	0.18499	0.0885535	0.254686	0.329953	0.284947	0.266403	0.318746	0.241093	0.393418	0.403708	0.272118	0.280184	0.343821	0.239529	0.30726	0.271314	0.184079	0.266628	0.273052	0.240603	0.326167	0.231589	0.311777	0.262486	0.390393	0.253205	0.365201	0.245568	0.25185	0.183782	0.140421	0.149061	0.205422
WP_CILIOPATHIES	0.0211069	0.0567702	0.0398579	0.00549161	0.00841537	0.0381338	0.0310283	0.0201902	0.00734984	0.0571671	-0.0187476	-0.012531	-0.0240526	0.0122003	0.0162746	-0.0452184	-0.019373	-9.72394e-05	-0.0917589	-0.0830805	-0.0946011	-0.0371663	-0.0194921	-0.0927458	-0.0551373	-0.10761	-0.0532981	-0.0581117	-0.084448	-0.0733247	-0.0548444	-0.0565202	-0.0329687	-0.0230386	-0.0532373	-0.0506946	-0.0653909	-0.0877118	-0.0520225	0.000564912	-0.0532837	-0.00488359	-0.0601991	-0.0402767	-0.026201	-0.0521117	-0.0213703	-0.00403886	-0.0141167
WP_DNA_REPAIR_PATHWAYS_FULL_NETWORK	0.383751	0.336779	0.335361	0.282082	0.264394	0.325857	0.342579	0.378684	0.260606	0.326088	0.257884	0.338714	0.231349	0.365342	0.371642	0.178488	0.222465	0.273251	0.151864	0.0818323	0.115614	0.304854	0.191581	0.142899	0.0632623	0.0657261	0.184987	0.101902	0.211918	0.156079	0.105457	0.130428	0.184497	0.242359	0.305739	0.171992	0.122307	0.13299	0.163921	0.231424	0.0883255	0.276279	0.18424	0.169897	0.14944	0.247786	0.222402	0.193862	0.207119
WP_7Q1123_COPY_NUMBER_VARIATION_SYNDROME	0.343621	0.365455	0.361577	0.405963	0.406682	0.372072	0.377187	0.376968	0.395655	0.342952	0.398063	0.407937	0.378827	0.361038	0.360765	0.390466	0.417044	0.36496	0.349312	0.318605	0.324657	0.369397	0.300569	0.379702	0.264101	0.348086	0.422153	0.332649	0.365301	0.345379	0.352511	0.355121	0.317577	0.351722	0.339208	0.336807	0.291581	0.368131	0.390369	0.307054	0.269582	0.329082	0.358488	0.29201	0.404609	0.392721	0.34209	0.390365	0.413779
WP_16P112_PROXIMAL_DELETION_SYNDROME	0.404976	0.385176	0.41193	0.379861	0.395508	0.412813	0.395123	0.399916	0.382186	0.39138	0.377648	0.396002	0.391804	0.383614	0.398769	0.375482	0.404197	0.394702	0.369548	0.363998	0.355316	0.39389	0.361919	0.376765	0.331648	0.351535	0.393227	0.401754	0.404798	0.381872	0.376808	0.426102	0.415655	0.401743	0.394793	0.402918	0.376718	0.383538	0.386849	0.411458	0.341656	0.417162	0.383351	0.375832	0.374481	0.408628	0.401464	0.393037	0.415024
BIOCARTA_FAS_PATHWAY	0.269197	0.27183	0.254847	0.264255	0.218455	0.238838	0.271679	0.297843	0.208641	0.231355	0.24023	0.257475	0.252875	0.286487	0.285462	0.236156	0.225972	0.227023	0.23106	0.234102	0.231459	0.316933	0.266731	0.221085	0.266431	0.235896	0.234801	0.182771	0.288471	0.206336	0.228706	0.266749	0.251707	0.29049	0.317286	0.234245	0.245465	0.240695	0.236642	0.273494	0.254875	0.2994	0.256969	0.200054	0.234828	0.272996	0.249346	0.251445	0.261892
BIOCARTA_HIVNEF_PATHWAY	0.228761	0.243259	0.230955	0.255466	0.208461	0.219077	0.23313	0.240144	0.213764	0.226619	0.245752	0.25812	0.27868	0.248609	0.258565	0.301671	0.280213	0.289304	0.290469	0.31096	0.302173	0.341876	0.327802	0.285804	0.33527	0.314345	0.300077	0.28284	0.340821	0.285022	0.302735	0.336836	0.319671	0.336771	0.351601	0.301544	0.319033	0.31223	0.302915	0.322386	0.329448	0.347074	0.321769	0.289771	0.297912	0.325928	0.286682	0.31511	0.310359
BIOCARTA_MAPK_PATHWAY	0.00334556	0.00088622	0.00752326	0.165687	0.04209	0.0255313	0.0131942	0.0323487	0.0476152	-0.0132312	0.10138	0.0253077	0.0707683	0.0226716	0.00734614	0.260914	0.20598	0.102808	0.284949	0.290793	0.291757	0.236811	0.284002	0.275542	0.314746	0.344021	0.285813	0.279861	0.302494	0.267646	0.314776	0.269666	0.207861	0.273141	0.258064	0.275531	0.288084	0.264516	0.271745	0.25479	0.333575	0.254235	0.30649	0.202055	0.2756	0.238186	0.143599	0.173498	0.206795
BIOCARTA_PPARA_PATHWAY	0.20849	0.234127	0.218581	0.296382	0.286435	0.243314	0.222712	0.24765	0.284871	0.201317	0.335756	0.227998	0.291456	0.216831	0.212606	0.417012	0.393314	0.254928	0.41198	0.3663	0.397449	0.366775	0.390743	0.36798	0.403301	0.44373	0.414027	0.407854	0.417322	0.369071	0.43927	0.365023	0.321619	0.335105	0.334876	0.382387	0.356236	0.392051	0.417911	0.330241	0.43811	0.314341	0.416553	0.306112	0.380053	0.345161	0.332201	0.362846	0.376055
BIOCARTA_TNFR1_PATHWAY	0.206291	0.224226	0.210357	0.226623	0.176443	0.203822	0.217758	0.239121	0.183766	0.17393	0.220192	0.214372	0.221728	0.232249	0.22414	0.273881	0.226442	0.236373	0.258592	0.269316	0.262157	0.311786	0.283476	0.221617	0.294602	0.257574	0.26927	0.230471	0.286489	0.249666	0.253837	0.290147	0.293005	0.290222	0.299163	0.254693	0.267361	0.264604	0.262376	0.290773	0.259824	0.29837	0.271289	0.230908	0.255324	0.264585	0.232523	0.261487	0.267699
KEGG_PURINE_METABOLISM	0.0809776	0.0431835	0.0534364	-0.0539447	-0.0318364	0.0389298	0.0638353	0.0835379	0.0114479	0.0433924	-0.0166848	0.04004	-0.0367554	0.0838865	0.07236	-0.0119551	-0.0850859	-0.0169282	-0.0241087	-0.063343	-0.0279675	0.0114332	0.000573089	-0.0750706	-0.120008	-0.138882	-0.0636362	-0.091488	-0.0636158	-0.0127084	-0.0979754	-0.0548294	0.0255072	-0.0309093	0.00808363	-0.0252681	-0.0261085	-0.0463032	-0.0722735	-0.00678022	-0.139248	0.0105138	-0.068781	-0.0139807	-0.0740247	-0.0198631	-0.0478334	-0.0550643	-0.0312749
KEGG_PYRIMIDINE_METABOLISM	0.0871369	0.0431037	0.0407621	-0.043813	-0.0703913	0.0366012	0.0643855	0.0904774	-0.030451	0.028916	-0.0545874	0.0511767	-0.0677279	0.0765419	0.0741526	-0.0894177	-0.0939377	-0.0174429	-0.0600594	-0.0786026	-0.0701094	0.0128583	-0.00578893	-0.106904	-0.0509252	-0.12813	-0.0879265	-0.0971833	-0.0317493	-0.0603193	-0.0708557	-0.000822809	0.00436664	-0.0101625	0.0445244	-0.0598717	-0.027067	-0.0640944	-0.0925637	-0.0410631	-0.100684	0.0377046	-0.0536114	-0.00746932	-0.0736379	-0.012171	-0.107094	-0.0985455	-0.0873441
KEGG_VALINE_LEUCINE_AND_ISOLEUCINE_DEGRADATION	0.0354646	0.0316872	0.0565472	0.0352635	0.11162	0.0466137	0.0376463	0.0654948	0.118775	0.0523271	0.0974551	0.0319719	0.146113	0.0337454	0.0690716	0.0177409	0.0759504	0.0388246	0.0712435	-0.051771	0.0249534	0.00334511	0.00203326	0.1134	-0.0802362	-0.0562128	0.0368611	0.0804465	-0.0502808	0.00889701	0.0039051	-0.042372	0.0215973	-0.0162517	0.0137808	-0.0053774	-0.0120578	0.0587418	0.0480901	0.0165463	-0.065805	0.0128545	-0.0320764	0.00730966	0.0304006	0.0784765	0.0968538	0.106172	0.0884494
KEGG_DNA_REPLICATION	0.333867	0.241349	0.222547	0.119884	0.0636415	0.216068	0.246905	0.312642	0.086572	0.209179	0.0774672	0.276406	0.0675456	0.307082	0.312396	0.008892	0.0237236	0.150218	-0.00254954	-0.0190756	-0.0299145	0.243535	0.110385	-0.0289331	-0.0871958	-0.0920954	-0.00638738	-0.0944158	0.0839345	0.00065437	-0.0893747	0.0276275	0.131472	0.130066	0.237286	-0.00339997	0.00296144	-0.0530342	0.00437899	0.126925	-0.124056	0.219509	0.0460957	0.06268	-0.0335987	0.112843	0.00221682	-0.0482898	-0.0210777
KEGG_SPLICEOSOME	0.413211	0.405349	0.417191	0.416685	0.419886	0.414307	0.40695	0.408813	0.424603	0.411205	0.414096	0.415746	0.396789	0.413292	0.420605	0.362198	0.361837	0.353821	0.306461	0.256833	0.27059	0.359513	0.270023	0.297179	0.268524	0.252295	0.36023	0.275318	0.317441	0.321663	0.299026	0.270714	0.267233	0.316464	0.373325	0.334526	0.247547	0.305844	0.313968	0.320839	0.28542	0.352944	0.303972	0.269523	0.330724	0.37134	0.398445	0.351897	0.381777
KEGG_NUCLEOTIDE_EXCISION_REPAIR	0.383805	0.343534	0.329136	0.290389	0.262601	0.328542	0.333293	0.38157	0.270724	0.333534	0.278353	0.352133	0.230124	0.376018	0.378152	0.163951	0.225568	0.275406	0.139791	0.0522561	0.0915565	0.292482	0.171884	0.145516	-0.0315722	0.0305952	0.178949	0.0848786	0.198884	0.144933	0.0837052	0.0417674	0.151504	0.216321	0.315132	0.154062	0.0904842	0.090821	0.140954	0.218061	0.0214886	0.272343	0.165019	0.162242	0.110823	0.240748	0.20632	0.176786	0.198462
KEGG_MAPK_SIGNALING_PATHWAY	-0.0676787	-0.0775907	-0.0698367	0.0473734	-0.0351518	-0.0828672	-0.0805477	-0.0615628	-0.0325467	-0.0507982	-0.0120212	-0.0340878	-0.0186658	-0.064944	-0.0710954	0.085647	0.0582362	-0.0548012	0.122226	0.105481	0.137086	0.0328085	0.0843792	0.0819751	0.142751	0.163505	0.072767	0.097354	0.107815	0.0963031	0.136126	0.0860798	0.0356644	0.0488573	0.0527871	0.0927757	0.0815385	0.0723469	0.072541	0.0599669	0.154449	0.0536049	0.0926059	-0.00236481	0.0622196	0.0451658	-0.000565533	0.0254957	0.0190218
KEGG_CYTOKINE_CYTOKINE_RECEPTOR_INTERACTION	-0.27094	-0.23705	-0.312432	-0.115325	-0.242096	-0.246466	-0.291316	-0.339097	-0.186318	-0.265106	-0.137318	-0.147567	-0.227995	-0.273114	-0.236234	0.141684	-0.117641	-0.175031	0.114312	0.0453469	0.188667	-0.0942457	-0.036073	-0.0798437	0.0227246	0.20646	-0.0296696	-0.00836754	0.049991	0.124819	0.0523398	-0.111628	-0.096434	-0.176845	-0.15785	0.0285383	-0.000215064	-0.0229982	0.0391319	-0.0528708	0.143699	-0.126771	0.0549817	0.0783373	-0.145787	-0.212327	-0.113878	-0.13424	-0.0586162
KEGG_CHEMOKINE_SIGNALING_PATHWAY	-0.209704	-0.195911	-0.217723	-0.103107	-0.142402	-0.169053	-0.227166	-0.210592	-0.0930995	-0.217383	-0.0298386	-0.122399	-0.0629192	-0.210578	-0.191969	0.155471	-0.0489968	-0.108174	0.158759	0.138584	0.198177	-0.0510294	0.0177992	0.023915	0.153279	0.217319	0.0508226	0.0525689	0.0520841	0.147329	0.0725799	0.0418485	0.0483647	-0.0803439	-0.0650526	0.0681956	0.0788867	0.0780094	0.0569436	-0.0266217	0.20617	-0.0601007	0.0737562	0.13285	-0.0449837	-0.057545	0.00231866	0.0185692	0.0718181
KEGG_NEUROACTIVE_LIGAND_RECEPTOR_INTERACTION	-0.068687	-0.101799	-0.0894682	-0.00366265	-0.0563676	-0.0966167	-0.0428349	-0.0840672	-0.0399963	-0.0707373	-0.0279326	0.0190822	-0.067851	-0.0683676	-0.0426038	-0.00833871	-0.0306691	-0.0714491	-0.0434239	-0.0354119	0.0107954	-0.0602572	-0.0700507	-0.0975551	-0.0226357	-0.0357715	-0.0174983	0.0185858	-0.00428352	-0.033431	-0.0251936	-0.0744222	-0.0520707	-0.101428	-0.0506843	-0.0469674	-0.051055	-0.0222371	-0.067237	-0.0369408	-0.0488412	-0.0623108	-0.00278441	-0.0603374	-0.0699671	-0.110894	-0.0425425	0.0201568	-0.0013286
KEGG_CELL_CYCLE	0.280148	0.224284	0.208894	0.110107	0.111239	0.192597	0.240458	0.272644	0.104237	0.207197	0.0939445	0.192166	0.128012	0.265877	0.255212	0.0444653	0.0598642	0.144796	0.0176942	0.0285466	0.00984403	0.214216	0.104867	0.0260752	0.0283103	-0.0207684	0.0582651	0.0135984	0.087481	0.0431434	0.0247128	0.143061	0.133853	0.140861	0.198708	0.0451583	0.0676527	0.0325942	0.0522657	0.115317	0.0174891	0.165533	0.0855139	0.0839028	0.0496881	0.129781	0.0751557	0.0608799	0.0502695
KEGG_OOCYTE_MEIOSIS	0.304369	0.252696	0.24518	0.164812	0.160966	0.247153	0.279595	0.290761	0.17095	0.225143	0.158774	0.219604	0.210161	0.286375	0.280883	0.168433	0.161879	0.21827	0.118125	0.138606	0.105365	0.26606	0.205339	0.138374	0.0408614	0.055457	0.126577	0.111354	0.168724	0.117066	0.108465	0.212731	0.218986	0.220456	0.23967	0.130599	0.170774	0.122739	0.157427	0.180595	0.102551	0.228254	0.182656	0.189299	0.16562	0.209701	0.141173	0.139972	0.144891
KEGG_UBIQUITIN_MEDIATED_PROTEOLYSIS	0.198286	0.211537	0.232844	0.196575	0.21023	0.225957	0.235498	0.219864	0.207781	0.208932	0.226436	0.200963	0.227599	0.221985	0.217206	0.168812	0.193023	0.219761	0.130258	0.139984	0.11792	0.211954	0.156692	0.161319	0.162329	0.0865699	0.188728	0.162383	0.163877	0.139722	0.146053	0.213958	0.165357	0.201983	0.197847	0.148284	0.164181	0.162908	0.170535	0.184434	0.142627	0.2024	0.160173	0.154502	0.199404	0.196735	0.206571	0.204252	0.202813
KEGG_ENDOCYTOSIS	0.0155878	0.00410803	0.0031773	0.0721067	0.0635482	0.0125096	0.0152198	0.0175297	0.0611639	0.00422319	0.0736527	0.0490439	0.0541654	-0.0031839	0.0185129	0.148966	0.112827	0.04686	0.17896	0.120988	0.188161	0.0570671	0.0897283	0.156105	0.124687	0.202531	0.0888445	0.147535	0.133377	0.138646	0.160457	0.0633825	0.0821943	0.0628083	0.0528861	0.124601	0.118085	0.097445	0.131364	0.0936124	0.151007	0.0478147	0.15731	0.125678	0.0758341	0.081013	0.111047	0.113955	0.114611
KEGG_WNT_SIGNALING_PATHWAY	0.347643	0.339225	0.326528	0.353556	0.285046	0.314397	0.346745	0.295975	0.293552	0.310808	0.290943	0.321941	0.249753	0.344267	0.339583	0.239924	0.247468	0.263492	0.18076	0.122689	0.180988	0.316987	0.248807	0.194892	0.156111	0.20647	0.23719	0.129236	0.267224	0.195443	0.178951	0.0773133	0.0821855	0.260013	0.319886	0.19302	0.162948	0.199929	0.234913	0.241372	0.254473	0.270779	0.245721	0.213873	0.206327	0.190952	0.218395	0.220768	0.236292
KEGG_FOCAL_ADHESION	0.0670878	0.0727024	0.0759292	0.124215	0.0610226	0.0743803	0.0828592	0.0462872	0.125754	0.0578566	0.140862	0.116372	0.0941233	0.0833447	0.0653047	0.22155	0.169612	0.148894	0.27501	0.222858	0.238034	0.191045	0.215999	0.190544	0.235924	0.277884	0.22002	0.23552	0.248718	0.20044	0.218487	0.173612	0.172272	0.1843	0.160395	0.21699	0.223204	0.216279	0.233855	0.185363	0.248948	0.174306	0.232898	0.222879	0.168778	0.106988	0.187604	0.217146	0.222261
KEGG_ECM_RECEPTOR_INTERACTION	0.160122	0.167332	0.169716	0.150499	0.0891488	0.175288	0.188899	0.133243	0.0888894	0.140898	0.0833745	0.144304	0.0920415	0.178595	0.148527	0.129898	0.135867	0.221322	0.180343	0.179656	0.137188	0.238501	0.213716	0.166024	0.149974	0.216768	0.153512	0.15167	0.187334	0.12768	0.0949155	0.126004	0.168002	0.214001	0.190458	0.169382	0.219933	0.1518	0.157265	0.194107	0.207762	0.20629	0.173303	0.208779	0.110767	0.12652	0.138822	0.211523	0.158309
KEGG_CELL_ADHESION_MOLECULES_CAMS	0.0727011	0.0719012	0.0527761	0.103931	0.042003	0.0746709	0.0896954	0.00777626	0.0317656	0.0736275	0.0533678	0.118238	-0.00153026	0.0845749	0.0784546	0.104818	0.056671	0.139641	0.126249	0.150321	0.141231	0.12248	0.15568	0.0829103	0.173679	0.139545	0.084196	0.122657	0.135281	0.115681	0.121296	0.067821	0.0652129	0.0927729	0.0746775	0.0930617	0.169525	0.093655	0.135042	0.160095	0.179686	0.103413	0.175466	0.184373	0.0401508	0.00903566	0.0704381	0.0728441	0.0931687
KEGG_TOLL_LIKE_RECEPTOR_SIGNALING_PATHWAY	-0.000662328	0.00284732	-0.00822346	0.119927	0.054282	0.0196553	-0.0150985	0.00481569	0.0603815	-0.0166394	0.0915018	0.0280068	0.0879429	0.00505697	-0.0103289	0.212593	0.206796	0.0430316	0.225128	0.22098	0.247447	0.181086	0.214515	0.233477	0.278104	0.257168	0.219345	0.253343	0.24319	0.235877	0.246271	0.192275	0.168715	0.201924	0.18796	0.224211	0.227822	0.216435	0.225712	0.20369	0.251733	0.187246	0.236012	0.139055	0.216576	0.181599	0.108672	0.12072	0.135271
KEGG_NATURAL_KILLER_CELL_MEDIATED_CYTOTOXICITY	-0.142006	-0.126892	-0.17401	-0.0286916	-0.0884087	-0.149364	-0.153465	-0.161698	-0.0719967	-0.143669	-0.0255193	-0.0279136	-0.0986248	-0.147241	-0.0897642	0.168874	-0.0121598	-0.0109273	0.241702	0.140482	0.304112	0.0310252	0.0709556	0.0511372	0.171762	0.201451	0.0424281	0.125562	0.115525	0.22149	0.15389	0.0721142	0.0269225	-0.0297093	-0.0862842	0.149884	0.0967243	0.070499	0.113976	0.0147435	0.185285	-0.0294845	0.132401	0.131839	-0.00685158	-0.0523207	0.0727729	-0.0782071	0.0289777
KEGG_T_CELL_RECEPTOR_SIGNALING_PATHWAY	0.0610558	0.0431479	0.0170974	0.220476	0.0870417	0.0340278	0.0374445	0.013704	0.101567	0.0683619	0.109488	0.126279	0.101533	0.0613959	0.0541904	0.303626	0.227698	0.0568431	0.292599	0.253554	0.302335	0.210395	0.237887	0.257171	0.303775	0.311014	0.244715	0.289907	0.300414	0.337809	0.285046	0.186421	0.176216	0.211054	0.222057	0.277064	0.243904	0.246345	0.26716	0.242544	0.360192	0.22816	0.274319	0.145756	0.240202	0.183056	0.137451	0.142042	0.179256
KEGG_B_CELL_RECEPTOR_SIGNALING_PATHWAY	-0.0180777	-0.0416414	-0.0678336	0.0929567	0.0200883	-0.0524185	-0.0540041	-0.0393089	0.0355306	-0.056844	0.0756041	-0.00821982	0.0487126	-0.0136829	-0.0547228	0.215815	0.172575	-0.0204474	0.236779	0.183142	0.281325	0.156101	0.18997	0.205587	0.212557	0.252098	0.210424	0.223466	0.212448	0.248164	0.235267	0.126143	0.0926818	0.158876	0.175955	0.210805	0.172803	0.190301	0.199233	0.141896	0.244311	0.152453	0.232747	0.063932	0.175355	0.163249	0.0676359	0.0945466	0.101839
KEGG_FC_GAMMA_R_MEDIATED_PHAGOCYTOSIS	0.00540468	0.0411694	0.0195628	0.089074	0.0918043	0.0384406	0.00212278	0.0760261	0.0814648	0.0017238	0.0681627	0.0860772	0.140557	0.00999201	0.00473573	0.0547356	0.0872473	-0.0266386	0.0337773	-0.00158727	0.0877707	-0.00361419	-0.0359544	0.0911022	0.100556	0.0792006	-0.00789269	0.017866	0.012587	0.0369422	0.0274766	0.0291517	0.0107167	-0.0054718	-0.00693817	-0.0259419	-0.0330679	0.0462065	0.015415	-0.0146225	0.0852473	-0.0225671	0.0417231	-0.0107234	0.0556143	0.0462457	0.0469113	0.127057	0.0576541
KEGG_LEUKOCYTE_TRANSENDOTHELIAL_MIGRATION	-0.127444	-0.106559	-0.122482	-0.043576	-0.0586697	-0.0928659	-0.112697	-0.103296	-0.0070922	-0.13877	0.0268861	-0.0213948	-0.0477584	-0.113831	-0.127379	0.118008	0.0118705	-0.0452093	0.151576	0.0950456	0.202229	-0.0221208	0.0158158	0.046363	0.11083	0.154258	0.0812428	0.103967	0.0424097	0.139621	0.126841	0.0883544	0.064217	-0.0171725	-0.0721019	0.0768251	0.0394808	0.0900189	0.110619	-0.0242414	0.150668	-0.0381028	0.0905064	0.088582	0.0468382	-0.0137409	0.0804746	0.0303035	0.0724682
KEGG_NEUROTROPHIN_SIGNALING_PATHWAY	0.151953	0.168972	0.156317	0.240944	0.185294	0.165326	0.164663	0.158292	0.20196	0.160812	0.244483	0.206041	0.206651	0.168816	0.175178	0.306402	0.279835	0.232862	0.311383	0.313513	0.328871	0.274102	0.303568	0.302774	0.343608	0.380749	0.292788	0.32007	0.346176	0.291367	0.333267	0.314144	0.308186	0.288972	0.278957	0.314292	0.318822	0.312179	0.318018	0.286	0.372158	0.277752	0.343441	0.289738	0.29064	0.249849	0.298768	0.30908	0.330366
KEGG_REGULATION_OF_ACTIN_CYTOSKELETON	-0.0611847	-0.0855	-0.063811	-0.0415073	-0.0334145	-0.0784096	-0.0713308	-0.048909	-0.029902	-0.0857029	-0.0118908	-0.0235251	0.00592046	-0.0790372	-0.0815581	0.0581235	0.0323322	-0.0219663	0.101729	0.0997277	0.129096	-0.0014816	0.043575	0.0855075	0.162024	0.117389	0.0384414	0.0960143	0.0550319	0.0791615	0.112452	0.110876	0.104705	0.0184995	-0.00972708	0.0520145	0.0727263	0.0728599	0.0568184	0.00914478	0.107377	-0.00110885	0.0701626	0.042302	0.0547617	0.0306688	0.0494345	0.0838588	0.0718697
KEGG_INSULIN_SIGNALING_PATHWAY	-0.0116316	-0.00818976	0.00154004	0.0801339	0.0406007	0.0152896	0.00958204	0.00486642	0.0409786	-0.0149335	0.0739925	0.0329689	0.0887082	-0.0191114	-0.0274838	0.18764	0.164542	0.0828848	0.222493	0.204198	0.230662	0.117677	0.203771	0.222823	0.262292	0.351526	0.164657	0.226619	0.229852	0.163752	0.246864	0.23122	0.204466	0.15311	0.117065	0.160402	0.232823	0.208078	0.200336	0.160924	0.295515	0.138755	0.243878	0.202156	0.199013	0.155901	0.203438	0.208609	0.229166
KEGG_PROGESTERONE_MEDIATED_OOCYTE_MATURATION	0.20647	0.186157	0.17986	0.102128	0.109171	0.183194	0.204139	0.213222	0.10241	0.173354	0.0966215	0.144152	0.156697	0.218974	0.201742	0.117032	0.130862	0.17333	0.07581	0.112298	0.0689157	0.202217	0.16402	0.114921	0.0640838	0.0178913	0.0696059	0.0867272	0.132906	0.0713678	0.0705829	0.192762	0.186315	0.185028	0.183656	0.0871425	0.148137	0.0770011	0.124152	0.143451	0.0715934	0.177765	0.154369	0.176248	0.127407	0.162604	0.0869345	0.0930019	0.0949947
KEGG_ALZHEIMERS_DISEASE	0.139362	0.146532	0.152856	0.215086	0.200516	0.166531	0.15464	0.157728	0.234876	0.146058	0.269121	0.211244	0.228602	0.15039	0.166091	0.230088	0.224268	0.193816	0.259857	0.232731	0.242471	0.205147	0.160263	0.190211	0.172096	0.206618	0.24006	0.219173	0.215791	0.232076	0.22107	0.177014	0.0894367	0.176061	0.186063	0.238141	0.169082	0.197234	0.22061	0.167922	0.17942	0.165382	0.206929	0.113231	0.218088	0.192915	0.280519	0.26299	0.286861
KEGG_HUNTINGTONS_DISEASE	0.162705	0.150371	0.145067	0.175636	0.162351	0.148258	0.143011	0.164184	0.14796	0.154105	0.188717	0.166228	0.142351	0.165199	0.165909	0.0906135	0.095181	0.10005	0.0807953	0.0706875	0.0501085	0.0862927	0.0459058	0.0491306	0.0119225	0.0598677	0.0889138	0.0796944	0.0893953	0.0589164	0.0597686	0.0680079	0.0360208	0.0638573	0.0985232	0.0701653	0.0398412	0.0764864	0.0627556	0.0832045	0.0464923	0.0878217	0.0526854	0.0350929	0.0945307	0.0995087	0.164356	0.158477	0.172954
KEGG_EPITHELIAL_CELL_SIGNALING_IN_HELICOBACTER_PYLORI_INFECTION	0.10627	0.11626	0.11393	0.177999	0.246135	0.119414	0.144048	0.142668	0.272316	0.0941427	0.262816	0.151581	0.282508	0.129143	0.116123	0.274877	0.318532	0.186307	0.308966	0.266738	0.311505	0.220771	0.260932	0.312926	0.309923	0.317887	0.324352	0.36143	0.28642	0.300683	0.324162	0.264458	0.279931	0.238507	0.230028	0.297028	0.282161	0.307726	0.305372	0.242545	0.310053	0.246685	0.28435	0.286211	0.240549	0.19512	0.280821	0.375401	0.339851
KEGG_LEISHMANIA_INFECTION	0.104722	0.126976	0.054679	0.241707	0.119226	0.107711	0.0832437	0.0875548	0.0990288	0.0903861	0.137991	0.143634	0.098942	0.119223	0.104131	0.395075	0.286717	0.150222	0.387256	0.417468	0.439766	0.315498	0.393853	0.344859	0.41703	0.445767	0.323969	0.343502	0.386819	0.398432	0.381412	0.315431	0.308937	0.346301	0.321885	0.368119	0.392028	0.337852	0.351908	0.363224	0.434753	0.3356	0.443493	0.33634	0.336703	0.331498	0.159964	0.154016	0.190915
KEGG_PATHWAYS_IN_CANCER	0.185281	0.185909	0.178629	0.22059	0.179992	0.170512	0.178937	0.178558	0.188694	0.183216	0.204866	0.192554	0.170169	0.191323	0.183524	0.213378	0.222839	0.162631	0.217938	0.187701	0.206989	0.218082	0.210446	0.206973	0.225455	0.21595	0.239115	0.22813	0.226436	0.205449	0.239625	0.194454	0.170782	0.203381	0.205131	0.201318	0.202766	0.223886	0.223782	0.188533	0.238406	0.19884	0.21686	0.190673	0.201878	0.170766	0.181628	0.203945	0.203075
KEGG_COLORECTAL_CANCER	0.0967456	0.121951	0.124381	0.21083	0.140814	0.129602	0.109014	0.132387	0.160289	0.0900907	0.161058	0.117758	0.120333	0.131795	0.0999616	0.202773	0.204282	0.0537233	0.21142	0.161561	0.219457	0.18051	0.151558	0.184656	0.209216	0.187299	0.222037	0.190046	0.194781	0.182258	0.207226	0.135818	0.0946726	0.170366	0.175053	0.183913	0.150046	0.192639	0.20427	0.162613	0.201322	0.164264	0.172781	0.0627619	0.193319	0.178473	0.100321	0.110093	0.12549
KEGG_PANCREATIC_CANCER	0.0803376	0.0985	0.0983636	0.162935	0.168588	0.104666	0.0832159	0.11269	0.165897	0.0851127	0.183087	0.128962	0.216731	0.0826547	0.0928338	0.26639	0.2505	0.164368	0.323857	0.274172	0.352481	0.183434	0.215582	0.273701	0.338337	0.289464	0.266937	0.316522	0.241628	0.309754	0.313026	0.302862	0.307815	0.213619	0.155122	0.273385	0.264891	0.28494	0.297566	0.151659	0.303704	0.206016	0.244429	0.249866	0.246856	0.221024	0.235984	0.24266	0.231123
KEGG_PROSTATE_CANCER	0.179201	0.175024	0.168378	0.189837	0.198147	0.162141	0.165679	0.18558	0.210921	0.158326	0.216736	0.198204	0.19916	0.174935	0.177676	0.220808	0.2323	0.158139	0.230065	0.204927	0.195374	0.220269	0.211297	0.20394	0.236777	0.213548	0.251039	0.257177	0.227246	0.195992	0.255131	0.241639	0.235937	0.183748	0.207571	0.196467	0.214139	0.238658	0.250117	0.130741	0.222639	0.17325	0.2049	0.191214	0.208664	0.17219	0.191246	0.213166	0.233058
KEGG_CHRONIC_MYELOID_LEUKEMIA	0.201591	0.206347	0.201447	0.26194	0.254685	0.207626	0.19574	0.19938	0.26504	0.196206	0.29168	0.243002	0.266113	0.200083	0.211732	0.326997	0.32151	0.26833	0.363815	0.326277	0.36674	0.30095	0.332767	0.329658	0.356813	0.39955	0.348351	0.366504	0.364771	0.341967	0.360312	0.31996	0.302738	0.299847	0.318406	0.332046	0.335386	0.33431	0.351247	0.281451	0.390819	0.289148	0.37451	0.329484	0.319464	0.308214	0.359503	0.359565	0.387475
KEGG_SMALL_CELL_LUNG_CANCER	0.129334	0.134979	0.12513	0.106081	0.0994086	0.109893	0.118182	0.122606	0.114228	0.101937	0.127442	0.129095	0.152738	0.120228	0.107193	0.0916659	0.131399	0.123446	0.128597	0.155485	0.115267	0.176543	0.168654	0.124845	0.21631	0.141303	0.166194	0.194796	0.147078	0.117635	0.151809	0.225248	0.233045	0.148621	0.157766	0.125473	0.180637	0.169666	0.14139	0.151077	0.212556	0.183848	0.143533	0.182556	0.155184	0.147171	0.140753	0.17789	0.167895
PID_FCER1_PATHWAY	-0.0740034	-0.0601354	-0.0689944	0.0849948	0.0109976	-0.0516288	-0.0714111	-0.00447008	0.0419308	-0.0803417	0.0260605	-0.0540884	0.0331524	-0.0433113	-0.086902	0.203857	0.182065	-0.0402978	0.216899	0.233606	0.240854	0.128332	0.186582	0.231118	0.272549	0.272786	0.186348	0.23731	0.183264	0.188801	0.218336	0.195423	0.117307	0.157451	0.138246	0.163688	0.231953	0.229013	0.212145	0.150428	0.268355	0.11798	0.224674	0.0845752	0.207304	0.186175	0.0801587	0.16042	0.114806
PID_BCR_5PATHWAY	-0.0706741	-0.104716	-0.0958442	0.0452986	-0.0716926	-0.0850638	-0.0755742	-0.0798141	-0.0453895	-0.108504	-0.00529815	-0.07574	-0.0273626	-0.073606	-0.0996172	0.201865	0.124334	0.0139894	0.225659	0.257733	0.242977	0.176802	0.241876	0.203159	0.253583	0.276542	0.194501	0.229095	0.221773	0.197945	0.223864	0.185111	0.134136	0.188172	0.176273	0.187334	0.25333	0.191339	0.199946	0.181685	0.246844	0.156709	0.244239	0.130892	0.206564	0.169615	0.0374731	0.0785093	0.0944466
PID_AURORA_B_PATHWAY	0.195466	0.0975893	0.0936833	-0.212855	-0.165955	0.0680583	0.129597	0.13541	-0.184013	-0.0111783	-0.21472	-0.106518	-0.174859	0.152751	0.112478	-0.263527	-0.255662	-0.0570174	-0.264659	-0.196509	-0.221862	0.138641	-0.0320533	-0.284819	-0.280097	-0.375083	-0.275329	-0.308244	-0.216076	-0.223659	-0.271956	-0.0524642	-0.0810535	-0.00765497	0.0419047	-0.207621	-0.151925	-0.293958	-0.260833	-0.0754448	-0.340489	0.0322356	-0.211491	-0.131656	-0.212646	-0.0205358	-0.246396	-0.324941	-0.303718
PID_LYSOPHOSPHOLIPID_PATHWAY	0.0428749	0.0311022	0.0297138	0.138799	0.100642	0.041029	0.0250771	0.0466631	0.151938	0.00372758	0.165131	0.0812033	0.161572	0.0392919	0.0228446	0.338686	0.229106	0.0575124	0.319961	0.332651	0.347495	0.203565	0.256261	0.291548	0.392871	0.341659	0.308484	0.359385	0.294389	0.317203	0.362792	0.340579	0.284886	0.231993	0.219447	0.32765	0.306655	0.326682	0.32307	0.243594	0.363322	0.226294	0.314338	0.169575	0.28886	0.244274	0.227515	0.259595	0.280536
PID_P73PATHWAY	0.150018	0.11077	0.108682	0.0644498	0.0678759	0.107838	0.133158	0.17705	0.011367	0.0817545	0.00903626	0.0776645	0.0777627	0.145357	0.147262	0.00923658	0.0442789	0.121777	0.0416208	0.085487	0.0376585	0.168355	0.14299	0.0688708	0.058184	0.0321525	0.00397196	0.0327216	0.0851833	0.0211659	0.04486	0.148	0.151721	0.136425	0.165868	0.0460722	0.110201	0.039613	0.0143108	0.12228	0.0706984	0.146773	0.0795661	0.122524	0.0853219	0.177451	0.031478	0.0318948	0.0140127
PID_E2F_PATHWAY	0.290469	0.209775	0.210626	0.135548	0.0593496	0.187078	0.220819	0.267607	0.0631625	0.195661	0.0394328	0.204624	0.0510509	0.251459	0.257383	0.00428161	-0.00345843	0.105171	-0.0189255	-0.0342234	-0.0195564	0.212898	0.0648005	-0.059404	-0.0430761	-0.0494847	0.000688454	-0.0551034	0.0783301	0.0143684	-0.00763666	0.0814283	0.110645	0.0993718	0.183424	0.0187928	-0.00400182	-0.03545	0.0119995	0.0765178	0.00117374	0.177682	0.0605998	0.0448411	-0.015074	0.104508	0.0250708	-0.0057779	-0.000912152
PID_ATR_PATHWAY	0.321427	0.243757	0.247499	0.180848	0.143413	0.235161	0.250467	0.290702	0.15188	0.221275	0.126121	0.248684	0.141514	0.290552	0.290203	0.128149	0.126817	0.186418	0.0695781	0.0570752	0.0555296	0.255242	0.127826	0.0802784	0.00443755	0.0507999	0.111847	0.0660816	0.139292	0.103333	0.0546285	0.0750035	0.164671	0.166274	0.21124	0.124292	0.0629922	0.0760069	0.102067	0.149998	0.05889	0.230835	0.0942033	0.0670132	0.0776653	0.145274	0.130119	0.0774993	0.130251
PID_MET_PATHWAY	0.00805345	0.0183665	0.0107139	0.144573	0.056826	0.0164504	0.0173941	0.028254	0.0760695	0.00485629	0.160137	0.0672388	0.0693464	0.0407984	0.0202675	0.193881	0.0934047	-0.0326462	0.203483	0.156767	0.211235	0.108735	0.150178	0.156026	0.213445	0.249841	0.21889	0.191369	0.194747	0.156584	0.244823	0.149286	0.0174367	0.10099	0.122642	0.130235	0.148153	0.1677	0.190697	0.0573553	0.207182	0.0721937	0.194521	0.0725923	0.115314	0.0583814	0.118369	0.151773	0.170776
PID_MYC_ACTIV_PATHWAY	0.337741	0.307341	0.314397	0.258076	0.228196	0.303907	0.320945	0.304366	0.224273	0.333778	0.235984	0.284407	0.20341	0.341977	0.343132	0.243613	0.20677	0.305409	0.225168	0.215668	0.20162	0.325327	0.323093	0.174846	0.106065	0.147073	0.210236	0.144359	0.257144	0.20439	0.173545	0.223084	0.194714	0.30855	0.350914	0.228071	0.269602	0.186047	0.221506	0.302328	0.198773	0.314179	0.317422	0.289762	0.19921	0.28108	0.221906	0.206143	0.238651
PID_CDC42_PATHWAY	0.116901	0.146303	0.132258	0.23207	0.187026	0.150487	0.139989	0.207225	0.16401	0.110153	0.237113	0.177089	0.18216	0.15343	0.141154	0.158144	0.130156	0.0712706	0.167731	0.133713	0.166779	0.116025	0.0967065	0.149866	0.22708	0.195964	0.177044	0.148934	0.161777	0.167417	0.189608	0.163408	0.153874	0.107737	0.0978389	0.148731	0.10452	0.177847	0.162988	0.0763813	0.159593	0.0989361	0.14207	0.0700282	0.177079	0.143587	0.169932	0.191151	0.192498
PID_TELOMERASE_PATHWAY	0.387984	0.370175	0.3611	0.446823	0.369179	0.381608	0.36557	0.381898	0.363436	0.346905	0.359587	0.374437	0.346384	0.382716	0.36443	0.420971	0.403242	0.325998	0.379137	0.369348	0.385565	0.437258	0.409137	0.390126	0.340181	0.392174	0.423151	0.377027	0.435125	0.391272	0.410176	0.347022	0.304176	0.426591	0.450894	0.410312	0.37695	0.386269	0.418037	0.445247	0.395404	0.429876	0.432123	0.299692	0.415904	0.431145	0.362309	0.357341	0.371039
PID_NFAT_3PATHWAY	0.304218	0.306762	0.294481	0.303288	0.266098	0.298645	0.314829	0.298221	0.282696	0.283915	0.294598	0.301719	0.293856	0.300135	0.302506	0.323387	0.29169	0.285219	0.307634	0.267731	0.290472	0.320578	0.298684	0.327132	0.253488	0.309081	0.322032	0.258825	0.327724	0.305096	0.276784	0.274342	0.320623	0.3177	0.313168	0.310601	0.29485	0.300155	0.340301	0.295573	0.294438	0.300293	0.335001	0.347462	0.302906	0.247744	0.307419	0.332468	0.313001
PID_MTOR_4PATHWAY	0.229416	0.194066	0.194728	0.244753	0.214106	0.212491	0.220132	0.204417	0.25061	0.208447	0.233883	0.262312	0.164385	0.21022	0.222755	0.256755	0.207914	0.165502	0.212894	0.219381	0.245849	0.227022	0.218485	0.211829	0.264885	0.28372	0.243222	0.22158	0.259021	0.228441	0.250265	0.230917	0.242152	0.197795	0.224544	0.23118	0.220361	0.252077	0.255228	0.218548	0.287769	0.218319	0.269073	0.18718	0.221311	0.203593	0.24273	0.251362	0.263297
PID_CXCR4_PATHWAY	-0.0915923	-0.089646	-0.123356	-0.0402098	-0.0570111	-0.106218	-0.0881659	-0.10021	-0.0445613	-0.109894	-0.027088	-0.0243831	-0.0471153	-0.0987662	-0.0973298	0.0890143	0.0159758	-0.0703611	0.103935	0.0750525	0.105255	-0.0464621	0.00416447	0.030025	0.0848177	0.10746	0.0153704	0.0703788	0.0555518	0.100585	0.0673357	0.0124772	0.0319264	-0.0448247	-0.0784524	0.0402976	0.0384569	0.0420287	0.0429647	0.00760683	0.129253	-0.0288013	0.0783229	0.102006	-0.00109028	-0.0452519	0.0290326	0.0320802	0.0257604
PID_PLK1_PATHWAY	0.294397	0.210163	0.195856	-0.0584161	-0.0395586	0.195246	0.246914	0.270314	-0.0926458	0.128972	-0.130076	0.0476533	-0.0741186	0.258632	0.231042	-0.162368	-0.120497	0.105255	-0.161427	-0.0987044	-0.160616	0.206652	0.0488335	-0.203603	-0.208398	-0.265566	-0.197598	-0.228839	-0.112779	-0.134207	-0.179314	0.00847839	0.0695699	0.10084	0.145604	-0.129908	-0.0566737	-0.220052	-0.16045	0.0655061	-0.206029	0.149135	-0.115919	-0.00312678	-0.15983	0.0730335	-0.122678	-0.170819	-0.189171
PID_P53_DOWNSTREAM_PATHWAY	0.372243	0.32872	0.325744	0.336146	0.262054	0.313136	0.351516	0.302884	0.267087	0.345591	0.273595	0.325341	0.258031	0.358741	0.36269	0.212454	0.256168	0.291836	0.213416	0.151368	0.193994	0.33271	0.260098	0.177253	0.200424	0.203425	0.255019	0.207281	0.313387	0.225782	0.23591	0.218318	0.188953	0.306697	0.362626	0.260819	0.210817	0.204852	0.258009	0.29605	0.255908	0.337454	0.298016	0.25645	0.17207	0.211384	0.272437	0.27219	0.27968
PID_AVB3_INTEGRIN_PATHWAY	0.148775	0.152711	0.150899	0.199506	0.156401	0.168723	0.15657	0.143759	0.192848	0.148228	0.210444	0.205162	0.185413	0.14245	0.148958	0.411896	0.289274	0.260079	0.37531	0.382757	0.431104	0.308264	0.357926	0.335031	0.382339	0.455958	0.355249	0.356923	0.391616	0.406022	0.405195	0.360913	0.395239	0.321729	0.261839	0.367904	0.378927	0.357986	0.406393	0.367935	0.396006	0.308117	0.411192	0.356492	0.362121	0.302628	0.30257	0.308025	0.332683
PID_ERBB1_DOWNSTREAM_PATHWAY	0.141478	0.127662	0.137135	0.266208	0.15457	0.142173	0.136207	0.1487	0.156662	0.124313	0.223058	0.167482	0.186281	0.154662	0.126259	0.306918	0.238587	0.129208	0.295353	0.297957	0.302624	0.279361	0.294024	0.299608	0.319849	0.359914	0.31213	0.306032	0.321282	0.268174	0.324798	0.268046	0.207059	0.284999	0.282384	0.275152	0.291645	0.288275	0.289048	0.270786	0.346155	0.26215	0.32823	0.173645	0.282	0.245428	0.179649	0.233478	0.211676
PID_AP1_PATHWAY	0.158582	0.135929	0.135165	0.287721	0.147687	0.142687	0.136294	0.141796	0.153495	0.1215	0.144354	0.158098	0.107005	0.171647	0.145733	0.393475	0.224901	0.107257	0.286559	0.3507	0.297763	0.367444	0.349923	0.325246	0.352518	0.373433	0.385507	0.319222	0.380735	0.31305	0.36056	0.259363	0.121188	0.362878	0.379589	0.282349	0.328834	0.270057	0.341811	0.314798	0.401107	0.323244	0.369765	0.141562	0.27443	0.279572	0.108111	0.105632	0.128155
PID_FOXM1_PATHWAY	0.242333	0.156402	0.153437	0.138342	0.0566533	0.156431	0.181008	0.208531	0.0459832	0.144864	0.0215643	0.114927	0.0758697	0.215629	0.1931	0.171653	0.123026	0.181277	0.148197	0.200307	0.162496	0.345675	0.2892	0.1359	0.236101	0.122854	0.156925	0.173417	0.220388	0.169218	0.181002	0.304793	0.267372	0.28724	0.32535	0.188818	0.252162	0.151519	0.178011	0.287458	0.190715	0.310564	0.224085	0.165272	0.189443	0.274985	0.0337527	0.0203747	0.00222323
PID_PDGFRB_PATHWAY	0.1429	0.139885	0.117738	0.222312	0.171624	0.139093	0.118046	0.150079	0.185248	0.123249	0.215344	0.171829	0.209588	0.141051	0.119675	0.263618	0.244386	0.13135	0.262955	0.230713	0.278107	0.216596	0.228284	0.273545	0.259406	0.32835	0.249066	0.25722	0.27027	0.254137	0.264582	0.211026	0.174423	0.225264	0.220413	0.244112	0.229925	0.277356	0.252326	0.217415	0.291664	0.207111	0.289367	0.181533	0.244026	0.235055	0.185343	0.232461	0.201094
PID_CASPASE_PATHWAY	0.0479102	0.0225169	0.0584972	0.0466541	-0.0225918	0.0405365	0.0455616	0.0227784	-0.0257687	0.0457322	0.0754883	0.0435821	0.0924015	0.0525839	0.0584909	0.08231	0.0611217	0.0711364	0.0787108	0.108821	0.0726362	0.201858	0.144546	0.0595856	0.14005	0.100096	0.0911534	0.0372307	0.16152	0.0545228	0.0860539	0.115765	0.0788501	0.172627	0.163873	0.0682025	0.110817	0.0730794	0.102295	0.0760094	0.131073	0.114321	0.11821	0.0578331	0.0848242	0.060298	0.0760923	0.106301	0.119922
PID_BETA_CATENIN_NUC_PATHWAY	0.358883	0.381352	0.36511	0.393917	0.338038	0.349044	0.394299	0.335343	0.355555	0.325481	0.374828	0.366873	0.318067	0.373955	0.371949	0.381906	0.30559	0.337819	0.281695	0.276961	0.258264	0.396727	0.332503	0.264857	0.260702	0.294182	0.357478	0.28094	0.328875	0.276503	0.3065	0.254381	0.238762	0.334425	0.406834	0.2764	0.294907	0.283357	0.355213	0.33337	0.292412	0.309963	0.362176	0.307907	0.323003	0.231934	0.320783	0.324586	0.383018
PID_HIF1_TFPATHWAY	-0.0524547	0.0232653	-0.053241	0.0609223	-0.031614	-0.0418596	-0.0339015	-0.045509	-0.0685846	-0.0539048	0.0387024	-0.0507639	-0.014411	-0.0378678	-0.0982735	0.218868	0.150574	0.00096788	0.180191	0.162018	0.160674	0.095269	0.166048	0.156515	0.157021	0.229867	0.168215	0.165591	0.13466	0.142432	0.188444	0.0686114	0.0215981	0.117121	0.0616893	0.11948	0.15303	0.134308	0.174489	0.126177	0.220584	0.06321	0.204398	0.14686	0.138931	0.0888069	0.0641647	0.082637	0.0692621
PID_P53_REGULATION_PATHWAY	0.295543	0.279716	0.276819	0.295252	0.279989	0.289851	0.304461	0.308574	0.273259	0.27162	0.294881	0.276488	0.264467	0.309155	0.291399	0.23013	0.240513	0.23412	0.214502	0.180706	0.194807	0.295173	0.241891	0.221256	0.252217	0.22191	0.278289	0.262999	0.241903	0.220771	0.248531	0.252898	0.22632	0.244704	0.284214	0.237841	0.202801	0.249003	0.228813	0.268237	0.242491	0.269888	0.218566	0.190406	0.246151	0.260467	0.257863	0.240729	0.258283
PID_CD8_TCR_DOWNSTREAM_PATHWAY	-0.0562984	-0.124616	-0.152745	0.147217	-0.0715656	-0.150707	-0.121688	-0.132049	-0.0643461	-0.114206	-0.0201769	-0.0324835	-0.0831077	-0.0590138	-0.0948248	0.360636	0.148734	-0.0521203	0.330306	0.334275	0.389953	0.275315	0.293558	0.255365	0.337541	0.43617	0.265966	0.279599	0.352217	0.33357	0.330322	0.218622	0.0897113	0.250046	0.283187	0.285057	0.287394	0.217711	0.285179	0.25182	0.391445	0.2443	0.366865	0.0834031	0.208209	0.168761	0.00583966	0.00676735	0.0203814
PID_RAC1_PATHWAY	0.178415	0.187089	0.192661	0.20869	0.213576	0.205842	0.205712	0.244297	0.195768	0.16175	0.184884	0.197022	0.17991	0.203777	0.195201	0.135082	0.165736	0.153084	0.133692	0.155927	0.128211	0.203229	0.184179	0.195944	0.186392	0.139949	0.156097	0.170626	0.182865	0.115793	0.143303	0.204424	0.20345	0.183203	0.187132	0.127752	0.161186	0.170085	0.135191	0.194726	0.100515	0.188299	0.175625	0.172127	0.209764	0.193513	0.150139	0.143456	0.158496
PID_RB_1PATHWAY	0.373547	0.348688	0.32003	0.348934	0.3479	0.318682	0.356326	0.345343	0.386521	0.322957	0.371822	0.345313	0.356919	0.366094	0.356425	0.318314	0.337873	0.267391	0.307871	0.192936	0.282082	0.353786	0.27745	0.317848	0.254291	0.277917	0.373655	0.343618	0.326671	0.331131	0.343068	0.280711	0.282029	0.301517	0.364792	0.329249	0.234635	0.342012	0.336179	0.309809	0.29593	0.360039	0.311715	0.242033	0.298517	0.28763	0.357569	0.368935	0.333791
PID_HES_HEY_PATHWAY	0.2608	0.301288	0.252694	0.249784	0.251347	0.293371	0.27642	0.288955	0.258242	0.257679	0.213079	0.251079	0.269616	0.267987	0.251618	0.244979	0.242192	0.249064	0.259163	0.192491	0.213866	0.251333	0.247715	0.266384	0.204081	0.219614	0.283143	0.203396	0.275992	0.227277	0.204923	0.199573	0.253702	0.260357	0.251565	0.242881	0.197596	0.264878	0.276731	0.279194	0.231806	0.246314	0.268956	0.254696	0.272862	0.244708	0.198863	0.20429	0.182591
WNT_SIGNALING	0.286807	0.280759	0.279857	0.308833	0.300676	0.276072	0.301721	0.279361	0.279466	0.214371	0.246779	0.229786	0.210813	0.2757	0.276849	0.146961	0.208341	0.227155	0.0928229	0.0462323	0.08305	0.274036	0.184488	0.189973	0.0589515	0.134954	0.20223	0.120807	0.179865	0.0953639	0.133284	0.0206459	-0.00471685	0.199767	0.258548	0.111082	0.0826072	0.17562	0.150397	0.161277	0.150015	0.163538	0.145104	0.137309	0.196687	0.161535	0.160499	0.201393	0.194742
REACTOME_APOPTOSIS	0.27837	0.27106	0.269852	0.296064	0.250462	0.247954	0.278234	0.276886	0.26844	0.268408	0.277541	0.297108	0.262422	0.286035	0.288986	0.233616	0.256817	0.242702	0.23734	0.157777	0.233605	0.301157	0.252967	0.24926	0.156471	0.21806	0.263621	0.203367	0.295546	0.251597	0.23216	0.185952	0.188521	0.258819	0.294544	0.248678	0.190195	0.221103	0.260952	0.231767	0.222818	0.25732	0.27212	0.209625	0.222822	0.246232	0.261442	0.258789	0.280716
REACTOME_HEMOSTASIS	0.090756	0.0955078	0.0740679	0.0735337	0.0581201	0.0896969	0.0871184	0.0783774	0.083291	0.0643567	0.0896153	0.0673134	0.0736707	0.0883905	0.0771432	0.113166	0.098745	0.0978123	0.127145	0.116915	0.124811	0.10884	0.105991	0.105498	0.0950208	0.128589	0.100119	0.112487	0.100059	0.111668	0.102878	0.122796	0.100928	0.0887466	0.0731775	0.105474	0.122018	0.108203	0.108125	0.0876027	0.133348	0.0898672	0.113737	0.129242	0.0854695	0.0835118	0.0989496	0.109276	0.0920882
REACTOME_RESOLUTION_OF_AP_SITES_VIA_THE_MULTIPLE_NUCLEOTIDE_PATCH_REPLACEMENT_PATHWAY	0.414372	0.346657	0.339779	0.255726	0.222683	0.319873	0.346898	0.394986	0.235254	0.325243	0.220324	0.369208	0.207618	0.397822	0.394796	0.154251	0.161174	0.259398	0.138579	0.104429	0.0963327	0.341823	0.226378	0.105423	0.0764478	0.0423371	0.146252	0.0572258	0.215887	0.13461	0.0486072	0.13581	0.268998	0.238253	0.325489	0.140828	0.132764	0.0877032	0.133647	0.246967	0.030666	0.298235	0.182222	0.191139	0.111387	0.223979	0.154	0.0957317	0.12662
REACTOME_APOPTOTIC_CLEAVAGE_OF_CELLULAR_PROTEINS	0.0417053	0.0532844	0.0940952	0.0824762	0.0423846	0.061486	0.0786427	0.0854962	0.0657764	0.0400042	0.0393014	0.0665512	0.0841432	0.0847963	0.0565741	0.0741321	0.106293	0.0587778	0.0691339	0.0944179	0.102015	0.20252	0.152338	0.109118	0.134316	0.134812	0.115229	0.048261	0.186902	0.0525081	0.103991	0.11021	0.0701669	0.160533	0.178961	0.0837836	0.0983835	0.100064	0.132799	0.0911769	0.124338	0.118512	0.145685	0.0498251	0.113444	0.104868	0.0597222	0.127205	0.142707
REACTOME_NEUROTRANSMITTER_RECEPTORS_AND_POSTSYNAPTIC_SIGNAL_TRANSMISSION	-0.120215	-0.165411	-0.165762	-0.116779	-0.109641	-0.155446	-0.115908	-0.125797	-0.112653	-0.151489	-0.0479389	-0.107108	-0.0520882	-0.143301	-0.135112	-0.0222168	-0.0645981	-0.098241	0.0132151	-0.0256496	0.0109485	-0.0994024	-0.0253655	0.00442621	-0.00588321	0.0025287	-0.00221189	-0.011431	-0.0283804	-0.0154091	0.0102853	0.0360381	0.00290969	-0.0903621	-0.0838783	-0.0629413	-0.0127733	0.0140979	-0.0209851	-0.131304	-0.00868077	-0.107503	-0.0275554	-0.0465731	-0.050131	-0.100869	-0.0535981	0.00562454	-0.0290387
REACTOME_TRANSMISSION_ACROSS_CHEMICAL_SYNAPSES	-0.112214	-0.129971	-0.141485	-0.114839	-0.106808	-0.119345	-0.096888	-0.104503	-0.121882	-0.122078	-0.0682908	-0.0798655	-0.0785668	-0.118837	-0.106969	-0.0504912	-0.0862247	-0.0969331	-0.0349178	-0.0516658	-0.0330749	-0.108518	-0.0457103	-0.0244964	-0.037536	-0.0558515	-0.041396	-0.0461223	-0.0664999	-0.0579827	-0.0355845	-0.00581455	-0.0348454	-0.0863361	-0.0921196	-0.0885477	-0.0488766	-0.0271307	-0.0549731	-0.122671	-0.0485076	-0.107218	-0.0529242	-0.0751335	-0.0556242	-0.0993258	-0.0682221	-0.0266826	-0.0608168
REACTOME_NEURONAL_SYSTEM	-0.160197	-0.168996	-0.184777	-0.16871	-0.163209	-0.159868	-0.136783	-0.159563	-0.187863	-0.174185	-0.145162	-0.139973	-0.159709	-0.165233	-0.15718	-0.13527	-0.167403	-0.153201	-0.119601	-0.12569	-0.117648	-0.16762	-0.109188	-0.132534	-0.113025	-0.110444	-0.114593	-0.141964	-0.133607	-0.142558	-0.124115	-0.101487	-0.112987	-0.16065	-0.162225	-0.16396	-0.110001	-0.114817	-0.133425	-0.148946	-0.108492	-0.180524	-0.118916	-0.141856	-0.120808	-0.173545	-0.159636	-0.124112	-0.139819
REACTOME_E2F_MEDIATED_REGULATION_OF_DNA_REPLICATION	0.338084	0.242291	0.23013	0.12549	0.0770992	0.210134	0.275964	0.28656	0.0394086	0.224644	0.0179254	0.233698	0.0406196	0.301567	0.315848	-0.038136	-0.0171973	0.128405	-0.0272836	-0.0123557	-0.0419816	0.232717	0.0866512	-0.0580858	-0.0827485	-0.0884694	-0.0481111	-0.0739044	0.0569261	-0.00733156	-0.0354178	0.0980844	0.133894	0.133781	0.248717	0.033973	0.00552468	-0.0575805	-0.0346571	0.11745	-0.0419706	0.192727	0.0386273	0.0579699	-0.0267307	0.126548	0.0201538	-0.0317165	-0.0202867
REACTOME_DOWNSTREAM_SIGNALING_EVENTS_OF_B_CELL_RECEPTOR_BCR	0.281803	0.261251	0.231039	0.326879	0.28086	0.219533	0.258042	0.255147	0.290841	0.275122	0.323168	0.342667	0.30019	0.26885	0.286834	0.301097	0.308751	0.265482	0.334064	0.200013	0.326899	0.310048	0.286829	0.333324	0.211877	0.32231	0.326767	0.303405	0.346065	0.369542	0.312433	0.223048	0.227031	0.266763	0.327603	0.341224	0.257839	0.284128	0.304543	0.280926	0.331455	0.303293	0.320236	0.262547	0.265798	0.305761	0.301732	0.281649	0.321452
REACTOME_ANTIVIRAL_MECHANISM_BY_IFN_STIMULATED_GENES	0.317115	0.291137	0.29859	0.300006	0.289554	0.295865	0.310168	0.327313	0.305339	0.300836	0.339433	0.333828	0.306241	0.319345	0.322805	0.254016	0.294809	0.295941	0.273997	0.179085	0.219096	0.298085	0.228051	0.26916	0.0965427	0.158346	0.317515	0.223655	0.28182	0.259347	0.233485	0.220155	0.238086	0.273784	0.330481	0.292713	0.180109	0.261668	0.269636	0.233726	0.167127	0.29643	0.25668	0.213184	0.254327	0.314306	0.313451	0.28774	0.29711
REACTOME_CELLULAR_RESPONSE_TO_HYPOXIA	0.313712	0.307895	0.255496	0.31124	0.323895	0.254702	0.292238	0.311359	0.329202	0.292912	0.388456	0.345786	0.302149	0.304115	0.313485	0.329555	0.349572	0.257551	0.365051	0.145377	0.322041	0.345134	0.296924	0.344629	0.168502	0.310925	0.370124	0.321581	0.339097	0.346225	0.33509	0.200093	0.155855	0.26549	0.319999	0.343843	0.211098	0.299103	0.319504	0.269602	0.304378	0.274152	0.342793	0.213994	0.286012	0.30015	0.334505	0.32151	0.360881
REACTOME_ANTIGEN_PROCESSING_CROSS_PRESENTATION	0.277632	0.289823	0.21455	0.270167	0.249568	0.226069	0.263251	0.249363	0.281755	0.259764	0.315932	0.298226	0.252912	0.266758	0.280371	0.26534	0.304049	0.234003	0.279569	0.134166	0.276402	0.266261	0.247366	0.265795	0.137245	0.258245	0.288176	0.235203	0.298352	0.339102	0.241949	0.141124	0.16798	0.221799	0.268603	0.279215	0.189722	0.215327	0.236992	0.238126	0.271689	0.238107	0.284583	0.290039	0.195651	0.229723	0.251389	0.259126	0.283762
REACTOME_DEVELOPMENTAL_BIOLOGY	0.198143	0.182664	0.184141	0.219248	0.20977	0.175048	0.185024	0.182071	0.216758	0.17071	0.217184	0.214351	0.221011	0.189112	0.189504	0.229606	0.228663	0.202827	0.214529	0.193944	0.218117	0.219257	0.197968	0.229361	0.216129	0.23283	0.244396	0.220168	0.226869	0.212226	0.23076	0.205933	0.207236	0.208094	0.208059	0.219608	0.194773	0.228011	0.218439	0.202551	0.220412	0.213894	0.220173	0.208846	0.210442	0.214374	0.235192	0.239608	0.255033
REACTOME_CYTOKINE_SIGNALING_IN_IMMUNE_SYSTEM	0.16102	0.154729	0.133575	0.215865	0.142757	0.14164	0.152937	0.133295	0.160105	0.14088	0.182815	0.197606	0.152765	0.157256	0.159577	0.254431	0.192237	0.170825	0.25889	0.217136	0.271585	0.236345	0.230208	0.221245	0.220399	0.268062	0.229665	0.213184	0.259571	0.271927	0.235683	0.19077	0.180972	0.212711	0.226112	0.235953	0.219646	0.219716	0.240557	0.223272	0.276106	0.216607	0.272057	0.214688	0.190123	0.184541	0.180071	0.164487	0.191422
REACTOME_ADAPTIVE_IMMUNE_SYSTEM	0.131669	0.140192	0.110482	0.117228	0.122487	0.117312	0.123596	0.120268	0.121669	0.116555	0.130472	0.141256	0.111077	0.131815	0.142581	0.145326	0.133002	0.117232	0.1598	0.10903	0.166724	0.139651	0.127586	0.133586	0.104055	0.133034	0.127285	0.135849	0.13593	0.176636	0.14314	0.125137	0.135536	0.117113	0.117506	0.151594	0.124056	0.122075	0.132995	0.125695	0.153325	0.128746	0.143476	0.147927	0.118543	0.129166	0.146479	0.117016	0.130816
REACTOME_THE_CITRIC_ACID_TCA_CYCLE_AND_RESPIRATORY_ELECTRON_TRANSPORT	0.309561	0.257131	0.317839	0.279507	0.329215	0.273235	0.299081	0.307303	0.331254	0.306122	0.343165	0.279532	0.282643	0.278472	0.288045	0.226205	0.265665	0.223069	0.222119	0.0538564	0.154116	0.189293	0.137288	0.246067	-0.0655798	0.117034	0.262821	0.207432	0.211576	0.214054	0.19092	0.0938739	0.0685919	0.188964	0.252111	0.252674	0.0469107	0.22707	0.215214	0.182692	0.0836414	0.199761	0.171022	0.0916881	0.211997	0.241706	0.31623	0.300092	0.280327
REACTOME_DEGRADATION_OF_THE_EXTRACELLULAR_MATRIX	0.0555496	0.0687955	0.0601363	0.101962	-0.01125	0.0830951	0.105585	-0.00429869	0.059442	0.060625	0.0802308	0.0831743	0.0463392	0.0717675	0.0668292	0.146858	0.143711	0.119202	0.10781	0.183475	0.119212	0.166282	0.161697	0.0915061	0.175553	0.212314	0.145683	0.133973	0.185877	0.0738422	0.0772696	0.124294	0.116578	0.143265	0.109084	0.0726259	0.190133	0.116453	0.154989	0.156549	0.177928	0.144442	0.181334	0.193488	0.105072	0.0628146	0.0659194	0.173985	0.177879
REACTOME_EXTRACELLULAR_MATRIX_ORGANIZATION	0.0302208	0.035357	0.0329135	0.059218	-0.0293987	0.0477713	0.0661995	-0.0318835	0.0165863	0.0178411	0.0221233	0.0585981	0.00459997	0.0344687	0.0213302	0.131527	0.082515	0.0988994	0.123794	0.14349	0.130958	0.13685	0.156866	0.073238	0.141442	0.184869	0.104998	0.119089	0.14613	0.0910904	0.0803361	0.0557965	0.0618254	0.105378	0.0765097	0.103438	0.165885	0.107437	0.14553	0.130926	0.165232	0.089965	0.158549	0.17291	0.0362682	0.0143661	0.0391178	0.102478	0.0905866
REACTOME_COLLAGEN_FORMATION	0.210608	0.219751	0.204835	0.241132	0.130165	0.208755	0.239973	0.134617	0.183798	0.208432	0.214714	0.222407	0.168226	0.221444	0.191581	0.262177	0.291964	0.273943	0.235604	0.255681	0.225704	0.303859	0.316499	0.242954	0.269923	0.337055	0.306834	0.263389	0.319112	0.208052	0.233106	0.173879	0.194587	0.310088	0.293073	0.217848	0.28437	0.273012	0.284411	0.304397	0.341238	0.305005	0.292312	0.337189	0.249848	0.207224	0.238116	0.325365	0.296482
REACTOME_GLYCEROPHOSPHOLIPID_BIOSYNTHESIS	-0.0546724	-0.0217206	0.0614388	0.0130046	0.0939238	0.0116692	-0.00355086	0.024008	0.0982221	0.0117916	0.00871661	0.00266485	0.121296	0.0270969	-0.0166286	0.0593605	0.1579	0.0832734	0.0376516	0.0561618	0.0362719	0.0497575	0.0319117	0.152386	0.0598874	0.0222708	0.0566847	0.119881	0.0187577	0.00676252	0.0474897	0.00976553	0.00656392	0.0831928	0.0709774	0.0335181	0.0482634	0.114901	0.0741527	0.0399561	0.0574533	0.066281	0.0763179	0.0237116	0.106624	0.120655	0.0307472	0.131921	-0.0134693
REACTOME_PI_METABOLISM	0.00785634	0.0294214	0.0502853	0.0687988	0.0627453	0.0656627	0.0154088	0.0403064	0.0531885	0.0056197	0.0616568	0.0747082	0.139417	0.0217279	-0.00342871	0.0171299	0.102194	0.0297115	0.043545	0.0679187	0.0858682	0.0704943	0.0477192	0.146704	0.131806	0.112534	0.0947934	0.117475	0.11808	0.04399	0.122658	0.130273	0.117183	0.0808827	0.0538731	0.0539158	0.0443199	0.0898745	0.0858637	0.0916112	0.108593	0.0506745	0.0881385	0.0747423	0.141534	0.0961178	0.0677846	0.0523754	0.101751
REACTOME_PHOSPHOLIPID_METABOLISM	-0.0237878	0.00361718	0.0560249	0.0414711	0.0781579	0.0388607	0.00557191	0.0319961	0.0754198	0.00856569	0.0356491	0.0396178	0.131046	0.0243552	-0.0103625	0.0373544	0.129516	0.0564949	0.0405528	0.0621997	0.0624379	0.0603748	0.039858	0.149871	0.0982349	0.0699565	0.0767535	0.118927	0.0715313	0.026211	0.0872439	0.0740896	0.0653003	0.0820752	0.0622989	0.0440743	0.046181	0.102141	0.0803729	0.0666125	0.0843487	0.0583078	0.0825449	0.0500249	0.125232	0.10813	0.0497936	0.0917344	0.0468706
REACTOME_CELL_CELL_COMMUNICATION	-0.0230068	0.00453858	0.0103782	0.0589838	-0.00169631	-0.00657462	0.00799515	-0.0386678	0.0137271	0.00674435	0.0545244	0.0406244	0.0426955	-0.00535379	-0.0280765	0.147104	0.107015	0.101082	0.151823	0.204889	0.152937	0.0771591	0.14159	0.116939	0.249113	0.202146	0.148407	0.182465	0.143539	0.127042	0.21301	0.17279	0.162989	0.127486	0.0241291	0.140838	0.166222	0.154553	0.199211	0.120119	0.228163	0.106231	0.141681	0.164768	0.134929	0.0316251	0.130908	0.130169	0.167333
REACTOME_G0_AND_EARLY_G1	0.260154	0.197963	0.184268	0.076743	0.044238	0.154167	0.202727	0.241297	0.0346507	0.204627	0.00621944	0.162234	0.0212208	0.233281	0.233902	-0.0415294	-0.021155	0.110282	-0.0484914	-0.0553971	-0.0571109	0.188861	0.0848209	-0.0698286	-0.0995192	-0.0715731	-0.0343169	-0.0826443	0.0356319	-0.0218166	-0.0405326	0.0652702	0.0626742	0.107184	0.173336	-0.0205507	-0.0185648	-0.0551695	-0.0341615	0.0250292	-0.0499387	0.138231	0.0435408	0.0542463	-0.0218921	0.078334	-0.0320425	-0.0356591	-0.0821045
REACTOME_SIGNALING_BY_NOTCH	0.245695	0.248328	0.209822	0.224437	0.237268	0.213691	0.225777	0.265573	0.223388	0.21951	0.219057	0.235434	0.227033	0.240353	0.24965	0.201009	0.228547	0.241912	0.236106	0.196135	0.209783	0.253843	0.268615	0.250187	0.169618	0.22815	0.232087	0.23638	0.24094	0.222474	0.213415	0.220281	0.222001	0.244144	0.255146	0.220005	0.236566	0.225566	0.217235	0.262817	0.23014	0.243576	0.25368	0.233489	0.234202	0.27491	0.210658	0.225742	0.217213
REACTOME_TELOMERE_MAINTENANCE	0.271651	0.219581	0.200606	0.125937	0.0764855	0.18616	0.221491	0.257931	0.100388	0.206346	0.109194	0.214913	0.10517	0.259675	0.259569	0.0440831	0.0506925	0.143836	0.0277392	-0.0143576	-0.0186703	0.206203	0.114013	-0.00397075	-0.0356388	-0.0759418	0.0554249	-0.060556	0.0764364	0.0326987	-0.0466337	0.0333642	0.093633	0.129752	0.198269	0.0306145	0.0227325	-0.000397316	0.0215132	0.0870299	-0.0403656	0.184464	0.0768045	0.0747974	0.00470279	0.100088	0.0220989	-0.0124284	0.0205288
REACTOME_METABOLISM_OF_NUCLEOTIDES	0.203339	0.159165	0.183604	0.0789264	0.145681	0.147035	0.180865	0.211156	0.160389	0.164948	0.149914	0.158847	0.142925	0.184656	0.192777	0.0861107	0.0761127	0.120828	0.141793	0.0940544	0.114912	0.163377	0.126338	0.121122	0.0533235	0.0371678	0.162709	0.110249	0.143407	0.135845	0.0973597	0.185502	0.228083	0.149923	0.198071	0.156276	0.12037	0.134478	0.114726	0.13089	0.0592256	0.181565	0.114923	0.116378	0.103627	0.204727	0.113582	0.136083	0.134913
REACTOME_HIV_LIFE_CYCLE	0.190008	0.16433	0.142326	0.196086	0.17931	0.162346	0.174871	0.199581	0.169126	0.175169	0.226249	0.196972	0.164619	0.184264	0.199098	0.13681	0.174878	0.145484	0.160708	0.0434216	0.0893448	0.151515	0.0981926	0.152264	0.011263	0.0906007	0.161233	0.0940068	0.167518	0.116636	0.101807	0.068057	0.068826	0.126069	0.182954	0.145882	0.0586887	0.112568	0.131072	0.113683	0.0888302	0.12804	0.137082	0.0733398	0.0918492	0.171956	0.164502	0.134564	0.153206
REACTOME_HIV_INFECTION	0.230328	0.213302	0.182494	0.235562	0.230209	0.194427	0.214567	0.237641	0.222965	0.210975	0.273122	0.249596	0.227741	0.224047	0.240662	0.204616	0.231836	0.191533	0.228668	0.0914848	0.178914	0.208449	0.164626	0.22652	0.0502073	0.16248	0.220309	0.162129	0.223954	0.205676	0.174908	0.124392	0.137822	0.177033	0.229213	0.222206	0.121271	0.17829	0.196775	0.171228	0.160328	0.189878	0.208936	0.15327	0.155193	0.225787	0.221679	0.196405	0.218752
REACTOME_HOST_INTERACTIONS_OF_HIV_FACTORS	0.265237	0.249156	0.211532	0.258559	0.254495	0.208029	0.243818	0.263408	0.264184	0.241045	0.30439	0.304447	0.275058	0.264912	0.273615	0.289306	0.285116	0.247775	0.311905	0.165473	0.270676	0.267728	0.238774	0.295037	0.110307	0.218209	0.289471	0.237441	0.286337	0.306496	0.252359	0.192617	0.225016	0.230251	0.278512	0.307422	0.186472	0.255819	0.275721	0.23778	0.224664	0.261277	0.281165	0.237925	0.234744	0.28276	0.286672	0.25705	0.293051
REACTOME_GLYCOSAMINOGLYCAN_METABOLISM	0.173319	0.15204	0.143008	0.145752	0.121459	0.153732	0.177713	0.140701	0.0990321	0.130189	0.106193	0.142542	0.142581	0.171881	0.160641	0.176049	0.145654	0.226309	0.228215	0.29078	0.231607	0.23954	0.270757	0.182841	0.291084	0.292951	0.203174	0.258796	0.230655	0.237075	0.194571	0.300254	0.301277	0.22468	0.221668	0.263359	0.278287	0.222431	0.264586	0.224745	0.255848	0.187639	0.242987	0.247171	0.138042	0.1608	0.122366	0.180518	0.169244
REACTOME_CELL_CYCLE	0.27331	0.214592	0.201224	0.114611	0.104215	0.194398	0.22672	0.261425	0.0981796	0.184215	0.107998	0.182986	0.10061	0.24903	0.250074	0.0439808	0.0685127	0.142696	0.0437696	0.0118505	0.0269268	0.206828	0.103663	0.0298243	-0.0106149	-0.0219919	0.0584087	0.0109652	0.081074	0.0596832	0.0235388	0.102016	0.111577	0.128742	0.192333	0.0640522	0.0443979	0.027486	0.0387374	0.0932903	0.00710761	0.17315	0.0601122	0.0737734	0.0458165	0.135259	0.0733953	0.0492897	0.0621887
REACTOME_REGULATION_OF_CHOLESTEROL_BIOSYNTHESIS_BY_SREBP_SREBF	0.223369	0.202114	0.210927	0.197356	0.29099	0.198545	0.215713	0.24447	0.26129	0.183525	0.249808	0.194196	0.288058	0.200275	0.198842	0.154504	0.239858	0.175843	0.154475	0.0771576	0.127741	0.200931	0.1236	0.226738	0.0072471	0.0570693	0.20893	0.183368	0.145731	0.145923	0.150841	0.116712	0.152545	0.159727	0.178183	0.183064	0.117132	0.230537	0.171961	0.0978838	0.056129	0.145621	0.139065	0.174138	0.205342	0.211948	0.207684	0.263045	0.22201
REACTOME_MYD88_INDEPENDENT_TLR4_CASCADE	0.164119	0.15767	0.152581	0.273211	0.18126	0.172759	0.154122	0.160054	0.190833	0.141883	0.236669	0.187566	0.218851	0.166379	0.162774	0.366598	0.320376	0.251088	0.379077	0.382619	0.399649	0.354966	0.39896	0.365712	0.391221	0.43525	0.36891	0.391979	0.405464	0.378683	0.396364	0.346167	0.319941	0.364823	0.357426	0.366538	0.396631	0.368785	0.365499	0.375196	0.399763	0.355495	0.402979	0.312166	0.373583	0.338928	0.257525	0.264696	0.286638
REACTOME_SIGNALING_BY_NTRKS	0.104764	0.075972	0.0892453	0.256835	0.0714832	0.0829727	0.09208	0.0556026	0.100584	0.0852051	0.148138	0.146053	0.0868079	0.104347	0.0886279	0.361991	0.235744	0.150769	0.28431	0.361251	0.310323	0.350868	0.373337	0.323908	0.366191	0.401374	0.367879	0.339276	0.415875	0.306501	0.37141	0.261531	0.152635	0.352563	0.359983	0.301189	0.35216	0.275885	0.357864	0.322073	0.41306	0.310578	0.413051	0.214825	0.266596	0.25221	0.128529	0.152016	0.171777
REACTOME_TOLL_LIKE_RECEPTOR_9_TLR9_CASCADE	0.129615	0.13767	0.11492	0.246749	0.160294	0.138742	0.122069	0.151045	0.158124	0.113599	0.192563	0.155044	0.177244	0.134159	0.128496	0.297099	0.275205	0.188806	0.310269	0.303644	0.32794	0.286867	0.329777	0.319945	0.320004	0.357069	0.306268	0.314358	0.336848	0.314539	0.32149	0.281952	0.267032	0.301956	0.295872	0.303464	0.317983	0.302022	0.307061	0.318989	0.324763	0.298197	0.341561	0.249718	0.322939	0.298515	0.211535	0.222377	0.227297
REACTOME_TOLL_LIKE_RECEPTOR_TLR1_TLR2_CASCADE	0.109036	0.138149	0.08629	0.227629	0.131494	0.108332	0.0948025	0.121093	0.133301	0.0950419	0.173308	0.146195	0.145735	0.110967	0.107517	0.301217	0.272926	0.15679	0.28804	0.268341	0.315133	0.257913	0.306035	0.301694	0.298646	0.352164	0.278396	0.278468	0.336864	0.331008	0.302162	0.247139	0.238736	0.270831	0.260666	0.288009	0.292144	0.268559	0.278637	0.302517	0.345409	0.262419	0.346003	0.275255	0.287452	0.263378	0.185005	0.189345	0.20151
REACTOME_INNATE_IMMUNE_SYSTEM	0.104819	0.138859	0.0982986	0.152379	0.134469	0.115911	0.112781	0.112467	0.149529	0.114523	0.182679	0.134855	0.171982	0.113598	0.113521	0.238892	0.210144	0.181595	0.243486	0.199504	0.265749	0.188169	0.216958	0.236872	0.18644	0.248123	0.21834	0.215536	0.20653	0.269041	0.222515	0.175139	0.185632	0.191679	0.163573	0.222178	0.211321	0.219494	0.228599	0.194644	0.234604	0.17189	0.228108	0.245805	0.202511	0.167171	0.184803	0.197975	0.193322
REACTOME_INFLUENZA_INFECTION	0.356345	0.297532	0.309525	0.315592	0.315439	0.305586	0.31681	0.328287	0.323095	0.313253	0.318093	0.328877	0.300168	0.312693	0.33644	0.287204	0.291191	0.279358	0.286254	0.242223	0.237026	0.267049	0.220362	0.272841	0.1982	0.205806	0.345174	0.268206	0.284861	0.298777	0.288509	0.256477	0.292029	0.288783	0.344926	0.331658	0.228415	0.298273	0.290532	0.253392	0.204539	0.316667	0.255213	0.237116	0.258271	0.334248	0.323237	0.296419	0.316499
REACTOME_NS1_MEDIATED_EFFECTS_ON_HOST_PATHWAYS	0.351142	0.321818	0.310658	0.315909	0.305148	0.305649	0.329805	0.356036	0.324328	0.328062	0.357451	0.36123	0.302984	0.348159	0.349331	0.229955	0.277792	0.273088	0.243907	0.12886	0.178664	0.270114	0.188734	0.238509	0.0286095	0.10584	0.306646	0.184238	0.250769	0.231247	0.197628	0.170841	0.195412	0.24398	0.315678	0.271759	0.126242	0.232916	0.241671	0.200077	0.112707	0.279991	0.220319	0.167685	0.227448	0.298772	0.306699	0.273681	0.279482
REACTOME_TOLL_LIKE_RECEPTOR_CASCADES	0.117636	0.140314	0.10026	0.216442	0.124142	0.130487	0.123417	0.109278	0.13804	0.112077	0.187247	0.139365	0.137127	0.123951	0.123866	0.271482	0.250691	0.165309	0.267271	0.242876	0.287251	0.241089	0.26386	0.245667	0.283873	0.311809	0.264337	0.254418	0.282643	0.305174	0.272964	0.223447	0.189991	0.249767	0.245415	0.245137	0.261557	0.239442	0.243527	0.240465	0.320921	0.219317	0.30114	0.258245	0.234076	0.200117	0.174913	0.204722	0.20966
REACTOME_DDX58_IFIH1_MEDIATED_INDUCTION_OF_INTERFERON_ALPHA_BETA	0.237003	0.255501	0.280446	0.311382	0.284986	0.278479	0.271581	0.255192	0.276253	0.261426	0.32018	0.271939	0.307232	0.262779	0.273079	0.369865	0.350751	0.340778	0.375143	0.361812	0.376691	0.351093	0.374197	0.365259	0.356002	0.387222	0.379097	0.39789	0.384417	0.371527	0.41054	0.357987	0.357866	0.364854	0.365519	0.36798	0.393904	0.37858	0.371632	0.341216	0.401008	0.349679	0.379533	0.355885	0.370377	0.338249	0.354697	0.367565	0.370231
REACTOME_SIGNALING_BY_TGF_BETA_RECEPTOR_COMPLEX	0.15672	0.140185	0.14669	0.223503	0.162976	0.134307	0.163166	0.133744	0.162636	0.148484	0.192777	0.191681	0.18282	0.156653	0.171667	0.269897	0.229744	0.181318	0.204728	0.215378	0.231168	0.228523	0.234979	0.236747	0.246791	0.270994	0.262254	0.236896	0.275312	0.22951	0.265493	0.202418	0.173988	0.228844	0.242646	0.233761	0.211337	0.238441	0.247097	0.252838	0.271545	0.226613	0.295072	0.194798	0.197098	0.211607	0.152429	0.175611	0.145286
REACTOME_APC_C_MEDIATED_DEGRADATION_OF_CELL_CYCLE_PROTEINS	0.319043	0.282306	0.258954	0.195681	0.20626	0.251003	0.294591	0.307968	0.194253	0.268698	0.214954	0.251672	0.233656	0.309052	0.305224	0.157031	0.177531	0.233642	0.148139	0.103396	0.136025	0.295869	0.217023	0.161183	0.106774	0.0831893	0.166078	0.142284	0.19134	0.170282	0.145779	0.225559	0.207517	0.223864	0.265292	0.182935	0.166265	0.132731	0.158906	0.207817	0.135476	0.245733	0.18397	0.187609	0.173126	0.238341	0.16887	0.151227	0.160789
REACTOME_APC_C_CDH1_MEDIATED_DEGRADATION_OF_CDC20_AND_OTHER_APC_C_CDH1_TARGETED_PROTEINS_IN_LATE_MITOSIS_EARLY_G1	0.337545	0.317369	0.296496	0.286018	0.308087	0.292187	0.323396	0.328273	0.316151	0.297139	0.346326	0.325449	0.346454	0.330019	0.325181	0.267473	0.297835	0.284785	0.257147	0.181631	0.242044	0.330762	0.272351	0.28165	0.196635	0.194951	0.298078	0.258551	0.281485	0.2821	0.252177	0.284214	0.246289	0.270777	0.299706	0.286406	0.2364	0.256624	0.277087	0.261976	0.240801	0.290915	0.271912	0.235242	0.287102	0.308162	0.292737	0.277564	0.292389
REACTOME_TELOMERE_C_STRAND_LAGGING_STRAND_SYNTHESIS	0.329719	0.242464	0.228246	0.143407	0.0872498	0.209843	0.247299	0.297131	0.109981	0.207102	0.0910546	0.268799	0.0838491	0.29408	0.30698	0.0180209	0.0346208	0.1585	0.00545966	-0.00958919	-0.0286495	0.242756	0.111942	-0.0198773	-0.0610123	-0.0925939	0.0116739	-0.0644212	0.0823473	0.0148367	-0.0770269	0.0264093	0.142956	0.123396	0.219833	0.020256	0.00545902	-0.039457	0.0070939	0.128332	-0.105509	0.216084	0.0433506	0.0587207	-0.0230071	0.1097	0.004019	-0.0456156	-0.0168179
REACTOME_ACTIVATION_OF_ATR_IN_RESPONSE_TO_REPLICATION_STRESS	0.28571	0.173012	0.175025	0.0367936	0.00162021	0.148143	0.195591	0.244011	0.017267	0.15234	0.00784274	0.184619	-0.0186435	0.251951	0.238433	-0.0626772	-0.0645672	0.0371479	-0.0994338	-0.0778986	-0.119689	0.146947	-0.0240242	-0.115559	-0.146805	-0.155753	-0.0687754	-0.161825	-0.0206514	-0.0870849	-0.148436	-0.04459	0.0358566	0.036895	0.145836	-0.0666274	-0.0886947	-0.112915	-0.0764176	-0.0121188	-0.161563	0.100914	-0.0647562	-0.0562612	-0.100678	0.0151756	-0.0132332	-0.0620442	-0.0192358
REACTOME_SRP_DEPENDENT_COTRANSLATIONAL_PROTEIN_TARGETING_TO_MEMBRANE	0.417519	0.350225	0.379591	0.391508	0.407191	0.388717	0.382453	0.371898	0.399099	0.374824	0.382284	0.373557	0.376225	0.361631	0.386132	0.376362	0.375814	0.363947	0.396466	0.351456	0.373711	0.321499	0.299407	0.359992	0.285658	0.349561	0.448705	0.391717	0.390668	0.454025	0.415002	0.302589	0.382983	0.368277	0.428952	0.458751	0.332337	0.409042	0.381966	0.30659	0.292773	0.372041	0.335403	0.340503	0.353186	0.419158	0.430839	0.384414	0.417998
REACTOME_EXTENSION_OF_TELOMERES	0.282603	0.221204	0.197356	0.116766	0.0681473	0.176305	0.215843	0.260922	0.0916518	0.213764	0.0888861	0.221663	0.0739868	0.27428	0.268934	0.0239512	0.0326032	0.129541	0.00849349	-0.0216464	-0.0266526	0.201563	0.105883	-0.018243	-0.053643	-0.0889781	0.0264215	-0.0721779	0.0646063	0.0178064	-0.069268	0.0105093	0.0881182	0.113269	0.18682	0.0194334	0.0115001	-0.0189801	0.00407123	0.115771	-0.0721029	0.178777	0.0606289	0.0718575	-0.0269444	0.100672	-0.00397229	-0.0329227	-0.00507963
REACTOME_ORGANELLE_BIOGENESIS_AND_MAINTENANCE	0.185799	0.190665	0.173861	0.172071	0.167609	0.170859	0.175068	0.198817	0.167978	0.1929	0.16553	0.16443	0.141958	0.176334	0.1938	0.097859	0.11965	0.143829	0.073273	0.0794624	0.0766173	0.134414	0.114762	0.0700749	0.0998418	0.0517859	0.0973505	0.0841005	0.102953	0.11105	0.100386	0.10582	0.104995	0.121276	0.121009	0.114444	0.0941217	0.0792006	0.081827	0.138862	0.106265	0.135664	0.0842661	0.0910882	0.103424	0.110005	0.0873914	0.081028	0.0831134
REACTOME_SCF_SKP2_MEDIATED_DEGRADATION_OF_P27_P21	0.267869	0.227065	0.17617	0.150297	0.163354	0.1556	0.215954	0.255699	0.188999	0.220073	0.212607	0.229784	0.183706	0.248669	0.248651	0.139294	0.146413	0.157987	0.180144	0.0266341	0.127539	0.240138	0.187457	0.176798	0.0660467	0.0961863	0.190423	0.16835	0.166378	0.191727	0.139241	0.165334	0.139777	0.157662	0.216968	0.172485	0.116723	0.159233	0.152906	0.15693	0.115625	0.190378	0.163569	0.141791	0.135616	0.19509	0.134112	0.119	0.141734
REACTOME_SNRNP_ASSEMBLY	0.366724	0.31689	0.315123	0.318909	0.315757	0.313079	0.322181	0.341374	0.323866	0.3492	0.343588	0.356213	0.294103	0.351523	0.359682	0.216653	0.2602	0.267248	0.218168	0.137083	0.160622	0.254213	0.162939	0.208158	0.0842194	0.104059	0.275715	0.166643	0.238365	0.210122	0.168922	0.149764	0.180675	0.231982	0.303806	0.24061	0.111748	0.208715	0.205617	0.207038	0.11799	0.27162	0.20074	0.143761	0.19554	0.292874	0.251893	0.19168	0.2171
REACTOME_P75_NTR_RECEPTOR_MEDIATED_SIGNALLING	0.0091268	0.00846718	0.0185094	0.0425171	0.0394211	0.0113103	0.0270639	0.0337655	0.010265	-0.0272962	-0.00775463	0.0186715	0.0455206	-0.0211352	6.28057e-05	0.0682717	0.0233135	0.033118	0.0662181	0.0857115	0.0823974	0.063334	0.0521505	0.0380215	0.148923	0.0865622	0.0864886	0.105092	0.087467	0.100741	0.114989	0.180152	0.130811	0.0637321	0.0677942	0.0869921	0.0876773	0.0885996	0.0849318	0.0527047	0.146312	0.0758159	0.0809957	0.0533181	0.078227	0.102761	0.0937046	0.104847	0.123738
REACTOME_SIGNALING_BY_VEGF	0.0118452	0.0426529	0.0277463	0.100592	0.0920113	0.0503426	0.0263719	0.0450779	0.101495	0.0295339	0.144669	0.0884677	0.0955356	0.0457039	0.0417672	0.156381	0.135643	0.0599544	0.199023	0.114212	0.206771	0.0784289	0.107712	0.154014	0.144495	0.224996	0.171488	0.158811	0.157366	0.169174	0.182165	0.104039	0.0582444	0.0962066	0.0551368	0.138373	0.105741	0.159319	0.156551	0.0538691	0.153641	0.0473189	0.161581	0.128537	0.131194	0.0991448	0.14485	0.161166	0.192398
REACTOME_DEGRADATION_OF_BETA_CATENIN_BY_THE_DESTRUCTION_COMPLEX	0.38365	0.385853	0.3576	0.402372	0.403246	0.354183	0.376286	0.395935	0.409215	0.372593	0.429429	0.428361	0.375313	0.39282	0.399438	0.318575	0.359155	0.320011	0.344262	0.161875	0.292351	0.338242	0.279739	0.345029	0.108333	0.277222	0.372789	0.284621	0.340285	0.335271	0.317312	0.188848	0.201655	0.284874	0.351765	0.334542	0.208856	0.304441	0.323893	0.280392	0.270249	0.318946	0.309522	0.261716	0.317292	0.336998	0.34761	0.327823	0.367372
REACTOME_RHO_GTPASE_EFFECTORS	0.219515	0.163112	0.153505	0.0348924	0.0193608	0.142723	0.176407	0.193684	0.019438	0.114555	0.0371923	0.110886	0.0211768	0.185251	0.18459	0.00831129	-0.00115217	0.081033	-0.00696768	-0.0231434	0.0131867	0.141146	0.0390259	-0.0225655	-0.0357764	-0.0387877	-0.0180549	-0.0578559	0.0247154	0.043652	-0.0174194	0.0211142	0.0513883	0.0475339	0.112921	0.000716749	-0.01616	-0.0282398	-0.0265151	0.0322419	-0.0125422	0.084072	0.00914737	0.0479856	-0.0249239	0.0306641	0.0075671	-0.0113812	-0.00972246
REACTOME_SIGNALING_BY_WNT	0.217908	0.224143	0.202549	0.22044	0.223395	0.198016	0.217563	0.218752	0.214383	0.192481	0.215943	0.234123	0.208848	0.219026	0.219706	0.155067	0.18105	0.179694	0.160651	0.103665	0.159034	0.205421	0.179912	0.196304	0.10556	0.143576	0.177094	0.126374	0.175879	0.157105	0.150514	0.10565	0.0678308	0.165241	0.211853	0.138613	0.127721	0.151186	0.149903	0.152753	0.160231	0.159006	0.183052	0.160384	0.172817	0.175722	0.166957	0.16541	0.195772
REACTOME_METABOLISM_OF_VITAMINS_AND_COFACTORS	0.0374995	0.0448759	0.0211957	0.0719859	0.0796417	0.0767722	0.0446361	0.0680174	0.0825995	0.05852	0.0756867	0.0837725	0.0415534	0.0478929	0.0602368	0.118312	0.0775637	0.0817911	0.126171	0.088802	0.138634	0.108486	0.104905	0.103086	0.0533046	0.0893611	0.114922	0.12407	0.0636939	0.151277	0.0413001	0.0372267	0.0284547	0.0647068	0.082266	0.0761074	0.0379358	0.0854232	0.091463	0.0569851	0.0368523	0.0514201	0.0797458	0.0245202	0.0560049	0.0712045	0.0638274	0.0751873	0.0595957
REACTOME_IMMUNOREGULATORY_INTERACTIONS_BETWEEN_A_LYMPHOID_AND_A_NON_LYMPHOID_CELL	-0.275699	-0.240703	-0.300318	-0.138181	-0.20222	-0.254584	-0.269052	-0.286752	-0.203156	-0.244479	-0.180478	-0.112062	-0.24809	-0.285456	-0.198653	0.0365366	-0.179645	-0.140045	0.0532568	0.0567093	0.133221	-0.12717	-0.0492309	-0.0947469	0.0582377	0.0531914	-0.100968	0.0204591	-0.0612706	0.128293	0.0324775	-0.0213946	-0.0227867	-0.162483	-0.234639	0.0406915	0.024483	-0.064641	0.00281609	-0.0641662	0.0895065	-0.130159	0.0109024	0.0414303	-0.124775	-0.173569	-0.0403766	-0.168904	-0.122844
REACTOME_NEGATIVE_REGULATION_OF_THE_PI3K_AKT_NETWORK	0.21769	0.228055	0.211217	0.263374	0.21309	0.222747	0.219901	0.172142	0.236542	0.237951	0.218434	0.284885	0.173565	0.226275	0.228929	0.187622	0.20751	0.149563	0.162724	0.0828873	0.177809	0.170772	0.134119	0.149738	0.097097	0.166188	0.157118	0.147942	0.204307	0.139806	0.184602	0.0478145	0.0869648	0.118961	0.156181	0.161347	0.0703547	0.137346	0.192019	0.155891	0.192617	0.153911	0.194149	0.0957693	0.112749	0.0713644	0.172094	0.194046	0.205411
REACTOME_ER_TO_GOLGI_ANTEROGRADE_TRANSPORT	0.226804	0.2466	0.245228	0.26553	0.290311	0.244464	0.229919	0.23448	0.267821	0.237487	0.244086	0.255885	0.29308	0.239113	0.233009	0.249656	0.298152	0.250326	0.210276	0.18528	0.197179	0.224107	0.188232	0.257605	0.153932	0.225569	0.241205	0.191238	0.249033	0.21957	0.21403	0.187956	0.169609	0.233809	0.228798	0.232253	0.158265	0.223907	0.21057	0.199028	0.189331	0.213052	0.220362	0.171049	0.27201	0.252213	0.345206	0.327351	0.30302
REACTOME_MEMBRANE_TRAFFICKING	0.172273	0.174923	0.176773	0.171784	0.190397	0.175845	0.174422	0.177544	0.178319	0.152209	0.192478	0.176806	0.214001	0.172838	0.175913	0.164491	0.211433	0.177511	0.181687	0.147778	0.171107	0.174554	0.159396	0.19764	0.127421	0.180639	0.178831	0.168361	0.18224	0.172159	0.178784	0.161573	0.155306	0.171767	0.173198	0.173967	0.160499	0.190171	0.165596	0.153294	0.175698	0.164462	0.168762	0.147131	0.176852	0.179602	0.226282	0.236093	0.220051
REACTOME_TCF_DEPENDENT_SIGNALING_IN_RESPONSE_TO_WNT	0.328703	0.335829	0.306198	0.320753	0.321554	0.295073	0.324733	0.325736	0.319998	0.295763	0.328431	0.348126	0.306216	0.328527	0.329721	0.234484	0.28281	0.286985	0.231161	0.153587	0.19942	0.316137	0.261658	0.286488	0.142531	0.203329	0.281361	0.210404	0.262482	0.224352	0.233437	0.172083	0.141491	0.265022	0.324457	0.222883	0.200963	0.245497	0.242709	0.24278	0.227202	0.255022	0.270498	0.230456	0.271574	0.281152	0.261706	0.261202	0.306705
REACTOME_ASSEMBLY_OF_COLLAGEN_FIBRILS_AND_OTHER_MULTIMERIC_STRUCTURES	0.244074	0.254565	0.232382	0.280165	0.123121	0.235851	0.27541	0.145455	0.182295	0.246066	0.239966	0.25786	0.161525	0.254211	0.231564	0.269445	0.298078	0.309042	0.242239	0.25867	0.218749	0.333446	0.332366	0.241136	0.293472	0.360388	0.315188	0.256546	0.349647	0.218023	0.251471	0.176815	0.196447	0.346579	0.321895	0.245299	0.298561	0.266275	0.319196	0.325485	0.374513	0.339493	0.325229	0.364074	0.24678	0.198508	0.255406	0.34567	0.335411
REACTOME_TCR_SIGNALING	0.249951	0.266064	0.201927	0.293813	0.276452	0.229994	0.24387	0.234817	0.269362	0.253117	0.305149	0.322653	0.255643	0.25188	0.271583	0.329851	0.311736	0.236486	0.358493	0.253159	0.335706	0.285269	0.300898	0.319057	0.261008	0.312579	0.313637	0.32341	0.333667	0.375423	0.32079	0.237071	0.271678	0.259935	0.272026	0.349748	0.272114	0.299915	0.324086	0.288276	0.339301	0.281998	0.32733	0.285947	0.280541	0.288097	0.287059	0.269844	0.318816
REACTOME_CELL_SURFACE_INTERACTIONS_AT_THE_VASCULAR_WALL	0.0298826	0.0264161	0.0396893	0.0581298	0.0434421	0.0571242	0.0543705	0.0360108	0.0660277	0.0299818	0.0863061	0.0520489	0.0497192	0.0560448	0.0344419	0.0769143	0.0833308	0.0756305	0.0963158	0.101529	0.0928582	0.061116	0.0801481	0.111111	0.080142	0.119421	0.0828413	0.0767652	0.0756372	0.0685578	0.057537	0.0551127	0.0481206	0.0518657	0.0390227	0.0655656	0.0935285	0.0846865	0.0632738	0.0417482	0.119933	0.0313355	0.111683	0.151822	0.0745878	0.0558611	0.0841504	0.10682	0.102554
REACTOME_FCGAMMA_RECEPTOR_FCGR_DEPENDENT_PHAGOCYTOSIS	0.109884	0.136053	0.124459	0.170636	0.173832	0.141651	0.118855	0.125279	0.15569	0.114902	0.235363	0.178327	0.249671	0.118299	0.113906	0.245768	0.22576	0.165463	0.226372	0.202337	0.260984	0.165725	0.183626	0.23219	0.261199	0.253517	0.202133	0.18516	0.193386	0.243221	0.236289	0.175936	0.213943	0.188845	0.14743	0.214287	0.17641	0.225911	0.228433	0.166061	0.261615	0.146136	0.234577	0.22351	0.199178	0.161181	0.248873	0.292454	0.259041
REACTOME_GENE_SILENCING_BY_RNA	0.290168	0.256903	0.244638	0.251066	0.23909	0.248584	0.260177	0.286888	0.249459	0.266766	0.29196	0.270954	0.238781	0.277891	0.280909	0.215977	0.238574	0.187363	0.213297	0.0638735	0.14434	0.200815	0.0921108	0.164767	0.039206	0.0717474	0.226423	0.171736	0.178369	0.210153	0.182199	0.0994702	0.136957	0.168302	0.233343	0.238851	0.0510049	0.166016	0.191317	0.153541	0.0893649	0.201333	0.133517	0.0872986	0.151369	0.224011	0.271231	0.20631	0.217041
REACTOME_BIOLOGICAL_OXIDATIONS	-0.0856503	-0.074902	-0.0892781	-0.0876649	-0.0564271	-0.055498	-0.0815918	-0.102715	-0.0133198	-0.0877047	-0.0180141	-0.0528798	-0.0233352	-0.0710992	-0.0656494	0.171937	0.0455417	0.105461	0.177069	0.196725	0.141328	0.108349	0.178842	0.106147	0.108856	0.117228	0.0718224	0.120375	0.0622479	0.127654	0.0686115	0.159834	0.101461	0.0927035	0.0378416	0.0886865	0.148329	0.0936854	0.121651	0.0916959	0.0164902	0.0666476	0.100987	0.105008	0.0987972	0.0476732	0.0636162	0.055379	0.0550752
REACTOME_PHASE_I_FUNCTIONALIZATION_OF_COMPOUNDS	-0.216842	-0.210241	-0.221946	-0.146264	-0.18326	-0.192357	-0.213453	-0.234835	-0.128788	-0.221147	-0.0855523	-0.153741	-0.178508	-0.197646	-0.198061	0.204468	-0.0203472	0.0129048	0.183211	0.189599	0.195508	0.0608372	0.137909	0.0880714	0.0863093	0.131266	0.0309154	0.0862774	-0.00869268	0.146355	0.0633871	0.13964	0.0218831	0.0308541	-0.00280096	0.0906206	0.0934117	0.0457786	0.10008	0.00288827	-0.005019	-0.00595151	0.0658561	0.0151658	0.0451379	-0.0119337	0.0194084	0.00203469	0.00715559
REACTOME_EPIGENETIC_REGULATION_OF_GENE_EXPRESSION	0.0889178	0.0605377	0.0926726	0.099979	0.0718736	0.0834605	0.0822146	0.0928536	0.0610971	0.0510239	0.0665834	0.0691974	0.0667155	0.0751212	0.0754834	0.00660663	0.0215661	0.0454412	-0.00684379	-0.0354135	-0.0145191	0.0564744	0.0112753	-0.00847366	-0.0119547	-0.00510176	0.00698404	-0.0106879	0.0195284	-0.0100986	-0.00976405	0.00547364	-0.0234587	0.0307479	0.0495696	0.0126513	-0.006809	-0.0128613	-0.00941118	0.0533794	0.0340242	0.0352708	0.0207858	-0.0174053	0.00182818	0.0400347	0.0681303	0.0629688	0.0857936
REACTOME_MHC_CLASS_II_ANTIGEN_PRESENTATION	0.20526	0.174736	0.127602	0.012002	0.0440709	0.146967	0.181757	0.158329	0.031065	0.105623	0.0413173	0.0583465	-0.00736068	0.193721	0.186289	0.0311498	0.0637895	0.0983938	0.0716813	0.0473848	0.0712361	0.172434	0.113705	0.033358	0.0131922	0.0351173	0.0402871	0.0288512	0.0312028	0.0767211	0.034509	0.0896782	0.144491	0.11334	0.110691	0.0635887	0.0812422	0.0212857	0.0183142	0.0986637	0.0121965	0.141847	0.0427937	0.128138	0.00641189	0.0955544	0.0408035	0.0392985	0.0284827
REACTOME_INTEGRIN_CELL_SURFACE_INTERACTIONS	-0.0669892	-0.0544845	-0.041117	-0.0400932	-0.0641864	-0.0390744	-0.0447135	-0.078794	-0.0424312	-0.0624909	-0.053065	-0.0209355	-0.0705467	-0.0598474	-0.0558128	0.072772	-0.0305611	0.0380843	0.096146	0.103562	0.116035	0.0411668	0.0684714	0.0266486	0.0711443	0.0960533	0.0351008	0.0552287	0.022124	0.0833499	0.0539504	0.0284465	0.0236024	0.0388293	-0.00277889	0.0702262	0.11035	0.0428208	0.105174	0.0615024	0.104007	0.0336616	0.0918881	0.1084	-0.00402522	-0.0260283	0.0538883	0.0441774	0.036737
REACTOME_VISUAL_PHOTOTRANSDUCTION	-0.0245477	-0.0153559	-0.0309781	0.0682676	-0.00340779	0.0515329	0.0214915	-0.0136978	0.00408048	0.00768731	0.0675188	0.0433651	-0.028308	0.00114686	-0.00724519	0.02459	0.0161324	0.045154	0.0093736	0.0376301	-0.0107859	0.0585051	0.0570144	0.0241837	0.0586946	0.0656861	0.0203568	0.0363228	0.0469012	-0.000759587	-0.00326734	0.00725173	-0.0891725	0.0430767	0.0292412	0.0186046	0.00926184	0.0115326	0.0242562	0.0306244	0.0323884	-0.00790004	0.0450128	0.0196498	0.0184594	0.0409278	0.00572561	-0.0289195	-0.00115028
REACTOME_FC_EPSILON_RECEPTOR_FCERI_SIGNALING	0.200081	0.188644	0.165475	0.274178	0.211202	0.170061	0.187616	0.186531	0.219588	0.191376	0.260147	0.236995	0.210227	0.201283	0.199216	0.258677	0.263143	0.162653	0.281316	0.173176	0.272592	0.250759	0.235661	0.279097	0.200396	0.278214	0.277582	0.25512	0.285132	0.286724	0.269066	0.167225	0.130831	0.232899	0.261966	0.279773	0.212025	0.237135	0.259821	0.223775	0.275244	0.234374	0.269828	0.173214	0.232453	0.237792	0.241573	0.236429	0.262196
REACTOME_SEPARATION_OF_SISTER_CHROMATIDS	0.299848	0.246049	0.233255	0.13528	0.13737	0.223118	0.262703	0.282651	0.137916	0.208844	0.162755	0.210599	0.134498	0.274859	0.276282	0.0864684	0.104692	0.177088	0.0758011	0.0305049	0.0638122	0.231454	0.110059	0.0764134	-0.00461091	0.00278495	0.0983081	0.0542508	0.106868	0.0953593	0.0579278	0.112732	0.10348	0.137497	0.203387	0.102713	0.061256	0.0562219	0.0796649	0.108867	0.0364903	0.17918	0.0807919	0.0877056	0.0797237	0.148191	0.117525	0.0929163	0.100275
REACTOME_RESOLUTION_OF_SISTER_CHROMATID_COHESION	0.312428	0.22586	0.215357	0.0260783	0.0130469	0.20525	0.248892	0.280449	-0.0107603	0.174795	-0.00361095	0.135471	-0.040049	0.267134	0.272712	-0.0700113	-0.0794976	0.116482	-0.0761142	-0.075665	-0.0835427	0.199179	0.025262	-0.133228	-0.147331	-0.190605	-0.0899837	-0.136192	-0.0308496	-0.0562325	-0.111819	0.0350499	0.0548495	0.0689845	0.169913	-0.0406356	-0.055957	-0.127648	-0.0968296	0.0326793	-0.14268	0.133969	-0.0672272	0.00315507	-0.0863234	0.0638226	-0.0375141	-0.0929534	-0.0951097
REACTOME_MITOTIC_METAPHASE_AND_ANAPHASE	0.304171	0.255173	0.237144	0.159003	0.150601	0.233603	0.269578	0.293602	0.143163	0.222608	0.175321	0.230864	0.152889	0.287787	0.292446	0.108234	0.130005	0.211004	0.110978	0.0664012	0.0948295	0.257896	0.14654	0.0980413	0.0288959	0.0376199	0.124612	0.0776258	0.142085	0.115126	0.0867866	0.153904	0.143209	0.175735	0.245545	0.130545	0.103481	0.0839147	0.105487	0.147145	0.0652612	0.21527	0.119192	0.126863	0.0962895	0.187909	0.119478	0.0979674	0.101649
REACTOME_OXIDATIVE_STRESS_INDUCED_SENESCENCE	0.209662	0.167251	0.164689	0.251749	0.181952	0.168626	0.176773	0.170179	0.169636	0.154951	0.188605	0.177094	0.203293	0.178636	0.171377	0.306667	0.268028	0.212626	0.330425	0.319941	0.333553	0.333214	0.327792	0.338688	0.340457	0.347557	0.328811	0.324351	0.342664	0.319892	0.365207	0.323062	0.287241	0.336479	0.337624	0.335706	0.319657	0.326937	0.324031	0.334583	0.345264	0.344154	0.339371	0.242516	0.321826	0.318383	0.21191	0.205699	0.234117
REACTOME_SENESCENCE_ASSOCIATED_SECRETORY_PHENOTYPE_SASP	0.156644	0.14062	0.150609	0.204193	0.149924	0.139146	0.158326	0.159819	0.163241	0.149318	0.200274	0.121815	0.224657	0.195817	0.133136	0.294418	0.292525	0.178209	0.228768	0.273712	0.25286	0.290075	0.28946	0.295952	0.29735	0.241805	0.290143	0.289088	0.293239	0.238531	0.285466	0.303025	0.173827	0.29768	0.265047	0.253599	0.298606	0.273156	0.29965	0.261788	0.295753	0.26168	0.308907	0.184697	0.315582	0.269938	0.170623	0.194273	0.186058
REACTOME_CELLULAR_SENESCENCE	0.153538	0.124725	0.131024	0.152413	0.109972	0.117945	0.140009	0.1444	0.108204	0.113007	0.126533	0.125046	0.167065	0.149952	0.135942	0.196694	0.178351	0.155804	0.192312	0.218102	0.211829	0.238133	0.231813	0.220001	0.251342	0.218538	0.211878	0.209958	0.230346	0.188531	0.232222	0.271063	0.214554	0.233382	0.22753	0.19867	0.237747	0.217705	0.220556	0.218156	0.231751	0.233506	0.239247	0.179527	0.217927	0.217938	0.14623	0.15283	0.16357
REACTOME_REGULATION_OF_PLK1_ACTIVITY_AT_G2_M_TRANSITION	0.28912	0.222264	0.21828	0.174394	0.148253	0.232518	0.236628	0.271606	0.116571	0.213314	0.126981	0.184267	0.124755	0.246796	0.271092	0.0895995	0.104329	0.2035	0.0854594	0.0922243	0.0749246	0.244681	0.174486	0.0508907	0.0532078	0.0374305	0.0691198	0.0597371	0.133579	0.13237	0.0773995	0.173605	0.188031	0.205385	0.221636	0.128045	0.120497	0.0605793	0.0711958	0.173071	0.0956011	0.214388	0.106759	0.150186	0.0985074	0.197094	0.0647923	0.0283369	0.0544505
REACTOME_FCERI_MEDIATED_NF_KB_ACTIVATION	0.281138	0.269548	0.245155	0.324232	0.277005	0.232143	0.265342	0.254791	0.287986	0.278393	0.317672	0.335598	0.295841	0.271638	0.287587	0.302243	0.300816	0.266173	0.330515	0.223718	0.327522	0.30736	0.297529	0.322483	0.2386	0.330967	0.327891	0.314849	0.337557	0.361408	0.321624	0.240604	0.223167	0.276088	0.320733	0.338275	0.280327	0.28961	0.307101	0.294273	0.341719	0.305071	0.322151	0.265686	0.279899	0.300079	0.301651	0.282454	0.315101
REACTOME_NUCLEAR_ENVELOPE_BREAKDOWN	0.370772	0.316621	0.289045	0.234249	0.192464	0.286035	0.322165	0.366604	0.162007	0.305873	0.196008	0.332349	0.203483	0.372837	0.376146	0.14383	0.167694	0.30193	0.155181	0.125615	0.127992	0.33721	0.233299	0.110774	0.0712614	0.0378171	0.16797	0.0680426	0.222437	0.154017	0.112719	0.249102	0.256489	0.277004	0.38828	0.189987	0.163726	0.114754	0.146586	0.245925	0.0739345	0.330006	0.196744	0.201505	0.128687	0.317261	0.14746	0.0810812	0.0937997
REACTOME_SUMOYLATION	0.271746	0.250329	0.249017	0.242723	0.2279	0.259698	0.255353	0.255163	0.216253	0.250237	0.249017	0.258984	0.258298	0.259298	0.264628	0.250672	0.236124	0.25452	0.218005	0.238852	0.219272	0.271829	0.262886	0.216388	0.214319	0.228408	0.242246	0.199356	0.249529	0.22257	0.234173	0.238881	0.232933	0.264046	0.271873	0.233045	0.250001	0.231765	0.247629	0.227372	0.260432	0.257509	0.249012	0.247239	0.23692	0.248509	0.234479	0.235777	0.259254
REACTOME_NUCLEAR_ENVELOPE_NE_REASSEMBLY	0.34282	0.314763	0.292975	0.275816	0.249698	0.30467	0.32237	0.354485	0.230552	0.303909	0.272008	0.327649	0.260302	0.35112	0.366953	0.224257	0.253095	0.329763	0.246679	0.193777	0.22342	0.345181	0.264156	0.214259	0.127345	0.167513	0.254784	0.191226	0.275721	0.218365	0.211545	0.273948	0.265895	0.307847	0.378284	0.259284	0.230087	0.216616	0.229578	0.28283	0.181017	0.34012	0.257023	0.252672	0.200005	0.331575	0.204844	0.183381	0.187042
REACTOME_SUMOYLATION_OF_DNA_DAMAGE_RESPONSE_AND_REPAIR_PROTEINS	0.247569	0.215076	0.222833	0.222846	0.22	0.215012	0.230848	0.247157	0.228021	0.228718	0.246491	0.249624	0.232902	0.229838	0.242451	0.222064	0.223281	0.209197	0.22526	0.181356	0.18768	0.221828	0.188924	0.201257	0.145986	0.154373	0.242125	0.206848	0.225686	0.213597	0.20282	0.198737	0.208986	0.214553	0.231092	0.241841	0.17191	0.225641	0.228549	0.20911	0.191136	0.224882	0.209024	0.175504	0.201681	0.242713	0.247888	0.232741	0.262568
REACTOME_HATS_ACETYLATE_HISTONES	0.126722	0.141773	0.136996	0.136363	0.113794	0.162321	0.137755	0.134794	0.118592	0.153926	0.145826	0.142437	0.0765731	0.133014	0.146715	0.0811355	0.0737643	0.116103	0.0656563	0.00547284	0.0345571	0.0893843	0.0733066	0.0271063	0.0247128	0.0575046	0.0706995	0.0515586	0.0572345	0.0645644	0.0457056	0.0534937	0.006418	0.102381	0.101733	0.0972088	0.0502595	0.0674846	0.0581417	0.116157	0.0728329	0.111919	0.0960285	0.0948424	0.0299381	0.0960029	0.134378	0.122585	0.161351
REACTOME_CHROMATIN_MODIFYING_ENZYMES	0.14037	0.138135	0.147239	0.164421	0.146949	0.154374	0.155052	0.146739	0.131008	0.134382	0.16208	0.157814	0.142811	0.159134	0.141485	0.111723	0.130986	0.131962	0.099023	0.0897229	0.0725752	0.128524	0.115294	0.114437	0.0931433	0.116761	0.110895	0.0939455	0.10284	0.0867629	0.0967108	0.113522	0.081078	0.131979	0.125315	0.101061	0.106478	0.109597	0.100368	0.132287	0.134228	0.139385	0.119761	0.116443	0.110162	0.141432	0.159863	0.168156	0.181165
REACTOME_REGULATION_OF_HSF1_MEDIATED_HEAT_SHOCK_RESPONSE	0.357311	0.340621	0.326654	0.380555	0.351233	0.332497	0.325119	0.363947	0.351278	0.338558	0.369885	0.393567	0.322778	0.356608	0.359695	0.260354	0.281929	0.257799	0.244709	0.135944	0.186412	0.265711	0.215468	0.240694	0.0810823	0.188826	0.307748	0.187747	0.298917	0.240883	0.218208	0.175731	0.159135	0.237861	0.321459	0.258984	0.15853	0.257889	0.240058	0.196766	0.204878	0.271025	0.253121	0.18435	0.232722	0.287113	0.297167	0.27009	0.284532
REACTOME_CELLULAR_RESPONSE_TO_HEAT_STRESS	0.3929	0.381696	0.366948	0.415853	0.388189	0.373542	0.366294	0.401198	0.388509	0.378727	0.406674	0.428007	0.367043	0.396224	0.397968	0.302881	0.328659	0.307676	0.28731	0.189234	0.229042	0.312162	0.262695	0.288338	0.132337	0.236344	0.346015	0.240518	0.339452	0.286798	0.264197	0.224953	0.222184	0.289125	0.362063	0.305318	0.210225	0.298795	0.287925	0.255098	0.244275	0.317672	0.297349	0.234803	0.282344	0.329644	0.340111	0.313726	0.331346
REACTOME_METABOLISM_OF_POLYAMINES	0.392547	0.373049	0.356272	0.378806	0.409836	0.34437	0.37649	0.391278	0.413115	0.376156	0.436117	0.424117	0.417408	0.391188	0.394774	0.356116	0.411729	0.365486	0.386304	0.246834	0.343261	0.372678	0.332761	0.428314	0.188462	0.313424	0.400087	0.384053	0.381857	0.389224	0.347259	0.272716	0.305189	0.337772	0.383922	0.39782	0.319093	0.365963	0.360922	0.331207	0.289125	0.359828	0.367511	0.318092	0.344549	0.40569	0.383383	0.380513	0.389654
REACTOME_TRANSCRIPTIONAL_REGULATION_BY_TP53	0.21881	0.159206	0.159439	0.13804	0.0927746	0.154263	0.177903	0.200997	0.0826748	0.160205	0.0746855	0.144882	0.0710013	0.201973	0.196979	0.0639298	0.084594	0.106014	0.0411832	0.0321683	0.0360743	0.191065	0.125824	0.0545842	0.0142283	0.0403606	0.0608651	0.0390801	0.11043	0.0397595	0.0299255	0.0796365	0.0795591	0.141285	0.183492	0.0688909	0.0676016	0.0369901	0.0668129	0.138626	0.0549447	0.173192	0.113676	0.0714376	0.0660843	0.133672	0.0539836	0.051748	0.0508787
REACTOME_SIGNALING_BY_GPCR	-0.0528239	-0.0665965	-0.0599946	0.00905142	-0.0305041	-0.0532142	-0.0618382	-0.055713	-0.0154913	-0.0549087	-0.0308409	-0.00862042	-0.0469709	-0.0685698	-0.0494753	0.0669395	-0.0265851	-0.0344399	0.0542157	0.0353984	0.0753346	-0.0259305	-0.000475733	-0.00722312	0.0563284	0.0912316	-0.00357324	0.0304677	0.0317486	0.0705272	0.035796	0.00693168	-0.00606214	-0.050759	-0.0240113	0.0362984	0.0234303	0.0327741	0.0191545	0.011397	0.101963	-0.00652533	0.0394429	0.059236	-0.0253797	-0.0279114	0.00592253	0.00814391	0.0338685
REACTOME_CLASS_A_1_RHODOPSIN_LIKE_RECEPTORS	-0.154478	-0.172457	-0.166624	-0.0639501	-0.145306	-0.157826	-0.168325	-0.186541	-0.113968	-0.150597	-0.0696765	-0.0785905	-0.154028	-0.154294	-0.138337	0.0752864	-0.107473	-0.0851165	0.0399023	0.0496108	0.053744	-0.083806	-0.0523362	-0.111059	0.00205427	0.095619	-0.0328307	0.00856205	-0.0185715	0.0394082	0.000387711	-0.0628926	-0.0262715	-0.141688	-0.0859653	0.0157815	0.0147255	-0.00938903	-0.0234635	-0.00919495	0.0887086	-0.0543728	-0.00666667	0.0842755	-0.0998755	-0.125624	-0.0714567	-0.114931	-0.00846442
REACTOME_PEPTIDE_LIGAND_BINDING_RECEPTORS	-0.429665	-0.430685	-0.478347	-0.303568	-0.392524	-0.397799	-0.484509	-0.457485	-0.355239	-0.446212	-0.231845	-0.360325	-0.387555	-0.448257	-0.423976	0.0232973	-0.353957	-0.265493	0.00923789	-0.00985245	0.00989802	-0.270432	-0.175199	-0.274377	-0.0454101	0.116424	-0.160566	-0.0818796	-0.159696	-0.00367165	-0.100264	-0.196662	-0.124117	-0.377438	-0.281558	-0.0439073	-0.0612417	-0.0821775	-0.0928575	-0.146744	0.0959965	-0.231732	-0.142641	0.0945837	-0.323173	-0.329195	-0.217424	-0.349705	-0.115521
REACTOME_SIGNALING_BY_ROBO_RECEPTORS	0.273751	0.225098	0.23619	0.26288	0.26763	0.23232	0.239304	0.241131	0.278209	0.222563	0.25766	0.263009	0.263246	0.223459	0.253365	0.256863	0.261822	0.224054	0.255542	0.177336	0.232301	0.235605	0.186856	0.263181	0.18918	0.22039	0.283188	0.251639	0.254316	0.291795	0.259549	0.190658	0.210853	0.221872	0.270162	0.299579	0.194388	0.256742	0.25833	0.216508	0.217918	0.260674	0.222763	0.204892	0.214131	0.280059	0.267484	0.252847	0.301357
REACTOME_DISEASES_OF_GLYCOSYLATION	0.103909	0.108733	0.109721	0.0876717	0.0533308	0.113362	0.124859	0.0632721	0.0519265	0.0996631	0.0328524	0.103225	0.0427435	0.104463	0.0941507	0.144243	0.0880352	0.200361	0.118442	0.188226	0.155002	0.15871	0.224864	0.113539	0.153606	0.201509	0.0714445	0.122635	0.153121	0.131234	0.0888928	0.11944	0.130577	0.161781	0.145005	0.129845	0.171106	0.102425	0.15501	0.17849	0.132015	0.137939	0.193083	0.235362	0.123276	0.107383	0.0507904	0.0598003	0.0293172
REACTOME_RECRUITMENT_OF_MITOTIC_CENTROSOME_PROTEINS_AND_COMPLEXES	0.283325	0.245454	0.253368	0.23998	0.207847	0.25998	0.261258	0.270969	0.201164	0.245097	0.192867	0.224125	0.194098	0.242033	0.275024	0.169174	0.183108	0.247091	0.164393	0.156863	0.146545	0.246361	0.23229	0.152152	0.155102	0.140704	0.156708	0.150874	0.225788	0.222064	0.186195	0.21734	0.237107	0.250667	0.247748	0.207041	0.191151	0.167492	0.172478	0.219313	0.210559	0.264674	0.179647	0.189859	0.180903	0.221036	0.173287	0.146653	0.171656
REACTOME_RECRUITMENT_OF_NUMA_TO_MITOTIC_CENTROSOMES	0.283325	0.245454	0.253368	0.23998	0.207847	0.25998	0.261258	0.270969	0.201164	0.245097	0.192867	0.224125	0.194098	0.242033	0.275024	0.169174	0.183108	0.247091	0.164393	0.156863	0.146545	0.246361	0.23229	0.152152	0.155102	0.140704	0.156708	0.150874	0.225788	0.222064	0.186195	0.21734	0.237107	0.250667	0.247748	0.207041	0.191151	0.167492	0.172478	0.219313	0.210559	0.264674	0.179647	0.189859	0.180903	0.221036	0.173287	0.146653	0.171656
REACTOME_UNFOLDED_PROTEIN_RESPONSE_UPR	0.298757	0.294667	0.312316	0.348672	0.33502	0.336547	0.32174	0.304174	0.364961	0.307935	0.36702	0.341569	0.300823	0.312067	0.306861	0.38038	0.326154	0.298413	0.37398	0.314231	0.327101	0.30237	0.276465	0.321017	0.187151	0.324702	0.366901	0.29215	0.327129	0.350136	0.306207	0.212986	0.204571	0.304632	0.328733	0.317741	0.266421	0.326459	0.326558	0.251805	0.29258	0.24347	0.268699	0.288036	0.298671	0.31798	0.385382	0.380011	0.421242
REACTOME_REGULATION_OF_INSULIN_LIKE_GROWTH_FACTOR_IGF_TRANSPORT_AND_UPTAKE_BY_INSULIN_LIKE_GROWTH_FACTOR_BINDING_PROTEINS_IGFBPS	0.282105	0.273001	0.287542	0.334232	0.265253	0.310485	0.311161	0.260339	0.279123	0.2922	0.308838	0.338161	0.294832	0.294008	0.290837	0.352456	0.314028	0.387446	0.374984	0.342419	0.334435	0.402236	0.378743	0.323079	0.333865	0.352901	0.341597	0.314581	0.372209	0.341763	0.31646	0.285558	0.239786	0.369866	0.35235	0.330101	0.370134	0.335552	0.357725	0.331763	0.372245	0.319094	0.382563	0.37198	0.30055	0.248171	0.313515	0.323648	0.321665
REACTOME_TRANSPORT_OF_SMALL_MOLECULES	-0.0100016	0.0113384	0.00408041	0.0502569	0.0559578	0.0342923	0.0197567	0.0273645	0.0581697	0.0246455	0.0653772	0.0437085	0.0741439	0.0208153	0.0180706	0.0853746	0.0873267	0.0716388	0.0875529	0.0912795	0.0978731	0.0402749	0.0746973	0.105623	0.0507908	0.0944793	0.0791213	0.0935999	0.0655348	0.0859269	0.0733674	0.0780985	0.069008	0.0582262	0.049526	0.0766393	0.0707254	0.0811654	0.0807016	0.0677845	0.05173	0.0457476	0.0728997	0.0626379	0.0921095	0.0919506	0.0221094	0.04477	0.0586685
REACTOME_ABC_FAMILY_PROTEINS_MEDIATED_TRANSPORT	0.171701	0.178528	0.148707	0.217009	0.198688	0.157213	0.177413	0.198317	0.196888	0.164613	0.217645	0.214804	0.205013	0.186249	0.185577	0.157271	0.193698	0.164801	0.185644	0.0910716	0.17074	0.157407	0.137552	0.208131	0.0289217	0.112011	0.17105	0.16491	0.163804	0.183814	0.137818	0.102834	0.128608	0.124449	0.169314	0.159748	0.133282	0.144033	0.155102	0.131093	0.0999128	0.142094	0.147759	0.139245	0.155851	0.209717	0.171485	0.174691	0.189543
REACTOME_BETA_CATENIN_INDEPENDENT_WNT_SIGNALING	0.13563	0.14441	0.122006	0.165591	0.178974	0.129326	0.137544	0.162967	0.176571	0.132976	0.170222	0.173993	0.150943	0.147122	0.148394	0.102343	0.133123	0.0871512	0.120964	0.0175017	0.13207	0.114201	0.0971882	0.147118	0.0506963	0.100338	0.128022	0.0823862	0.129533	0.131742	0.0921262	0.0152708	-0.0113717	0.063956	0.113651	0.105705	0.0412385	0.0944905	0.0954827	0.0781025	0.106884	0.0931316	0.113862	0.0890155	0.0960107	0.106392	0.107088	0.115585	0.127364
REACTOME_MUSCLE_CONTRACTION	-0.0269432	-0.0426224	0.0113618	-0.024595	0.00321144	-0.00306337	-0.00247685	-0.068814	0.0127644	-0.0470259	0.00598662	-0.0344446	0.0557592	-0.0446417	-0.057426	0.235224	0.121773	0.153886	0.232928	0.299865	0.262028	0.155399	0.237649	0.188223	0.219314	0.220173	0.134601	0.206079	0.153069	0.17391	0.200169	0.247801	0.235638	0.206333	0.115669	0.16779	0.25656	0.173544	0.200951	0.186155	0.111201	0.146742	0.197823	0.181449	0.214291	0.159101	0.147266	0.143576	0.213141
REACTOME_REGULATION_OF_LIPID_METABOLISM_BY_PPARALPHA	0.0944041	0.118309	0.12404	0.20946	0.21448	0.163378	0.130292	0.154689	0.165469	0.0918773	0.181844	0.168328	0.197682	0.111065	0.119999	0.230843	0.21391	0.18101	0.206731	0.20983	0.224901	0.211124	0.245904	0.238145	0.174067	0.257647	0.220164	0.247583	0.247305	0.164398	0.252579	0.165549	0.159497	0.20367	0.183055	0.172073	0.211682	0.247162	0.217535	0.205169	0.224827	0.165564	0.252657	0.256652	0.218882	0.253064	0.195745	0.223704	0.229023
REACTOME_PCP_CE_PATHWAY	0.249482	0.249459	0.209731	0.259927	0.261113	0.216132	0.238925	0.261286	0.274194	0.238674	0.277347	0.285495	0.242769	0.251981	0.257122	0.216671	0.247075	0.207011	0.249955	0.108867	0.258577	0.242085	0.209899	0.261446	0.139518	0.21241	0.246099	0.21061	0.250314	0.263573	0.210829	0.107428	0.085838	0.188376	0.247093	0.243787	0.147973	0.215223	0.21062	0.202731	0.229018	0.22493	0.245732	0.212393	0.192162	0.225125	0.222693	0.228338	0.229763
REACTOME_G_ALPHA_Q_SIGNALLING_EVENTS	-0.228177	-0.288154	-0.257315	-0.0924098	-0.239781	-0.293244	-0.252144	-0.303007	-0.206461	-0.199168	-0.204643	-0.104948	-0.222398	-0.251767	-0.221738	-0.17961	-0.21697	-0.28233	-0.205254	-0.180033	-0.120167	-0.247795	-0.254595	-0.24298	-0.132693	-0.133901	-0.201516	-0.180936	-0.133784	-0.125249	-0.189193	-0.231743	-0.260556	-0.289129	-0.23604	-0.213075	-0.200903	-0.210403	-0.220965	-0.223114	-0.104248	-0.240631	-0.191991	-0.283277	-0.284951	-0.295965	-0.179875	-0.160368	-0.159164
REACTOME_G_ALPHA_I_SIGNALLING_EVENTS	0.0863895	0.0862204	0.0965045	0.126851	0.099368	0.113024	0.0874555	0.090759	0.12117	0.092743	0.0977309	0.121726	0.0926871	0.0920021	0.100416	0.219221	0.142037	0.145921	0.187097	0.175725	0.19421	0.1363	0.142658	0.139935	0.120298	0.159456	0.0917286	0.113313	0.135202	0.19114	0.139017	0.137676	0.125173	0.0979584	0.127441	0.144032	0.15588	0.125896	0.142715	0.172468	0.131173	0.157515	0.154439	0.217328	0.131468	0.123104	0.108359	0.128249	0.142675
REACTOME_SLC_MEDIATED_TRANSMEMBRANE_TRANSPORT	-0.164706	-0.118643	-0.118212	-0.0747678	-0.078706	-0.0888252	-0.114981	-0.0954811	-0.0912471	-0.0827404	-0.0441326	-0.0962544	-0.0396882	-0.113201	-0.103832	-0.0299814	-0.0360682	-0.0536464	-0.0391692	-0.0117521	-0.00666987	-0.102014	-0.0454437	-0.0133616	-0.023549	0.0203729	-0.0388969	-0.0221942	-0.0673314	-0.0462594	-0.0217565	-0.0431009	-0.0540973	-0.0473143	-0.0824913	-0.047847	-0.047918	-0.0339099	-0.0325189	-0.0446681	-0.0384559	-0.0847922	-0.0353702	-0.0487417	-0.0342608	-0.0461294	-0.0908286	-0.0689471	-0.0758859
REACTOME_SPHINGOLIPID_METABOLISM	0.151521	0.0935498	0.130981	0.124256	0.0829783	0.100012	0.158149	0.107506	0.0818587	0.151361	0.125003	0.121885	0.0647035	0.148098	0.163012	0.00725281	0.00472132	0.0373653	-0.0386491	-0.0731422	-0.0589079	0.040521	-0.0231843	-0.0578579	-0.126875	-0.0776878	0.0216749	-0.0679404	-0.0348237	0.00795062	-0.0580567	-0.133935	-0.0910523	-0.0322287	0.0459589	-0.0167832	-0.0603744	-0.0443027	0.011312	0.00555778	-0.0876144	0.011081	-0.0132091	-0.0459649	0.0113034	-0.00470325	0.047062	-0.00634832	-0.00728035
REACTOME_ASPARAGINE_N_LINKED_GLYCOSYLATION	0.227271	0.245453	0.241063	0.25945	0.268382	0.235829	0.236356	0.237386	0.260712	0.234027	0.261777	0.255223	0.262285	0.245738	0.235351	0.242251	0.277638	0.233863	0.22306	0.169178	0.212287	0.200729	0.193585	0.227299	0.111467	0.209589	0.237875	0.183645	0.237259	0.241126	0.220876	0.168616	0.178665	0.214157	0.223091	0.247349	0.159853	0.211807	0.207786	0.202967	0.170637	0.199856	0.201842	0.154509	0.253434	0.23898	0.300156	0.276529	0.278691
REACTOME_INTERLEUKIN_1_FAMILY_SIGNALING	0.234144	0.248818	0.207494	0.269433	0.259107	0.225159	0.233893	0.243876	0.258524	0.225314	0.28428	0.287109	0.255567	0.235437	0.25437	0.206081	0.252709	0.233148	0.245374	0.150293	0.225575	0.245629	0.238497	0.25897	0.159474	0.227497	0.247838	0.225729	0.238004	0.247239	0.228459	0.181539	0.185171	0.212835	0.241349	0.243323	0.19869	0.230318	0.238679	0.230889	0.228376	0.229625	0.261146	0.207499	0.22232	0.247318	0.235501	0.255138	0.25394
REACTOME_CELL_JUNCTION_ORGANIZATION	-0.0200757	-0.00696643	0.0252495	0.0489527	-0.0201759	-0.00388799	0.0297876	-0.0368086	0.00191494	0.00644896	0.0119641	0.0169008	-0.0172226	0.00172631	-0.0396229	0.112667	0.0660495	0.0785909	0.116352	0.178577	0.114772	0.0421029	0.12316	0.0681827	0.194843	0.174688	0.107648	0.154282	0.117448	0.0861174	0.179676	0.138293	0.129072	0.0956766	0.0155275	0.101992	0.145323	0.106004	0.168413	0.0919144	0.194362	0.0840649	0.114139	0.14851	0.100448	0.0189614	0.0816171	0.0998656	0.133508
REACTOME_INTERLEUKIN_17_SIGNALING	0.0406258	0.00915582	-0.00462733	0.149524	0.0432571	0.0124139	0.00298014	0.0354162	0.0533977	-0.00910218	0.0980894	0.0369637	0.0721937	0.0437683	0.0110926	0.246161	0.196559	0.0816784	0.279182	0.292197	0.286191	0.235114	0.282943	0.268553	0.267507	0.344293	0.257751	0.287219	0.275635	0.252564	0.283078	0.231842	0.213771	0.248043	0.246573	0.254068	0.289283	0.252343	0.249047	0.265648	0.272878	0.244736	0.284216	0.162233	0.268897	0.234865	0.0909852	0.118051	0.124694
REACTOME_SIGNALING_BY_INTERLEUKINS	0.152571	0.149404	0.131491	0.212093	0.140588	0.142889	0.147928	0.133148	0.159617	0.125521	0.191575	0.191029	0.152707	0.14878	0.154131	0.283701	0.209096	0.181907	0.286873	0.234054	0.303113	0.25056	0.25168	0.23812	0.229936	0.298272	0.241292	0.228395	0.273128	0.298449	0.254129	0.20212	0.196865	0.222852	0.228529	0.251251	0.24299	0.231293	0.262544	0.240391	0.296572	0.220555	0.296605	0.24122	0.208624	0.19335	0.196987	0.191221	0.214918
REACTOME_REGULATION_OF_MRNA_STABILITY_BY_PROTEINS_THAT_BIND_AU_RICH_ELEMENTS	0.400823	0.386359	0.353571	0.404484	0.394135	0.352023	0.376521	0.396891	0.40807	0.377172	0.43891	0.438201	0.416572	0.39275	0.401353	0.3805	0.411645	0.388766	0.418307	0.270114	0.394325	0.42521	0.386214	0.419099	0.263349	0.35823	0.41916	0.386512	0.420693	0.430716	0.382127	0.318804	0.324152	0.374564	0.424451	0.435505	0.327526	0.378603	0.397548	0.384643	0.370329	0.405162	0.398731	0.351941	0.361062	0.419383	0.392859	0.378966	0.414305
REACTOME_MITOTIC_G2_G2_M_PHASES	0.290248	0.244922	0.225551	0.196007	0.190372	0.22879	0.254023	0.283195	0.176772	0.235202	0.186663	0.21323	0.161309	0.269126	0.275834	0.127834	0.162594	0.204369	0.147147	0.0740794	0.124953	0.245662	0.184013	0.135956	0.0446617	0.0954459	0.148128	0.115026	0.175422	0.174638	0.134679	0.144543	0.154826	0.198338	0.241617	0.176201	0.120556	0.121658	0.135007	0.178951	0.119803	0.224676	0.156725	0.143939	0.120099	0.21113	0.147643	0.130638	0.141578
REACTOME_MITOTIC_G1_PHASE_AND_G1_S_TRANSITION	0.322947	0.26344	0.239813	0.153096	0.149684	0.227619	0.265324	0.311708	0.140684	0.249079	0.141685	0.25402	0.128205	0.304099	0.305093	0.0665175	0.0915517	0.166801	0.0916989	0.0120749	0.062153	0.248312	0.137013	0.0642927	-0.0300801	0.00373496	0.0951785	0.0446931	0.125871	0.101609	0.060522	0.118352	0.139385	0.162464	0.254061	0.102794	0.0515663	0.0545937	0.0744074	0.133924	0.0234066	0.209599	0.10875	0.105287	0.0653812	0.179998	0.0974648	0.0670387	0.0809687
REACTOME_SUMOYLATION_OF_CHROMATIN_ORGANIZATION_PROTEINS	0.180253	0.169833	0.154787	0.18387	0.171898	0.162007	0.177952	0.196403	0.183612	0.183748	0.221377	0.21018	0.206888	0.182367	0.187646	0.175136	0.151795	0.148138	0.184049	0.128182	0.13914	0.14481	0.123146	0.160273	0.0955509	0.126765	0.196043	0.121276	0.159571	0.142288	0.16162	0.152638	0.102426	0.141267	0.187605	0.159521	0.124566	0.178263	0.161181	0.119812	0.155874	0.157184	0.15619	0.116345	0.131592	0.186011	0.1673	0.13089	0.162281
REACTOME_ASYMMETRIC_LOCALIZATION_OF_PCP_PROTEINS	0.336678	0.323168	0.28302	0.336029	0.335499	0.283929	0.318801	0.331463	0.340959	0.310462	0.355002	0.37449	0.316903	0.331971	0.338086	0.274082	0.31276	0.282262	0.292832	0.15451	0.278905	0.321234	0.277167	0.328785	0.177253	0.270092	0.322337	0.277961	0.321772	0.324706	0.273474	0.201084	0.182934	0.265209	0.330039	0.331714	0.211878	0.279633	0.287349	0.272032	0.26391	0.305474	0.296555	0.258966	0.264255	0.305686	0.281226	0.273676	0.293301
REACTOME_SUMOYLATION_OF_DNA_REPLICATION_PROTEINS	0.375378	0.29797	0.275432	0.221237	0.220207	0.291789	0.29632	0.32794	0.202621	0.30956	0.280902	0.287825	0.261915	0.333023	0.342518	0.169728	0.198497	0.252844	0.170647	0.128605	0.106585	0.279355	0.190972	0.125874	0.0654187	0.0630576	0.201782	0.0986749	0.17782	0.172694	0.144433	0.187735	0.192145	0.241862	0.281006	0.189122	0.132781	0.14977	0.146826	0.102619	0.095413	0.24507	0.120733	0.158901	0.157709	0.223206	0.207788	0.168142	0.182
REACTOME_GPCR_LIGAND_BINDING	-0.108685	-0.115587	-0.112404	-0.0269117	-0.0881616	-0.10043	-0.112855	-0.121099	-0.0605274	-0.0983564	-0.0453395	-0.0451487	-0.11641	-0.102383	-0.0899142	0.0483004	-0.0728503	-0.0633695	0.00567344	0.0222068	0.0252935	-0.061257	-0.0322558	-0.0720896	0.0198439	0.0654795	-0.0165939	0.0029072	-0.0081825	0.0173752	-0.0128495	-0.0791402	-0.0585452	-0.110528	-0.0552873	-0.0031508	-0.00168404	0.00253715	-0.0257087	-0.0063562	0.0759936	-0.0368678	-0.0038544	0.0593424	-0.0717063	-0.0978232	-0.0539446	-0.0706444	-0.00859504
REACTOME_O_LINKED_GLYCOSYLATION	-0.0103918	0.0345472	0.00554286	-0.00490564	-0.0871275	-0.0157948	0.0268198	-0.018661	-0.0476139	0.00772516	-0.087147	-0.0218714	-0.0931945	0.0204389	-0.00393261	-0.000517832	-0.0315813	0.0718246	-0.0561413	-0.0479444	0.0226879	-0.022542	0.0461716	-0.0794027	-0.0511608	0.02375	-0.0755839	-0.0506284	-0.0188108	-0.0275436	-0.0382569	-0.069778	-0.0253187	0.0114942	0.00765247	-0.0463917	0.00261742	-0.0751763	-0.0190912	-0.0289301	-0.0111165	0.00753082	0.0222763	0.117975	0.00950294	-0.0228238	-0.027915	0.000447922	-0.0553471
REACTOME_POSITIVE_EPIGENETIC_REGULATION_OF_RRNA_EXPRESSION	0.20447	0.165399	0.213265	0.225278	0.175709	0.19023	0.199946	0.202262	0.19882	0.170839	0.199805	0.202613	0.17153	0.172904	0.19288	0.153844	0.142013	0.178528	0.129247	0.094037	0.117239	0.157319	0.152277	0.103411	0.0512231	0.12962	0.143498	0.117859	0.158526	0.118919	0.123877	0.11303	0.0798346	0.167759	0.175631	0.147621	0.130627	0.129375	0.141982	0.185173	0.130018	0.173708	0.163452	0.131006	0.142553	0.150636	0.162829	0.181181	0.234343
REACTOME_PROGRAMMED_CELL_DEATH	0.275551	0.277382	0.273383	0.304474	0.274872	0.264253	0.284285	0.28582	0.285687	0.269827	0.300939	0.298884	0.287331	0.284164	0.294359	0.256151	0.289939	0.272762	0.270967	0.195715	0.262767	0.314202	0.274365	0.286561	0.202058	0.259169	0.2917	0.243978	0.313096	0.272861	0.262761	0.222032	0.216977	0.280385	0.309158	0.278817	0.22743	0.255308	0.287088	0.26508	0.263085	0.27873	0.299887	0.241162	0.251641	0.279558	0.272224	0.277732	0.291867
REACTOME_SIGNALING_BY_HEDGEHOG	0.19196	0.191546	0.160299	0.191083	0.193157	0.162788	0.175773	0.192218	0.215759	0.186107	0.221584	0.221236	0.161943	0.186807	0.202405	0.153692	0.158882	0.143535	0.165303	0.0473835	0.143989	0.168767	0.116016	0.142915	0.0155097	0.0867834	0.169675	0.114547	0.159592	0.171949	0.138004	0.0563486	0.0442593	0.114438	0.167538	0.167041	0.0746028	0.11992	0.141421	0.139913	0.0979041	0.13973	0.15181	0.0997147	0.113149	0.153425	0.169823	0.15971	0.179897
REACTOME_METABOLISM_OF_LIPIDS	0.0258977	0.0231996	0.0434543	0.0528226	0.083525	0.0370586	0.0386088	0.0467864	0.0744244	0.0206221	0.0700291	0.0463861	0.0975912	0.0381623	0.0343873	0.0621114	0.0805346	0.0476363	0.0722201	0.0536264	0.0775978	0.0634876	0.0567542	0.0959641	0.0280095	0.0518278	0.0734658	0.0829225	0.0503559	0.0712317	0.0586044	0.0468194	0.0669208	0.0475895	0.0487361	0.0585515	0.0487422	0.0837389	0.0728349	0.0498667	0.0212825	0.0364152	0.0565422	0.0512445	0.0806762	0.0765768	0.0538091	0.0604998	0.0490351
REACTOME_CARDIAC_CONDUCTION	-0.0119571	0.0205387	0.0393512	-0.00169769	0.0653361	0.035611	0.0176194	-0.0301626	0.0263199	0.00748148	0.0145702	-0.00590718	0.0769788	0.000890996	0.00521262	0.241733	0.150597	0.192264	0.228864	0.317206	0.262496	0.101294	0.230256	0.182771	0.188601	0.211786	0.103017	0.203593	0.107487	0.164728	0.17371	0.239195	0.243058	0.190458	0.0670138	0.15501	0.258621	0.156583	0.166766	0.197951	0.0418207	0.136488	0.148252	0.179131	0.228048	0.185734	0.0849339	0.0793191	0.142212
REACTOME_CLEC7A_DECTIN_1_SIGNALING	0.300013	0.301239	0.271138	0.321532	0.322982	0.269614	0.29394	0.295845	0.327577	0.288811	0.367699	0.344396	0.343324	0.301154	0.310938	0.323294	0.351996	0.302163	0.357514	0.240507	0.343515	0.328265	0.325277	0.369862	0.235654	0.337883	0.361131	0.335988	0.34593	0.3626	0.343329	0.256788	0.239097	0.307024	0.335503	0.362016	0.290383	0.320667	0.337414	0.297283	0.312136	0.314791	0.342871	0.295259	0.317938	0.339809	0.343123	0.342591	0.366495
REACTOME_HEDGEHOG_OFF_STATE	0.247548	0.244704	0.207049	0.238365	0.246153	0.210595	0.231122	0.247827	0.270826	0.236007	0.283382	0.28494	0.245417	0.2457	0.262242	0.223708	0.21983	0.203011	0.235453	0.0816115	0.191648	0.236139	0.185519	0.22325	0.0567045	0.138027	0.236279	0.187713	0.231256	0.237488	0.197664	0.126896	0.123338	0.175389	0.235568	0.246299	0.136241	0.192912	0.215191	0.199689	0.158015	0.212126	0.212576	0.14615	0.175656	0.219161	0.233199	0.211374	0.243301
REACTOME_CILIUM_ASSEMBLY	0.190906	0.199567	0.182826	0.173118	0.169422	0.189603	0.179622	0.208399	0.163034	0.192626	0.152408	0.162494	0.128961	0.172834	0.19622	0.108592	0.109969	0.153907	0.0830991	0.0755059	0.0827468	0.147487	0.116107	0.0531136	0.091833	0.0393972	0.0900634	0.0788208	0.103787	0.12108	0.108346	0.103246	0.109054	0.132227	0.132177	0.123661	0.089139	0.0639705	0.0850673	0.13915	0.100614	0.145662	0.0834888	0.0939126	0.103541	0.111827	0.0965481	0.063022	0.091201
REACTOME_ABC_TRANSPORTER_DISORDERS	0.250808	0.240278	0.206389	0.252742	0.258145	0.209813	0.239028	0.259299	0.257527	0.224616	0.292031	0.286072	0.267316	0.247055	0.252787	0.21663	0.249584	0.248882	0.259859	0.155849	0.238344	0.251818	0.218457	0.28681	0.1063	0.199141	0.24419	0.228057	0.250792	0.278921	0.20823	0.198841	0.214219	0.199453	0.24246	0.257568	0.214026	0.207172	0.222227	0.217706	0.184961	0.223763	0.233748	0.222595	0.217392	0.27526	0.247679	0.236178	0.259125
REACTOME_SLC_TRANSPORTER_DISORDERS	0.186857	0.173142	0.145842	0.182467	0.186033	0.167264	0.167995	0.221773	0.197602	0.204796	0.206124	0.215141	0.157121	0.200282	0.211893	0.0431873	0.14076	0.0955933	0.063951	-0.0194706	-0.00472336	0.0683848	-0.00924886	0.0971081	-0.095541	-0.056035	0.128864	0.0335715	0.0659471	0.0529238	0.0475636	0.0131655	0.00882525	0.0615782	0.142108	0.109939	-0.0485269	0.0711918	0.0702829	0.047591	-0.0333215	0.0997105	0.023578	-0.00823581	0.0503406	0.150455	0.12526	0.095519	0.0951872
REACTOME_DISORDERS_OF_TRANSMEMBRANE_TRANSPORTERS	0.222194	0.21059	0.179368	0.221085	0.225968	0.190945	0.206992	0.242858	0.231172	0.216357	0.253633	0.254538	0.218362	0.226626	0.234907	0.140143	0.201406	0.181467	0.174003	0.0789544	0.133009	0.171044	0.120381	0.203595	0.0186936	0.0883798	0.193189	0.143027	0.169568	0.180876	0.137286	0.117341	0.124861	0.138455	0.197865	0.193206	0.102065	0.14712	0.155292	0.143388	0.0898367	0.169369	0.141816	0.122179	0.144126	0.21965	0.19381	0.17414	0.187349
REACTOME_ANCHORING_OF_THE_BASAL_BODY_TO_THE_PLASMA_MEMBRANE	0.250687	0.217828	0.221994	0.209507	0.180293	0.224842	0.21985	0.250922	0.172753	0.212504	0.158008	0.194018	0.157033	0.210114	0.243567	0.112411	0.118325	0.18768	0.0950538	0.090313	0.0766051	0.199782	0.13804	0.0706351	0.0772837	0.0636371	0.105434	0.0799147	0.144376	0.146902	0.104505	0.146024	0.154306	0.175261	0.181989	0.122559	0.113192	0.0912003	0.0957724	0.147479	0.127735	0.181546	0.111798	0.118747	0.11526	0.16262	0.093794	0.0722168	0.0994649
REACTOME_C_TYPE_LECTIN_RECEPTORS_CLRS	0.183399	0.192395	0.148692	0.196248	0.196229	0.14503	0.173381	0.17031	0.202728	0.164454	0.237409	0.219774	0.203001	0.179697	0.188236	0.247249	0.208271	0.211766	0.232015	0.132182	0.262577	0.203604	0.207604	0.236282	0.127848	0.242377	0.23066	0.202229	0.218851	0.254791	0.221836	0.140052	0.11573	0.177816	0.204696	0.229826	0.166772	0.20074	0.222754	0.167306	0.189496	0.186964	0.222552	0.230734	0.183948	0.210289	0.224092	0.206115	0.233113
REACTOME_HEDGEHOG_ON_STATE	0.165582	0.157478	0.123801	0.157998	0.167112	0.117257	0.144025	0.16473	0.177135	0.151413	0.198061	0.190508	0.146029	0.157709	0.171193	0.114026	0.155743	0.123555	0.149657	0.0269652	0.134884	0.157445	0.108137	0.143446	-0.00354192	0.0930156	0.155975	0.105723	0.144901	0.160484	0.126338	0.0439607	0.0256572	0.10182	0.15426	0.14804	0.0655385	0.100094	0.122943	0.113153	0.104118	0.126629	0.139409	0.111273	0.0945271	0.148563	0.128271	0.123108	0.141759
REACTOME_REGULATION_OF_TP53_ACTIVITY	0.207587	0.150569	0.149847	0.108064	0.0810842	0.151479	0.15853	0.196476	0.0752038	0.141622	0.0699993	0.136228	0.0733861	0.190848	0.190147	0.0418404	0.0507219	0.101531	0.0255138	0.0258971	0.0148316	0.172644	0.0994629	0.00957116	-0.0200786	-0.00368649	0.0221186	0.00133224	0.0634607	0.024248	-0.0064793	0.0665382	0.0916577	0.104196	0.143904	0.0403264	0.0434241	-0.00360382	0.0254146	0.10136	0.0186062	0.147473	0.064891	0.0714263	0.0466129	0.109638	0.0605988	0.037914	0.0626754
REACTOME_VESICLE_MEDIATED_TRANSPORT	0.174178	0.175589	0.177824	0.17865	0.192869	0.180676	0.177011	0.18082	0.186206	0.156356	0.20479	0.184427	0.217902	0.174875	0.178882	0.184628	0.214213	0.182994	0.196119	0.157781	0.189451	0.183973	0.164655	0.200347	0.145166	0.189532	0.194221	0.183036	0.192627	0.191059	0.193992	0.179463	0.159086	0.179053	0.179186	0.190406	0.170006	0.203436	0.177251	0.154057	0.184035	0.169331	0.178211	0.157047	0.185348	0.18247	0.232525	0.240111	0.226396
REACTOME_REGULATION_OF_RAS_BY_GAPS	0.24362	0.229545	0.193022	0.235072	0.252333	0.186264	0.211494	0.237673	0.249901	0.221322	0.272338	0.280928	0.226885	0.241487	0.251202	0.177783	0.219043	0.178056	0.231675	0.103031	0.212563	0.207461	0.15574	0.220199	0.0769103	0.182294	0.227046	0.174304	0.218442	0.237605	0.184427	0.141474	0.130005	0.156569	0.236955	0.233586	0.147556	0.179413	0.18037	0.183313	0.165019	0.19769	0.195052	0.140099	0.178669	0.223358	0.214998	0.189711	0.22
REACTOME_DISEASES_OF_SIGNAL_TRANSDUCTION_BY_GROWTH_FACTOR_RECEPTORS_AND_SECOND_MESSENGERS	0.23744	0.243115	0.232103	0.281236	0.270255	0.233433	0.240364	0.245428	0.275312	0.238615	0.278057	0.269573	0.239544	0.248206	0.247827	0.23352	0.265085	0.207635	0.24022	0.161431	0.228732	0.223104	0.213847	0.247459	0.162602	0.239105	0.258299	0.226311	0.260533	0.228552	0.236745	0.14339	0.153682	0.20345	0.233929	0.233855	0.180503	0.228478	0.241148	0.217358	0.241998	0.21874	0.236496	0.195143	0.213131	0.218037	0.263901	0.268348	0.277831
REACTOME_INFECTIOUS_DISEASE	0.206291	0.21086	0.186923	0.227193	0.219689	0.19664	0.201607	0.209301	0.217827	0.185072	0.243174	0.224265	0.2229	0.201045	0.211685	0.232715	0.229727	0.212089	0.242709	0.184203	0.218629	0.212577	0.212318	0.245969	0.167667	0.22361	0.239541	0.216012	0.236121	0.229639	0.221988	0.19015	0.215586	0.206825	0.23204	0.24018	0.190065	0.224343	0.230745	0.209211	0.188613	0.214891	0.232156	0.208275	0.212475	0.233938	0.222626	0.217676	0.238656
REACTOME_RHO_GTPASES_ACTIVATE_FORMINS	0.276703	0.187597	0.177883	-0.0199658	-0.0331833	0.164039	0.209673	0.241454	-0.0441563	0.131971	-0.0293964	0.0930607	-0.0771842	0.226765	0.232835	-0.101188	-0.114732	0.0702596	-0.106389	-0.116341	-0.117771	0.154312	-0.026935	-0.155445	-0.193612	-0.214368	-0.110905	-0.164951	-0.0791046	-0.0834825	-0.138962	-0.0337297	-0.000251909	0.0143016	0.119463	-0.0821068	-0.10737	-0.150337	-0.124547	-0.0272745	-0.190858	0.0836769	-0.115589	-0.0567917	-0.124184	0.00714617	-0.0668626	-0.112488	-0.114617
REACTOME_TNFR2_NON_CANONICAL_NF_KB_PATHWAY	0.188569	0.19305	0.140846	0.205201	0.19723	0.144493	0.168766	0.184256	0.217873	0.178187	0.255397	0.243961	0.224067	0.186856	0.199306	0.196427	0.222287	0.184225	0.246741	0.113261	0.258879	0.220427	0.190648	0.234779	0.103216	0.226799	0.23238	0.198628	0.231751	0.270591	0.204426	0.137788	0.137163	0.170577	0.220438	0.235098	0.153935	0.202433	0.210064	0.190482	0.204226	0.201347	0.220697	0.192503	0.180524	0.222777	0.205105	0.195166	0.223215
REACTOME_DISEASES_OF_METABOLISM	0.120081	0.122173	0.132512	0.10772	0.0995643	0.121118	0.131586	0.0922018	0.106186	0.122477	0.0770837	0.114901	0.0956719	0.125153	0.110625	0.16552	0.138089	0.195789	0.151432	0.172637	0.176497	0.151643	0.183189	0.158153	0.12837	0.178481	0.119067	0.162974	0.148617	0.164266	0.105451	0.124474	0.132901	0.156681	0.140201	0.151325	0.156777	0.140703	0.176719	0.165979	0.124316	0.145383	0.174308	0.21402	0.138903	0.124482	0.0802462	0.106214	0.0583095
REACTOME_DEFECTIVE_CFTR_CAUSES_CYSTIC_FIBROSIS	0.342647	0.330225	0.291938	0.334329	0.339351	0.284358	0.321799	0.340999	0.349221	0.315005	0.37674	0.380799	0.335169	0.336599	0.344105	0.288381	0.327903	0.333771	0.328442	0.190701	0.295583	0.336954	0.290619	0.3339	0.141642	0.252424	0.32892	0.283841	0.327971	0.355209	0.277786	0.246194	0.252291	0.268645	0.330516	0.342434	0.260876	0.267673	0.294127	0.283519	0.244042	0.307626	0.298077	0.278426	0.268187	0.336287	0.331263	0.315952	0.340568
REACTOME_MAPK_FAMILY_SIGNALING_CASCADES	0.164014	0.16551	0.152458	0.217719	0.192395	0.149803	0.163175	0.162113	0.208458	0.161379	0.213419	0.214199	0.211586	0.17082	0.17828	0.254816	0.242975	0.178357	0.28239	0.2019	0.28423	0.226936	0.220786	0.241765	0.19242	0.281245	0.241274	0.233738	0.280122	0.264876	0.263718	0.18735	0.190105	0.195443	0.234245	0.259075	0.216738	0.217481	0.255987	0.218244	0.285617	0.218473	0.26954	0.224553	0.200776	0.196341	0.241737	0.223878	0.24399
REACTOME_HDR_THROUGH_SINGLE_STRAND_ANNEALING_SSA	0.259604	0.197109	0.190614	0.171437	0.145949	0.18676	0.191513	0.24729	0.150618	0.173357	0.124218	0.21562	0.120655	0.23165	0.239722	0.0593095	0.110997	0.129249	0.0291222	0.0262632	0.0152121	0.21135	0.0861797	0.0405131	0.0389211	-0.0284475	0.0648344	0.0185538	0.0945841	0.050047	-0.00427204	0.0886826	0.134567	0.0995305	0.191813	0.0675249	0.0245272	0.0269884	0.0409764	0.096189	0.0402004	0.180794	0.0646813	0.0576336	0.0753285	0.136952	0.102942	0.048492	0.0985126
REACTOME_HDR_THROUGH_HOMOLOGOUS_RECOMBINATION_HRR	0.266364	0.202364	0.198336	0.166705	0.150436	0.192806	0.201605	0.255338	0.152393	0.174314	0.13178	0.223384	0.129385	0.240734	0.235713	0.0617221	0.1184	0.132382	0.0481197	0.0213478	0.0347462	0.195766	0.0773575	0.0591166	0.0216625	-0.0127107	0.085083	0.0403017	0.101919	0.0742805	0.0285189	0.0936332	0.152655	0.117522	0.204257	0.0872314	0.0320118	0.0528982	0.0617189	0.108724	0.01909	0.183075	0.069023	0.0690895	0.068279	0.147287	0.0841731	0.0280591	0.0577591
REACTOME_MAPK6_MAPK4_SIGNALING	0.373393	0.372876	0.323375	0.36604	0.386506	0.328271	0.361416	0.401952	0.38894	0.335016	0.385556	0.397095	0.415778	0.376572	0.371492	0.297684	0.337186	0.31826	0.331772	0.189291	0.298625	0.381682	0.321439	0.345891	0.178197	0.258498	0.337689	0.285606	0.346786	0.353704	0.307722	0.268698	0.28009	0.319172	0.382175	0.350133	0.259908	0.281509	0.313036	0.3249	0.29402	0.35267	0.326244	0.291176	0.289473	0.363936	0.318074	0.293188	0.310985
REACTOME_DEUBIQUITINATION	0.274645	0.258229	0.241572	0.252825	0.237968	0.241033	0.260449	0.263826	0.240255	0.26507	0.259962	0.274439	0.246189	0.267809	0.266515	0.214821	0.221596	0.228316	0.240377	0.191497	0.228015	0.252504	0.251044	0.23661	0.18622	0.218711	0.229687	0.222721	0.251693	0.236338	0.232009	0.230196	0.206288	0.23883	0.253985	0.237541	0.231645	0.226878	0.234972	0.243379	0.24239	0.246365	0.262972	0.232861	0.224228	0.240959	0.243109	0.248473	0.252139
REACTOME_UCH_PROTEINASES	0.363825	0.33855	0.30593	0.323836	0.336467	0.298436	0.330964	0.343554	0.338094	0.34661	0.382406	0.373813	0.344119	0.343648	0.355811	0.329848	0.332482	0.330864	0.378002	0.246104	0.33794	0.361483	0.346369	0.345951	0.227091	0.316993	0.359175	0.314573	0.353741	0.370787	0.326462	0.271622	0.273517	0.327046	0.369832	0.369019	0.293678	0.326346	0.338306	0.338433	0.313163	0.348108	0.370553	0.318956	0.307487	0.352747	0.348181	0.323517	0.360274
REACTOME_UB_SPECIFIC_PROCESSING_PROTEASES	0.250552	0.248923	0.218576	0.224964	0.235387	0.219803	0.24102	0.250902	0.245366	0.247599	0.261348	0.258502	0.258936	0.25551	0.248589	0.209519	0.232828	0.204793	0.235383	0.16222	0.21748	0.228629	0.228397	0.249836	0.158322	0.19112	0.234121	0.216043	0.221138	0.23217	0.21634	0.202783	0.173851	0.215786	0.230389	0.227411	0.209508	0.226872	0.230025	0.215513	0.223282	0.22353	0.238798	0.218131	0.214369	0.230977	0.235114	0.258952	0.258347
REACTOME_DNA_DOUBLE_STRAND_BREAK_REPAIR	0.280051	0.221546	0.229713	0.178039	0.157856	0.210142	0.231454	0.263459	0.162277	0.217414	0.152686	0.232725	0.150828	0.262028	0.259051	0.102031	0.134061	0.15906	0.0907395	0.0610745	0.0561103	0.21555	0.128116	0.090204	0.0432201	0.0340638	0.10913	0.0632129	0.146226	0.0893818	0.0630591	0.110433	0.149135	0.159356	0.213441	0.105717	0.0796785	0.0892898	0.0949601	0.154627	0.051228	0.203158	0.124779	0.117321	0.0909486	0.1696	0.124763	0.0878192	0.0939013
REACTOME_HOMOLOGY_DIRECTED_REPAIR	0.255443	0.187773	0.187938	0.129316	0.105885	0.170747	0.193373	0.242554	0.107964	0.178299	0.102047	0.197758	0.0938254	0.235945	0.228809	0.0362728	0.0735583	0.109232	0.0320852	-0.00397993	0.00907153	0.18505	0.079214	0.0312277	-0.0115985	-0.0273003	0.0498564	0.00427104	0.0934856	0.0497382	-0.0017066	0.064023	0.127945	0.107203	0.176479	0.0638061	0.0211844	0.0243555	0.0355685	0.106387	-0.00976625	0.162472	0.0677442	0.0629281	0.0299703	0.122456	0.0630067	0.00547283	0.0290992
REACTOME_HOMOLOGOUS_DNA_PAIRING_AND_STRAND_EXCHANGE	0.234181	0.173087	0.166281	0.146391	0.120816	0.163124	0.168221	0.221208	0.124501	0.148946	0.0993633	0.192149	0.0950663	0.206788	0.21023	0.0359498	0.0863477	0.107234	0.00614532	0.00388436	-0.00790044	0.186757	0.0641349	0.0162566	0.014943	-0.0511346	0.0400897	-0.00466586	0.0706021	0.0272847	-0.0268511	0.0640949	0.109261	0.0776017	0.167263	0.0440533	-0.00335962	0.00330111	0.0180355	0.072691	0.0161541	0.15699	0.0415823	0.036599	0.050328	0.112151	0.0671885	0.0149213	0.0628639
REACTOME_PROCESSING_OF_DNA_DOUBLE_STRAND_BREAK_ENDS	0.212521	0.143259	0.145007	0.0999174	0.061767	0.13082	0.147721	0.198354	0.0704107	0.14454	0.0561752	0.14775	0.0408696	0.192643	0.193244	-0.0107569	0.0215333	0.0639071	-0.0324287	-0.0494537	-0.0509871	0.150288	0.0359227	-0.0261476	-0.0497602	-0.0803377	-0.00892255	-0.0492406	0.0377952	-0.0151031	-0.0609687	0.00591522	0.0561591	0.0435618	0.118466	0.00338748	-0.0335799	-0.0391151	-0.0272504	0.0474428	-0.0380208	0.113183	0.0182104	0.00531028	-0.0147794	0.0621531	0.0327327	-0.0109275	0.0178935
REACTOME_DNA_DAMAGE_RECOGNITION_IN_GG_NER	0.413717	0.38379	0.369836	0.342979	0.354144	0.368491	0.380442	0.380959	0.363011	0.398685	0.400097	0.389725	0.370318	0.396778	0.398424	0.351917	0.363846	0.374995	0.35465	0.294875	0.313777	0.382846	0.346191	0.322822	0.205128	0.287708	0.37563	0.29342	0.354989	0.350019	0.306079	0.273856	0.302901	0.371512	0.398163	0.358441	0.309453	0.328823	0.345559	0.372332	0.290585	0.379422	0.376211	0.345162	0.326828	0.378418	0.395578	0.387511	0.415403
REACTOME_NUCLEOTIDE_EXCISION_REPAIR	0.406696	0.370459	0.356465	0.320374	0.316439	0.353669	0.363551	0.389166	0.321669	0.367308	0.339172	0.378845	0.302274	0.391502	0.392212	0.263893	0.2938	0.329537	0.254227	0.192923	0.21222	0.345555	0.269454	0.237191	0.115153	0.175479	0.282756	0.197287	0.291143	0.260059	0.201313	0.176055	0.254903	0.295465	0.36536	0.26386	0.210186	0.220695	0.249342	0.304556	0.165855	0.329184	0.280278	0.248761	0.222426	0.307838	0.301529	0.279861	0.308897
REACTOME_GLOBAL_GENOME_NUCLEOTIDE_EXCISION_REPAIR_GG_NER	0.392053	0.353838	0.339151	0.301298	0.297379	0.336184	0.346506	0.373718	0.303046	0.35102	0.321195	0.362744	0.283019	0.376085	0.377029	0.242953	0.274102	0.310932	0.232518	0.167548	0.187942	0.327955	0.247537	0.214105	0.0899384	0.149061	0.262439	0.171836	0.270661	0.238513	0.175862	0.151657	0.236146	0.27498	0.348595	0.243224	0.185494	0.196805	0.226792	0.284625	0.141859	0.310627	0.259304	0.226362	0.198208	0.287775	0.281276	0.259536	0.289138
REACTOME_DUAL_INCISION_IN_GG_NER	0.399477	0.343484	0.342675	0.263066	0.239223	0.332832	0.34469	0.381714	0.261313	0.317151	0.253783	0.367904	0.230468	0.37954	0.378983	0.181039	0.207852	0.26064	0.134041	0.0938611	0.0833699	0.313646	0.178901	0.121168	0.0353686	0.0165729	0.182453	0.0527158	0.205183	0.142025	0.0718683	0.0841774	0.222849	0.224552	0.319879	0.150489	0.0955012	0.0965579	0.152431	0.225944	0.0111353	0.284035	0.163738	0.151088	0.109653	0.230075	0.204011	0.17884	0.22063
REACTOME_POST_TRANSLATIONAL_PROTEIN_MODIFICATION	0.230982	0.22813	0.222183	0.224385	0.210422	0.227667	0.229135	0.223229	0.209963	0.230981	0.224392	0.243641	0.211258	0.235909	0.236618	0.197006	0.20421	0.22372	0.195196	0.172889	0.184824	0.220341	0.207304	0.183926	0.145886	0.180343	0.203304	0.172208	0.210738	0.192051	0.188132	0.175782	0.163696	0.213333	0.224944	0.197733	0.189244	0.187794	0.19419	0.201725	0.186093	0.209723	0.208532	0.197282	0.202733	0.202665	0.222985	0.217225	0.220899
REACTOME_TRANSCRIPTION_COUPLED_NUCLEOTIDE_EXCISION_REPAIR_TC_NER	0.410433	0.366101	0.354237	0.32512	0.295691	0.35293	0.36075	0.404004	0.304239	0.357322	0.319087	0.382036	0.272948	0.399596	0.40161	0.207654	0.263083	0.309483	0.186238	0.111427	0.143431	0.324024	0.209202	0.195787	0.015105	0.0939828	0.228815	0.138875	0.24912	0.201731	0.138399	0.101774	0.207858	0.252077	0.350769	0.207507	0.135882	0.143528	0.188255	0.257634	0.0729478	0.308219	0.207032	0.196917	0.161109	0.28348	0.251056	0.221467	0.243184
REACTOME_DUAL_INCISION_IN_TC_NER	0.388267	0.344851	0.334023	0.30025	0.266467	0.331499	0.336861	0.38505	0.273842	0.334001	0.28202	0.358243	0.23298	0.378677	0.381111	0.168594	0.226561	0.277247	0.145048	0.0709629	0.0986206	0.29635	0.175265	0.152746	0.00442472	0.0543164	0.186666	0.0956755	0.208617	0.14859	0.0982117	0.0620203	0.161742	0.219609	0.321871	0.158109	0.100985	0.101766	0.145918	0.22086	0.0396262	0.27658	0.17172	0.165445	0.114223	0.244742	0.213489	0.185003	0.207224
REACTOME_INTERLEUKIN_4_AND_INTERLEUKIN_13_SIGNALING	0.0513312	-0.0213298	0.0123733	0.153112	-0.0308301	0.00838317	0.0274348	-0.0706206	0.022194	-0.0146118	0.0408548	0.0353494	-0.0448471	0.00520244	0.00265607	0.298118	0.104976	0.0298279	0.252606	0.215059	0.26758	0.240499	0.183674	0.158247	0.195394	0.246642	0.220238	0.162298	0.228063	0.278479	0.206121	0.0924985	0.0248471	0.186441	0.197584	0.204661	0.189401	0.163921	0.221889	0.158277	0.327417	0.145935	0.258475	0.147369	0.0857218	0.0498064	0.0832423	0.00826961	0.0727284
REACTOME_TP53_REGULATES_TRANSCRIPTION_OF_CELL_CYCLE_GENES	0.135397	0.0622147	0.0397871	-0.0548116	-0.0851056	0.0228026	0.0794681	0.116085	-0.0998908	0.0536015	-0.136774	-0.00563523	-0.0981071	0.113768	0.099023	-0.0902452	-0.102767	-0.00604121	-0.108672	-0.0816131	-0.102338	0.0931635	0.0399139	-0.115576	-0.0706939	-0.0877894	-0.121718	-0.115111	-0.0347682	-0.116616	-0.13631	0.0393755	0.0623318	0.0330222	0.0406409	-0.0933957	-0.0320362	-0.116613	-0.0932112	0.0344763	-0.101433	0.0492133	0.00187931	0.0316514	-0.0796416	0.0140244	-0.145144	-0.12791	-0.159812
REACTOME_NEUTROPHIL_DEGRANULATION	0.14277	0.186513	0.132937	0.152045	0.154439	0.140324	0.140127	0.143876	0.166657	0.159914	0.19648	0.147682	0.205211	0.150262	0.151441	0.240908	0.236167	0.230816	0.247082	0.223604	0.270208	0.206408	0.248375	0.279565	0.167862	0.260759	0.230357	0.23124	0.212072	0.281179	0.219899	0.189488	0.21777	0.216874	0.184943	0.239346	0.244673	0.241656	0.248665	0.226103	0.243378	0.199445	0.247944	0.276784	0.227928	0.195421	0.20636	0.215485	0.192556
REACTOME_SIGNALING_BY_BRAF_AND_RAF_FUSIONS	-0.0416639	-0.0757177	-0.021532	0.0468643	0.0223521	-0.0361062	-0.0212662	-0.0379137	0.00822161	-0.0407879	0.0473091	-0.0097029	-0.0401599	-0.0198409	-0.0257583	-0.00175694	0.022715	-0.0455859	0.00414937	-0.00292548	0.0124454	-0.0416577	-0.00791626	0.0274668	-0.0247486	0.057485	-0.00105796	-0.021824	0.0114372	-0.0199541	0.0132627	-0.0678722	-0.0656462	-0.0408893	-0.00968766	-0.0365824	-0.019456	-0.0315679	-0.0139495	-0.0272279	0.0270605	-0.0231207	0.010392	-0.0114898	-0.0435283	-0.0393818	0.0356787	0.0340567	0.0462591
REACTOME_ONCOGENIC_MAPK_SIGNALING	-0.0809795	-0.123773	-0.0770441	-0.0051084	-0.0246985	-0.08562	-0.0720963	-0.0831678	-0.036112	-0.0923261	-0.00436174	-0.0594859	-0.0720852	-0.0685932	-0.0716122	-0.0446645	-0.0233993	-0.0952729	-0.022082	-0.0282194	-0.0222547	-0.0909497	-0.0472511	-0.0158001	-0.0380179	0.0298412	-0.0459488	-0.0513826	-0.0328177	-0.0556699	-0.027442	-0.0810683	-0.0754393	-0.0866425	-0.0599471	-0.0776264	-0.0390989	-0.0677452	-0.0571182	-0.059108	-0.0192475	-0.0671938	-0.0338284	-0.0419533	-0.076593	-0.0803316	-0.00562319	-0.00438589	0.0024473
REACTOME_REGULATION_OF_TP53_ACTIVITY_THROUGH_PHOSPHORYLATION	0.174466	0.0990742	0.0951883	0.0413648	0.0114357	0.0980221	0.107213	0.156869	0.00833864	0.0869677	0.00365109	0.072302	0.00112954	0.148727	0.146952	-0.0478063	-0.023873	0.00879486	-0.0775628	-0.0835375	-0.0932641	0.118834	0.0096203	-0.0841403	-0.100733	-0.136876	-0.0580188	-0.108217	-0.0373645	-0.0764804	-0.117477	-0.0200746	-0.00271645	0.014454	0.0757695	-0.051097	-0.0728167	-0.095553	-0.0825128	-0.0064744	-0.0825527	0.0681482	-0.0510713	-0.0404443	-0.0518911	0.0221819	-0.0136274	-0.0485773	-0.018444
REACTOME_PTEN_REGULATION	0.218416	0.199277	0.18466	0.229935	0.22844	0.188365	0.20404	0.211955	0.223677	0.180469	0.2477	0.229769	0.243948	0.20328	0.207562	0.296919	0.256577	0.237237	0.319763	0.279869	0.30478	0.31296	0.316843	0.315303	0.26851	0.314505	0.302868	0.31883	0.313442	0.303836	0.308783	0.292013	0.248254	0.294979	0.306596	0.310916	0.300996	0.285376	0.310891	0.291531	0.30225	0.3042	0.320009	0.273481	0.283422	0.303598	0.241857	0.244268	0.26523
REACTOME_COPI_MEDIATED_ANTEROGRADE_TRANSPORT	0.240648	0.276325	0.284712	0.298599	0.294659	0.279774	0.255813	0.269436	0.275573	0.265431	0.253319	0.279918	0.315487	0.264622	0.257527	0.257849	0.313046	0.251746	0.176823	0.189339	0.171589	0.209173	0.189102	0.259822	0.153894	0.219638	0.23315	0.198385	0.239082	0.209356	0.216398	0.194268	0.175171	0.237544	0.241407	0.226118	0.151865	0.232872	0.19873	0.205997	0.208112	0.228857	0.201981	0.163242	0.27633	0.261484	0.345181	0.31344	0.2965
REACTOME_COPI_DEPENDENT_GOLGI_TO_ER_RETROGRADE_TRAFFIC	0.240457	0.190555	0.203531	-0.00390372	0.019903	0.164959	0.209767	0.201279	-0.00456687	0.101593	-0.0198586	0.0620074	0.0114536	0.222307	0.18747	-0.0602148	-0.0189095	0.103495	-0.0654549	-0.023083	-0.0642484	0.159998	0.0459803	-0.0802401	-0.0789888	-0.142991	-0.0551762	-0.0672177	-0.0298029	-0.0555138	-0.0804308	0.0550358	0.0645785	0.0787706	0.0982039	-0.0284916	0.0161856	-0.0602072	-0.0629852	0.0490832	-0.0681829	0.120268	-0.0410187	0.0343505	-0.0598967	0.0538029	0.0252983	-0.0190062	-0.0279885
REACTOME_INTRA_GOLGI_AND_RETROGRADE_GOLGI_TO_ER_TRAFFIC	0.209524	0.211979	0.219218	0.137236	0.156318	0.208029	0.21146	0.219718	0.14846	0.16391	0.135673	0.158177	0.168176	0.21731	0.20142	0.103262	0.165277	0.179484	0.096054	0.100208	0.0920274	0.181015	0.131339	0.106755	0.0506407	0.0794106	0.111964	0.100914	0.115535	0.116386	0.0931212	0.138317	0.141108	0.158649	0.163283	0.114432	0.116669	0.124211	0.0968905	0.132048	0.0820502	0.17696	0.0930498	0.114021	0.126575	0.164249	0.160195	0.144503	0.134472
REACTOME_ASSEMBLY_OF_THE_PRE_REPLICATIVE_COMPLEX	0.34552	0.280138	0.254412	0.184937	0.216775	0.23657	0.289869	0.330727	0.217589	0.265872	0.238874	0.314041	0.222818	0.323291	0.319041	0.134436	0.20492	0.180213	0.200365	0.0341491	0.164763	0.273398	0.170634	0.206515	0.00578901	0.100154	0.186822	0.155776	0.195453	0.19631	0.138558	0.148066	0.166512	0.19869	0.283071	0.198405	0.110163	0.145938	0.166448	0.173072	0.0971945	0.240015	0.15529	0.147162	0.14214	0.228345	0.20875	0.193259	0.227444
REACTOME_MITOTIC_PROPHASE	0.294107	0.234725	0.224929	0.170757	0.155161	0.204421	0.244687	0.277274	0.126164	0.21156	0.138471	0.234755	0.155605	0.262523	0.276399	0.0866227	0.110374	0.188792	0.090123	0.074604	0.0797442	0.229004	0.138942	0.0728442	0.0339265	0.0219989	0.111158	0.0508636	0.144754	0.0991772	0.0803465	0.160715	0.160602	0.173021	0.248608	0.119331	0.0923705	0.0821508	0.0989399	0.155963	0.0450016	0.218313	0.124916	0.120787	0.0844645	0.205959	0.141142	0.096831	0.113041
REACTOME_MITOTIC_PROMETAPHASE	0.281668	0.207345	0.200993	0.0757132	0.0588755	0.197068	0.227237	0.252602	0.0493608	0.172645	0.0498669	0.137774	0.0241139	0.235654	0.248547	0.00225341	0.0041268	0.134527	-0.00761379	-0.0096256	-0.0168127	0.190699	0.0793952	-0.0362365	-0.048559	-0.072395	-0.0176237	-0.0448779	0.0399198	0.020341	-0.0213343	0.0798815	0.0889302	0.111122	0.168679	0.0232944	0.0150474	-0.0323888	-0.0191383	0.0678616	-0.0354358	0.154393	0.000232359	0.0450004	0.00240443	0.0949496	0.0222821	-0.017982	-0.00854997
REACTOME_M_PHASE	0.280801	0.230814	0.218489	0.143328	0.138822	0.213131	0.245094	0.265188	0.129339	0.197786	0.149145	0.195452	0.136714	0.251989	0.260965	0.0918948	0.114899	0.183532	0.09184	0.0624113	0.0775269	0.225943	0.138687	0.0846634	0.0326942	0.0349482	0.101134	0.0655924	0.126545	0.105457	0.0795027	0.14168	0.135149	0.162752	0.210378	0.112875	0.0952584	0.0760291	0.0893207	0.132828	0.0605369	0.198078	0.100408	0.112885	0.090789	0.168279	0.115406	0.0931108	0.104502
REACTOME_ORC1_REMOVAL_FROM_CHROMATIN	0.286639	0.224046	0.203719	0.123981	0.124109	0.175883	0.236692	0.270167	0.129238	0.220012	0.158733	0.235158	0.13468	0.273577	0.260574	0.0709065	0.0925649	0.109877	0.102437	-0.0130046	0.0690674	0.212981	0.119023	0.105676	-0.00187706	0.0397111	0.113014	0.0705647	0.125214	0.119285	0.0757093	0.101758	0.101016	0.135059	0.215735	0.118055	0.0620051	0.0756812	0.0938148	0.113745	0.0460484	0.174126	0.102527	0.0924782	0.0686071	0.15027	0.123554	0.109286	0.138459
REACTOME_ACTIVATION_OF_THE_PRE_REPLICATIVE_COMPLEX	0.24065	0.120726	0.117998	-0.0549368	-0.0530885	0.0881554	0.153336	0.215629	-0.0404169	0.0925938	-0.0485002	0.138806	-0.0537334	0.216274	0.199086	-0.143161	-0.0873909	-0.0259374	-0.099714	-0.147202	-0.120983	0.111823	-0.0713167	-0.111983	-0.22227	-0.207708	-0.10921	-0.143772	-0.0939307	-0.110222	-0.152341	-0.0587449	-0.00935378	-0.011137	0.116972	-0.111623	-0.13903	-0.127627	-0.132339	-0.0472826	-0.218779	0.0532471	-0.143835	-0.0977507	-0.130315	-0.014062	-0.0624656	-0.0850668	-0.0627772
REACTOME_DNA_REPLICATION_PRE_INITIATION	0.3017	0.223267	0.201642	0.128734	0.138393	0.18161	0.238702	0.285282	0.15051	0.201933	0.158385	0.258154	0.144772	0.283168	0.276834	0.0644964	0.120824	0.126052	0.10953	-0.00892122	0.0792419	0.222293	0.0959115	0.112725	-0.0590006	0.01827	0.1081	0.06691	0.106307	0.111832	0.0603857	0.0660035	0.0963194	0.122509	0.224837	0.109442	0.0301744	0.0708543	0.0793141	0.10974	0.0140405	0.175722	0.0716179	0.0730049	0.063238	0.152506	0.121147	0.100125	0.129119
REACTOME_SWITCHING_OF_ORIGINS_TO_A_POST_REPLICATIVE_STATE	0.249681	0.20048	0.189257	0.116464	0.122591	0.164208	0.217395	0.240943	0.138392	0.188848	0.162095	0.20837	0.16119	0.24146	0.226072	0.0878446	0.116409	0.124014	0.0850728	0.0262719	0.0707626	0.20446	0.122326	0.10897	0.0439317	0.0385457	0.11839	0.0887012	0.124954	0.0998251	0.0792632	0.146354	0.115038	0.139554	0.186683	0.106531	0.0895592	0.0904541	0.111343	0.105666	0.065002	0.161493	0.1143	0.0935405	0.101672	0.143673	0.124036	0.122136	0.135371
REACTOME_LAGGING_STRAND_SYNTHESIS	0.365901	0.277325	0.256896	0.169051	0.114036	0.245315	0.279494	0.334166	0.134623	0.241839	0.120294	0.300081	0.117887	0.33322	0.343757	0.0469495	0.0629897	0.196864	0.0364837	0.0192563	0.00185984	0.28411	0.1536	0.0112719	-0.0429289	-0.0667444	0.0364494	-0.0454579	0.117689	0.0444373	-0.0536172	0.0514792	0.183881	0.16108	0.25989	0.0447173	0.035665	-0.0126612	0.0347085	0.169824	-0.084501	0.259302	0.077556	0.0977329	0.00546508	0.147649	0.0296019	-0.0281519	0.0011356
REACTOME_DNA_STRAND_ELONGATION	0.351392	0.253972	0.244762	0.128242	0.0766766	0.23322	0.265121	0.31863	0.0933363	0.221188	0.0874627	0.279043	0.0773343	0.31701	0.323208	0.015754	0.0316463	0.155129	0.00604776	-0.00864148	-0.0177652	0.243102	0.123411	-0.0178562	-0.0734307	-0.079484	0.00326461	-0.0805883	0.0911529	0.0100163	-0.075642	0.0372294	0.14592	0.144755	0.242199	0.0159133	0.0128614	-0.0383179	0.0141001	0.131493	-0.109949	0.240193	0.0523343	0.0690267	-0.0234923	0.124397	0.0280832	-0.0296656	-0.00686615
REACTOME_G1_S_SPECIFIC_TRANSCRIPTION	0.268465	0.205859	0.204796	0.0971822	0.0318365	0.170924	0.20301	0.244197	0.0350624	0.233787	0.00456797	0.202631	0.00771393	0.244916	0.256214	-0.0470202	-0.0722799	0.088469	-0.0459586	-0.0593267	-0.0581678	0.179182	0.0557556	-0.112319	-0.116213	-0.112751	-0.0585649	-0.122579	0.0603569	-0.0263594	-0.0578512	0.0707968	0.0936641	0.0943561	0.173843	-0.0134711	-0.0227141	-0.0965457	-0.0361884	0.0682014	-0.0692319	0.14848	0.0580581	0.0474419	-0.0461047	0.087828	-0.0639809	-0.0754282	-0.0935878
REACTOME_S_PHASE	0.275764	0.220726	0.207769	0.159537	0.14561	0.191396	0.230688	0.265023	0.15497	0.211492	0.163319	0.237204	0.146362	0.260275	0.258236	0.0740683	0.115714	0.140926	0.066617	0.0200942	0.0465464	0.211712	0.111173	0.0827239	0.027039	0.0206531	0.108053	0.0565511	0.127217	0.0823794	0.0543027	0.10758	0.113048	0.133177	0.205931	0.0902348	0.0571271	0.067034	0.0877852	0.119563	0.0453808	0.176464	0.112705	0.0767088	0.0742856	0.143898	0.11867	0.100179	0.108226
REACTOME_CELL_CYCLE_MITOTIC	0.280593	0.214181	0.200993	0.10145	0.0931231	0.192259	0.228642	0.263448	0.0847279	0.183614	0.0948306	0.179288	0.0845954	0.252308	0.254273	0.0293672	0.0520637	0.139808	0.0317571	0.00137668	0.0168459	0.206892	0.0962283	0.0158568	-0.0295159	-0.0393883	0.0423265	-0.00209852	0.072824	0.0469174	0.0120215	0.0923319	0.107776	0.124492	0.192584	0.0533028	0.0354356	0.0106848	0.0269558	0.0886552	-0.0157528	0.169841	0.0472072	0.0638845	0.0257696	0.128325	0.0568066	0.0314875	0.0421304
REACTOME_DNA_REPLICATION	0.27866	0.210308	0.197701	0.11255	0.112675	0.175129	0.224842	0.263183	0.130121	0.191666	0.136985	0.22251	0.138452	0.263504	0.252987	0.0550971	0.0909424	0.132743	0.0634978	0.00499919	0.0426175	0.218058	0.112389	0.0701414	-0.0129253	-0.0177085	0.0824913	0.0418237	0.100084	0.0709738	0.0247059	0.103316	0.122978	0.128187	0.199181	0.0706787	0.0518112	0.0488359	0.0666397	0.108674	-0.00261019	0.171541	0.076364	0.0782762	0.0617552	0.132966	0.0870064	0.069368	0.0831552
REACTOME_G2_M_DNA_DAMAGE_CHECKPOINT	0.327783	0.279197	0.266161	0.232779	0.209221	0.272149	0.279901	0.322184	0.203352	0.255304	0.188822	0.271272	0.174128	0.30952	0.309173	0.128556	0.161677	0.213204	0.114712	0.0994871	0.100435	0.282857	0.178464	0.100975	0.0745996	0.0579928	0.131926	0.0875811	0.177014	0.125194	0.0834304	0.167866	0.209235	0.195302	0.274794	0.144213	0.103967	0.0938524	0.123309	0.198495	0.112569	0.258411	0.163213	0.149626	0.127231	0.22055	0.159235	0.111318	0.135898
REACTOME_G2_M_CHECKPOINTS	0.32278	0.259776	0.246181	0.198867	0.184247	0.235394	0.268974	0.309093	0.185271	0.240069	0.187802	0.273945	0.166368	0.302796	0.299096	0.113321	0.146136	0.17728	0.119998	0.0644467	0.0994538	0.259539	0.149895	0.113065	0.0383955	0.0625908	0.134647	0.0837438	0.161716	0.133342	0.0883338	0.133898	0.162452	0.172365	0.258545	0.144986	0.0862198	0.0952797	0.117855	0.162525	0.0906966	0.226639	0.142699	0.126891	0.107514	0.198278	0.15807	0.120127	0.146093
REACTOME_G1_S_DNA_DAMAGE_CHECKPOINTS	0.213342	0.170104	0.132763	0.129893	0.134843	0.107783	0.169191	0.206366	0.159003	0.171634	0.172603	0.191993	0.156395	0.198333	0.195281	0.111876	0.143563	0.124577	0.159861	0.0269141	0.130314	0.195366	0.145413	0.168022	0.0322807	0.120377	0.159662	0.140394	0.156248	0.170463	0.121744	0.104756	0.109624	0.124886	0.171489	0.154195	0.096722	0.129554	0.140499	0.123309	0.110149	0.150575	0.159793	0.135688	0.10133	0.151619	0.113244	0.127781	0.141578
REACTOME_MITOTIC_SPINDLE_CHECKPOINT	0.264493	0.200121	0.197195	0.0419521	0.0379919	0.184965	0.223335	0.242167	0.0336804	0.15297	0.0559182	0.128238	0.0328682	0.234202	0.23278	-0.00892144	-0.00607896	0.120349	-0.0380137	-0.0280998	-0.0388739	0.17786	0.0347111	-0.0488395	-0.0796085	-0.116281	-0.0172611	-0.0601589	0.00412736	-0.0176571	-0.048719	0.0554727	0.05198	0.0737421	0.139859	-0.00977557	-0.0138969	-0.0524434	-0.0237808	0.0284559	-0.0767292	0.11715	-0.0206815	0.00891527	-0.0113459	0.0634806	0.0178935	-0.0117756	-0.0146501
REACTOME_CELL_CYCLE_CHECKPOINTS	0.27511	0.20778	0.198407	0.099247	0.088224	0.183546	0.223678	0.257459	0.0902017	0.179278	0.0982945	0.181942	0.0786061	0.249982	0.245449	0.0328754	0.0509933	0.124496	0.0275764	0.00346184	0.0161055	0.20172	0.080567	0.0185681	-0.0276962	-0.0307098	0.0433142	0.00178833	0.0698837	0.0427046	0.00434649	0.0827046	0.098172	0.106472	0.180949	0.0493549	0.0246788	0.00971934	0.0322383	0.079822	-0.00203223	0.153796	0.052708	0.0586187	0.0294957	0.111321	0.0650092	0.0377974	0.0489122
REACTOME_CYCLIN_A_CDK2_ASSOCIATED_EVENTS_AT_S_PHASE_ENTRY	0.265842	0.231812	0.192885	0.200871	0.199515	0.179267	0.221346	0.254778	0.206668	0.238556	0.219774	0.240618	0.172592	0.243818	0.257366	0.120196	0.163806	0.156207	0.149845	0.0283567	0.105099	0.213614	0.147012	0.15598	0.0541917	0.102475	0.187038	0.138354	0.174922	0.162349	0.135486	0.122065	0.104847	0.142077	0.219972	0.1514	0.0755134	0.140858	0.144284	0.150679	0.122616	0.178052	0.181242	0.100784	0.117542	0.183777	0.162331	0.146607	0.147126
REACTOME_GLYCOLYSIS	0.282686	0.243229	0.260387	0.295749	0.255129	0.22985	0.270326	0.283219	0.236161	0.282335	0.283915	0.310566	0.272829	0.274504	0.255808	0.220481	0.284667	0.217278	0.225839	0.139877	0.137445	0.200712	0.184853	0.243951	0.0469965	0.205364	0.274904	0.173806	0.250635	0.20535	0.202044	0.12743	0.181689	0.213861	0.253682	0.238338	0.154236	0.208179	0.229182	0.203723	0.197698	0.235629	0.223085	0.175715	0.209254	0.287186	0.25079	0.230061	0.220353
REACTOME_GLUCOSE_METABOLISM	0.289999	0.252011	0.269137	0.297828	0.266084	0.237163	0.270068	0.2956	0.253054	0.29147	0.29615	0.316418	0.290185	0.282731	0.266093	0.218332	0.291332	0.223988	0.232171	0.131285	0.134544	0.201666	0.180292	0.250953	0.0677385	0.19895	0.276995	0.178289	0.253324	0.20934	0.198618	0.143826	0.201398	0.219708	0.252312	0.246392	0.156131	0.210233	0.236402	0.210317	0.192902	0.241807	0.22839	0.173414	0.208897	0.293357	0.259274	0.240013	0.223823
REACTOME_METABOLISM_OF_AMINO_ACIDS_AND_DERIVATIVES	0.249756	0.222147	0.244063	0.227814	0.246534	0.241085	0.243899	0.229475	0.248999	0.244359	0.256771	0.241154	0.261626	0.242093	0.251286	0.200554	0.246035	0.23759	0.215877	0.162336	0.183151	0.183823	0.189447	0.23547	0.126387	0.171145	0.241367	0.213695	0.213687	0.227307	0.21712	0.152623	0.179349	0.227181	0.235708	0.243417	0.21142	0.215219	0.207831	0.19674	0.186476	0.223044	0.197302	0.206304	0.196365	0.251185	0.21106	0.221185	0.232759
REACTOME_METABOLISM_OF_CARBOHYDRATES	0.26442	0.234612	0.248847	0.258291	0.233728	0.230209	0.255177	0.251419	0.222955	0.247683	0.236917	0.265167	0.245837	0.259963	0.246983	0.240197	0.250065	0.262441	0.263214	0.243419	0.221604	0.262063	0.252145	0.249519	0.209434	0.26335	0.270284	0.250271	0.271983	0.257591	0.237625	0.250951	0.261795	0.25776	0.275393	0.281403	0.257188	0.252448	0.282689	0.255902	0.242213	0.255468	0.268441	0.245073	0.217625	0.266415	0.229181	0.241279	0.2286
REACTOME_MRNA_SPLICING	0.38942	0.383025	0.389747	0.388732	0.384993	0.389957	0.37924	0.383664	0.387701	0.380902	0.380334	0.382157	0.390943	0.380526	0.389798	0.339753	0.343654	0.339003	0.301563	0.263775	0.272721	0.343861	0.284383	0.301053	0.275614	0.263569	0.348424	0.278811	0.319182	0.312332	0.306886	0.313539	0.285365	0.317829	0.364813	0.331024	0.267686	0.304385	0.30354	0.295029	0.293516	0.3434	0.308607	0.274141	0.332649	0.350971	0.36738	0.332629	0.342673
REACTOME_TRANSPORT_OF_MATURE_TRANSCRIPT_TO_CYTOPLASM	0.308698	0.276084	0.272681	0.281728	0.261995	0.273198	0.281243	0.303121	0.272516	0.288828	0.278143	0.304794	0.255942	0.288845	0.307155	0.183846	0.228718	0.217646	0.179587	0.114898	0.12813	0.225132	0.145762	0.204559	0.0415477	0.104061	0.243231	0.150016	0.206187	0.183922	0.152917	0.179231	0.172127	0.195507	0.270615	0.232557	0.100891	0.180272	0.186985	0.203651	0.120785	0.245112	0.168295	0.094224	0.18101	0.255279	0.247177	0.195067	0.229353
REACTOME_PROCESSING_OF_CAPPED_INTRON_CONTAINING_PRE_MRNA	0.387607	0.373116	0.373737	0.375381	0.37095	0.376025	0.370625	0.382163	0.375435	0.375587	0.376694	0.380952	0.371068	0.378424	0.387009	0.316048	0.3304	0.327018	0.287826	0.232317	0.24636	0.330134	0.264973	0.28723	0.213435	0.228779	0.335131	0.255007	0.304763	0.293616	0.27847	0.277961	0.256906	0.301187	0.355986	0.317769	0.232962	0.282184	0.284704	0.278927	0.252842	0.330432	0.287527	0.243542	0.305772	0.34137	0.351856	0.311389	0.324185
REACTOME_TRNA_PROCESSING	0.211747	0.160072	0.167599	0.178141	0.175387	0.140783	0.171489	0.19619	0.19112	0.210914	0.19872	0.21728	0.146688	0.208055	0.209715	0.0497029	0.0944404	0.119937	0.0695165	-0.0362616	-0.00666107	0.100929	4.98952e-05	0.0731973	-0.0641606	-0.0519312	0.136665	0.0252548	0.0940827	0.0794987	0.0142263	-0.0116517	-0.00498889	0.0623028	0.16274	0.113407	-0.0341196	0.0711828	0.0498656	0.0531769	-0.0100088	0.117393	0.0602808	-0.0201519	0.0340239	0.117006	0.112807	0.080521	0.112667
REACTOME_RRNA_PROCESSING	0.24911	0.165118	0.198634	0.214713	0.204851	0.190537	0.191425	0.199428	0.241285	0.213803	0.242101	0.22374	0.192574	0.182697	0.216667	0.143882	0.13795	0.114573	0.130733	0.0606343	0.0651235	0.0750404	0.0207098	0.0993513	0.0553179	0.0546979	0.215774	0.124677	0.145192	0.175574	0.143358	0.0782982	0.0687427	0.119449	0.214704	0.185097	0.0634405	0.154407	0.119422	0.0845098	0.0655913	0.144233	0.0774583	0.0310679	0.0799573	0.158951	0.177742	0.162816	0.191293
REACTOME_EUKARYOTIC_TRANSLATION_INITIATION	0.353361	0.295703	0.330116	0.344016	0.353179	0.333448	0.318412	0.314676	0.350932	0.318908	0.329172	0.316115	0.319241	0.297241	0.319485	0.366486	0.329752	0.318013	0.3346	0.338291	0.302412	0.252424	0.253081	0.322779	0.326032	0.287004	0.391164	0.340562	0.320752	0.37271	0.380026	0.311748	0.354355	0.331104	0.389504	0.372153	0.308861	0.363653	0.340036	0.246755	0.268852	0.348742	0.270529	0.292905	0.306852	0.372853	0.312624	0.320964	0.359505
REACTOME_TRANSLATION	0.399988	0.37481	0.378909	0.385088	0.399058	0.378267	0.381367	0.383633	0.406179	0.3835	0.406906	0.395148	0.386736	0.382286	0.389092	0.358238	0.366586	0.36283	0.354507	0.280695	0.316324	0.318219	0.287555	0.347335	0.213982	0.285592	0.391557	0.319619	0.356011	0.391322	0.34378	0.245948	0.29693	0.334586	0.388769	0.390183	0.271897	0.347349	0.334133	0.293397	0.242382	0.348145	0.307481	0.299774	0.323464	0.373716	0.37845	0.355269	0.379304
REACTOME_RNA_POLYMERASE_II_TRANSCRIPTION_TERMINATION	0.339758	0.330206	0.329053	0.318919	0.328025	0.338514	0.32085	0.343782	0.328352	0.322024	0.298267	0.312291	0.331186	0.308137	0.336172	0.254686	0.280221	0.261668	0.228249	0.189706	0.211284	0.279204	0.241924	0.282873	0.153291	0.217722	0.285229	0.22766	0.266975	0.24208	0.226538	0.264729	0.244003	0.27012	0.288721	0.276644	0.206309	0.232075	0.229203	0.292258	0.190981	0.29747	0.251642	0.183043	0.289684	0.304592	0.270579	0.26121	0.241125
REACTOME_RNA_POLYMERASE_II_TRANSCRIPTION	0.159852	0.139878	0.142442	0.159196	0.133417	0.144937	0.152584	0.158605	0.131097	0.138242	0.13131	0.148277	0.121691	0.156872	0.154194	0.108541	0.11584	0.119016	0.084518	0.067501	0.0783003	0.153653	0.1121	0.102356	0.0703339	0.0911606	0.114658	0.085773	0.120675	0.0804891	0.0917178	0.103135	0.0841379	0.130255	0.144456	0.10348	0.0847363	0.0877484	0.100937	0.126753	0.0991856	0.14246	0.115536	0.0852744	0.11002	0.13185	0.105864	0.104316	0.108471
REACTOME_RNA_POLYMERASE_I_TRANSCRIPTION	0.0827938	0.0613803	0.0918742	0.125983	0.0985169	0.0791126	0.0823371	0.10536	0.102522	0.0748698	0.102931	0.0846443	0.0401932	0.0593435	0.0886988	-0.00568456	0.0220055	0.0543878	0.00961799	-0.0247287	-0.0169795	-0.00485635	0.00514793	0.00349776	-0.0164388	0.0101576	0.012634	0.0108709	0.0257737	-0.0146736	-0.00786298	-0.0260154	-0.0680415	0.0150913	0.0444936	0.0158157	0.0124931	-0.00853357	0.000552758	0.0460324	0.0062265	0.0235338	0.0314007	-0.00839095	0.00358235	0.0381265	0.0603768	0.0720416	0.129277
REACTOME_BASE_EXCISION_REPAIR	0.419007	0.352407	0.35278	0.278592	0.250512	0.334297	0.356488	0.403736	0.259064	0.338801	0.240685	0.373121	0.236643	0.397065	0.399867	0.171674	0.182741	0.267875	0.143841	0.107507	0.108079	0.345104	0.224199	0.120224	0.114071	0.0615427	0.172722	0.0822208	0.233483	0.155875	0.0647335	0.158353	0.269638	0.247508	0.325605	0.160226	0.138605	0.115667	0.153244	0.244963	0.0854345	0.298792	0.195456	0.179638	0.138112	0.237857	0.186692	0.132687	0.158001
REACTOME_CHROMOSOME_MAINTENANCE	0.289269	0.226543	0.21205	0.1042	0.0558422	0.192658	0.230233	0.257125	0.0737087	0.208923	0.0806915	0.208973	0.0621123	0.266442	0.266368	0.00244561	0.0115829	0.137064	-0.00806247	-0.0433975	-0.0603196	0.209241	0.109925	-0.0474756	-0.0722035	-0.109244	0.00560348	-0.0915723	0.0422535	0.00768761	-0.0771783	0.0317297	0.0615773	0.114862	0.181413	-0.00560288	-0.00283236	-0.0443847	-0.013508	0.0856037	-0.0759232	0.170977	0.0351354	0.0543512	-0.0225294	0.0829443	0.0140629	-0.0289493	-0.00551963
REACTOME_DEATH_RECEPTOR_SIGNALLING	0.0047062	0.0155224	0.0249466	0.05059	0.0520731	0.0262938	0.0205441	0.0295683	0.0398195	-0.0105332	0.0316955	0.0322956	0.0859926	-0.0102217	0.00290492	0.125443	0.085206	0.0847457	0.143477	0.162032	0.163499	0.100264	0.126907	0.114177	0.198986	0.161963	0.143116	0.178434	0.131248	0.160831	0.180253	0.217298	0.186857	0.117617	0.107058	0.149863	0.165585	0.156028	0.149873	0.112387	0.1948	0.116606	0.13924	0.133681	0.139151	0.141019	0.136089	0.149445	0.169477
REACTOME_DNA_DAMAGE_BYPASS	0.351415	0.278959	0.269386	0.174567	0.12877	0.266583	0.270192	0.330535	0.156723	0.246555	0.148608	0.299215	0.115922	0.321766	0.326407	0.068749	0.0855378	0.194782	0.0347489	-0.0115598	0.00224263	0.270456	0.108488	0.00602412	-0.0642708	-0.0899077	0.0614936	-0.0463224	0.10799	0.0504028	-0.0116013	0.0503148	0.149011	0.156663	0.250006	0.0455162	0.025219	-0.027438	0.0422491	0.145785	-0.0872193	0.234858	0.0677091	0.102308	0.0153616	0.141884	0.0900364	0.0516012	0.0857572
REACTOME_DNA_REPAIR	0.30305	0.25234	0.255064	0.204974	0.195227	0.244745	0.260453	0.290265	0.194609	0.252753	0.191178	0.257977	0.175558	0.281964	0.284437	0.127168	0.167396	0.196318	0.11648	0.072721	0.0849974	0.233115	0.142477	0.110567	0.0615886	0.0574742	0.146115	0.0865803	0.164801	0.123942	0.091521	0.126371	0.150401	0.18128	0.235716	0.134876	0.100672	0.111038	0.120849	0.173226	0.0816575	0.217408	0.150367	0.130115	0.110948	0.19107	0.17303	0.142491	0.153576
REACTOME_RESOLUTION_OF_ABASIC_SITES_AP_SITES	0.419007	0.352407	0.35278	0.278592	0.250512	0.334297	0.356488	0.403736	0.259064	0.338801	0.240685	0.373121	0.236643	0.397065	0.399867	0.171674	0.182741	0.267875	0.143841	0.107507	0.108079	0.345104	0.224199	0.120224	0.114071	0.0615427	0.172722	0.0822208	0.233483	0.155875	0.0647335	0.158353	0.269638	0.247508	0.325605	0.160226	0.138605	0.115667	0.153244	0.244963	0.0854345	0.298792	0.195456	0.179638	0.138112	0.237857	0.186692	0.132687	0.158001
REACTOME_APOPTOTIC_EXECUTION_PHASE	0.187498	0.198523	0.222658	0.21696	0.184739	0.204048	0.217971	0.223652	0.208095	0.180123	0.204059	0.206773	0.208621	0.218418	0.198823	0.191836	0.216464	0.185441	0.18464	0.150589	0.197719	0.267456	0.215186	0.203419	0.154631	0.167644	0.219395	0.154701	0.249133	0.174827	0.195989	0.187075	0.17838	0.235467	0.259271	0.192358	0.162108	0.186613	0.223606	0.164127	0.162511	0.214231	0.214178	0.159282	0.202634	0.201002	0.218292	0.245599	0.257916
REACTOME_PLATELET_ACTIVATION_SIGNALING_AND_AGGREGATION	0.0520894	0.0900139	0.0379294	0.117685	0.0619435	0.0673536	0.0478524	0.032558	0.11887	0.077625	0.140851	0.0850595	0.105061	0.0502851	0.0525269	0.176311	0.158484	0.104994	0.200862	0.175652	0.196108	0.106517	0.137692	0.166391	0.148255	0.202305	0.144226	0.175751	0.147717	0.190703	0.164431	0.138028	0.123814	0.097365	0.0682847	0.168907	0.170605	0.164218	0.184164	0.106268	0.199247	0.0882737	0.158114	0.175455	0.121782	0.0836485	0.123431	0.156197	0.128122
REACTOME_RESPONSE_TO_ELEVATED_PLATELET_CYTOSOLIC_CA2	0.214072	0.25269	0.176601	0.256301	0.199486	0.220403	0.207309	0.175265	0.256958	0.219338	0.311933	0.22223	0.235464	0.208049	0.204881	0.317597	0.305158	0.279241	0.322716	0.299383	0.284939	0.27598	0.288358	0.307809	0.2144	0.30763	0.298539	0.303972	0.278965	0.302874	0.291405	0.252898	0.244868	0.250146	0.216023	0.307063	0.30961	0.295045	0.330797	0.253419	0.296289	0.237597	0.288788	0.318488	0.267815	0.224841	0.241901	0.280625	0.259945
REACTOME_PROTEIN_UBIQUITINATION	0.419183	0.410647	0.428197	0.403145	0.410223	0.414088	0.424328	0.423005	0.397744	0.418825	0.419646	0.42063	0.38658	0.432455	0.434576	0.400494	0.389319	0.43868	0.455301	0.391412	0.41306	0.433132	0.449315	0.388353	0.356216	0.40704	0.398438	0.393698	0.416617	0.41301	0.385938	0.39569	0.378303	0.423809	0.435402	0.414727	0.401854	0.384724	0.396992	0.450671	0.382402	0.433123	0.429494	0.405884	0.417161	0.430332	0.46408	0.440021	0.41906
REACTOME_THE_ROLE_OF_GTSE1_IN_G2_M_PROGRESSION_AFTER_G2_CHECKPOINT	0.462956	0.434937	0.395114	0.384948	0.389153	0.392394	0.432876	0.456336	0.373067	0.418834	0.39205	0.45242	0.38146	0.452275	0.458976	0.31533	0.352024	0.399104	0.356194	0.21633	0.320353	0.447138	0.37374	0.339495	0.166948	0.259035	0.333962	0.290424	0.37564	0.365498	0.300703	0.317998	0.326597	0.376544	0.448363	0.380936	0.29223	0.282223	0.320288	0.37807	0.289518	0.417127	0.358775	0.356073	0.302198	0.423997	0.329464	0.28998	0.316999
REACTOME_TRANSCRIPTIONAL_REGULATION_BY_VENTX	0.104617	0.143807	0.161474	0.178379	0.178647	0.153246	0.154262	0.14573	0.183918	0.127401	0.207211	0.169239	0.215165	0.158151	0.130885	0.224144	0.226263	0.191116	0.166331	0.191904	0.199588	0.180619	0.182571	0.186252	0.183595	0.176806	0.198428	0.163186	0.217689	0.179573	0.198488	0.210501	0.189375	0.184014	0.121331	0.16313	0.201329	0.171414	0.23034	0.175216	0.187971	0.144767	0.221035	0.171893	0.266555	0.168843	0.154956	0.167474	0.199195
REACTOME_AURKA_ACTIVATION_BY_TPX2	0.283167	0.217632	0.210868	0.147912	0.124736	0.222376	0.232183	0.26598	0.0997685	0.187207	0.105756	0.153256	0.10506	0.24312	0.259647	0.0859386	0.0831325	0.190561	0.0790936	0.103042	0.0789841	0.24921	0.178184	0.0436987	0.0578014	0.0377059	0.063594	0.0608596	0.112996	0.140355	0.0826311	0.178414	0.205387	0.202858	0.20588	0.125513	0.138622	0.060238	0.068556	0.158733	0.0937888	0.219214	0.0822474	0.130777	0.0881987	0.189859	0.0517895	0.0227394	0.0428421
REACTOME_GOLGI_TO_ER_RETROGRADE_TRANSPORT	0.272433	0.254753	0.252134	0.117739	0.135889	0.226913	0.253579	0.265348	0.130074	0.181791	0.0955406	0.153525	0.140091	0.267198	0.239732	0.0166786	0.108078	0.1632	0.0107272	0.0193711	0.00274085	0.19437	0.083608	0.0402421	-0.0315875	-0.0441775	0.0430206	0.0243633	0.0518133	0.0270066	0.00362429	0.0897568	0.09709	0.131546	0.163957	0.0421903	0.051636	0.0511654	0.0291669	0.0629458	0.00776493	0.17241	0.0407692	0.0751031	0.0470197	0.134029	0.105242	0.113474	0.0579051
REACTOME_CARGO_RECOGNITION_FOR_CLATHRIN_MEDIATED_ENDOCYTOSIS	0.129757	0.105488	0.0978	0.162791	0.11717	0.0984957	0.126833	0.108086	0.128141	0.107522	0.122691	0.18289	0.10929	0.118787	0.13362	0.188939	0.155515	0.124321	0.189688	0.15737	0.179435	0.127608	0.158959	0.159075	0.0895616	0.177392	0.120693	0.150672	0.195924	0.22842	0.132011	0.082528	0.109008	0.102677	0.121433	0.167696	0.159143	0.130952	0.15422	0.167629	0.164536	0.126842	0.178623	0.193835	0.118159	0.091341	0.138811	0.15451	0.153046
REACTOME_CLATHRIN_MEDIATED_ENDOCYTOSIS	0.148268	0.13136	0.131955	0.197902	0.157794	0.134545	0.13995	0.141263	0.166785	0.134952	0.20525	0.205353	0.198038	0.141815	0.15149	0.220027	0.195848	0.138829	0.240192	0.196655	0.228389	0.167368	0.206981	0.223849	0.201514	0.249136	0.195262	0.201877	0.23024	0.239912	0.222647	0.163104	0.13165	0.148923	0.158549	0.197555	0.206263	0.222654	0.203136	0.186448	0.246051	0.157425	0.223062	0.201318	0.181931	0.151459	0.212873	0.249559	0.23376
REACTOME_TRANSCRIPTIONAL_REGULATION_BY_RUNX3	0.351701	0.361553	0.318244	0.363634	0.377172	0.315972	0.338318	0.366027	0.375501	0.344353	0.403053	0.406809	0.339048	0.360784	0.37228	0.307927	0.342707	0.30907	0.336982	0.172528	0.278301	0.324665	0.277254	0.33795	0.156349	0.266066	0.354354	0.285037	0.322531	0.336173	0.295085	0.214863	0.211534	0.27466	0.329554	0.333752	0.22019	0.294232	0.310999	0.273896	0.254528	0.300266	0.294646	0.25827	0.313843	0.337113	0.298918	0.263072	0.32684
REACTOME_TRANSCRIPTIONAL_REGULATION_BY_RUNX2	0.314922	0.331811	0.281166	0.254883	0.297908	0.300495	0.306463	0.354021	0.277956	0.299266	0.251424	0.293944	0.301058	0.316045	0.314728	0.179947	0.24215	0.286051	0.19822	0.155314	0.190487	0.306949	0.272133	0.252692	0.137161	0.167677	0.230002	0.195392	0.244616	0.218903	0.185233	0.254187	0.262117	0.278358	0.308148	0.226836	0.214135	0.21035	0.208741	0.28821	0.195957	0.300832	0.221604	0.235473	0.239272	0.334515	0.192014	0.176437	0.174408
REACTOME_TRANSCRIPTIONAL_REGULATION_BY_RUNX1	0.171661	0.164301	0.12566	0.176536	0.160991	0.140989	0.164924	0.149142	0.176188	0.156342	0.222214	0.1954	0.184816	0.16862	0.164584	0.170904	0.176317	0.168669	0.189141	0.115164	0.178814	0.173627	0.141248	0.179015	0.117934	0.166892	0.192598	0.175222	0.173104	0.173529	0.177727	0.135618	0.110243	0.157205	0.18175	0.177011	0.128968	0.168052	0.162214	0.145262	0.169395	0.173618	0.167427	0.164012	0.145264	0.167432	0.179067	0.183549	0.196475
REACTOME_ESR_MEDIATED_SIGNALING	0.176632	0.195358	0.166054	0.223371	0.115583	0.153472	0.170243	0.13277	0.128173	0.157162	0.17088	0.17837	0.130148	0.190445	0.175551	0.287163	0.197512	0.214083	0.231369	0.325266	0.271708	0.309188	0.342503	0.26069	0.32651	0.330496	0.245117	0.238705	0.332933	0.250263	0.265551	0.219944	0.175789	0.300115	0.308172	0.230507	0.318524	0.219868	0.286103	0.316854	0.310216	0.28837	0.34375	0.283052	0.2387	0.247897	0.175847	0.173427	0.197686
REACTOME_RUNX1_REGULATES_TRANSCRIPTION_OF_GENES_INVOLVED_IN_DIFFERENTIATION_OF_HSCS	0.281897	0.273811	0.237631	0.284727	0.292367	0.232929	0.26172	0.288451	0.289008	0.271815	0.324776	0.308172	0.281083	0.280229	0.292933	0.230883	0.282354	0.250813	0.269029	0.080285	0.222887	0.259315	0.195345	0.271111	0.0722754	0.177302	0.276744	0.238129	0.263415	0.270432	0.225279	0.140588	0.13017	0.205067	0.275704	0.272119	0.159141	0.212823	0.227154	0.218371	0.195085	0.236524	0.235276	0.18167	0.201665	0.275319	0.268287	0.243926	0.270869
REACTOME_REGULATION_OF_RUNX2_EXPRESSION_AND_ACTIVITY	0.401647	0.391253	0.354946	0.36308	0.389278	0.353308	0.386629	0.403637	0.394827	0.370267	0.423016	0.420798	0.415809	0.392732	0.404326	0.353774	0.376544	0.378902	0.383865	0.260502	0.358146	0.424103	0.378583	0.399029	0.271206	0.315575	0.39462	0.360491	0.383729	0.41234	0.36054	0.342677	0.338278	0.359789	0.417708	0.401829	0.324606	0.356247	0.371484	0.376769	0.332843	0.397666	0.370323	0.350497	0.361875	0.41744	0.358533	0.339647	0.37414
REACTOME_REGULATION_OF_PTEN_GENE_TRANSCRIPTION	0.106726	0.0796165	0.0876785	0.137076	0.115492	0.0954619	0.0942043	0.0905993	0.100366	0.0611066	0.112454	0.091387	0.121452	0.0869639	0.0790167	0.256195	0.156491	0.142649	0.258463	0.307324	0.257449	0.247855	0.28544	0.241926	0.297105	0.300482	0.228685	0.283627	0.256498	0.218415	0.269474	0.291227	0.221095	0.260762	0.237597	0.235549	0.29899	0.232544	0.263517	0.248419	0.277734	0.252832	0.277186	0.228056	0.24075	0.230429	0.161151	0.178149	0.189513
REACTOME_NEDDYLATION	0.23627	0.231641	0.207466	0.196525	0.200411	0.210252	0.213592	0.228601	0.210136	0.220606	0.222786	0.246756	0.195762	0.237701	0.239303	0.102056	0.145136	0.142763	0.120294	0.0411886	0.101027	0.17119	0.11032	0.111821	0.0418382	0.0688046	0.156203	0.117416	0.138714	0.131308	0.120123	0.116478	0.094322	0.133927	0.190957	0.136782	0.0700754	0.113146	0.118388	0.152722	0.076559	0.166053	0.114274	0.0800027	0.136602	0.172722	0.165986	0.138746	0.16682
REACTOME_TRANSCRIPTIONAL_REGULATION_BY_E2F6	0.198722	0.138916	0.177639	0.155096	0.0905598	0.151574	0.171048	0.173124	0.0658039	0.1255	0.0295528	0.139252	0.0590116	0.15548	0.172703	0.0169368	-0.0110062	0.123702	0.045536	-0.00470621	0.0216776	0.156504	0.0750383	-0.0258913	-0.0253315	-0.0189398	-0.00082958	-0.0376635	0.0994037	0.0437136	0.0231987	0.0500146	0.104169	0.0892278	0.142759	0.0594357	0.0206642	-0.0280406	0.0210894	0.121627	0.0263806	0.138282	0.0698805	0.0839983	0.00512478	0.104687	0.0228956	-0.00527153	0.0453881
REACTOME_METABOLISM_OF_RNA	0.327688	0.296465	0.304429	0.319336	0.312926	0.294957	0.30231	0.315078	0.322718	0.314501	0.329693	0.327933	0.305838	0.31089	0.324028	0.25037	0.271077	0.262256	0.240679	0.164131	0.19987	0.255899	0.198596	0.242712	0.149244	0.182566	0.291636	0.212857	0.262334	0.256701	0.228147	0.1919	0.187643	0.240643	0.30701	0.273382	0.176233	0.241418	0.234454	0.227756	0.195695	0.272694	0.235795	0.182156	0.230669	0.283807	0.281822	0.253596	0.272098
REACTOME_CELLULAR_RESPONSES_TO_EXTERNAL_STIMULI	0.237323	0.21512	0.222816	0.239881	0.231992	0.218459	0.228942	0.234006	0.229084	0.215141	0.231133	0.233793	0.231288	0.230007	0.230438	0.22582	0.221207	0.195385	0.212417	0.182513	0.205778	0.235718	0.216407	0.223087	0.167761	0.20782	0.252714	0.207843	0.247955	0.21842	0.228138	0.205581	0.180264	0.225215	0.254735	0.223158	0.195978	0.221053	0.226622	0.222337	0.205156	0.242466	0.233915	0.181976	0.218602	0.240728	0.214584	0.212308	0.22784
REACTOME_METABOLISM_OF_STEROIDS	0.161898	0.126225	0.130827	0.122261	0.201169	0.112421	0.141504	0.166441	0.185297	0.110031	0.177033	0.121401	0.19821	0.133556	0.126898	0.131883	0.136967	0.0938008	0.115733	0.0687412	0.116527	0.131112	0.0847056	0.144884	0.00258393	0.0320139	0.140702	0.12822	0.0753056	0.142693	0.0856567	0.109054	0.149518	0.0766153	0.124602	0.145069	0.0588739	0.160519	0.119643	0.0363928	-0.000773694	0.0823348	0.0669919	0.0855851	0.120808	0.119603	0.109874	0.145262	0.117763
REACTOME_FATTY_ACID_METABOLISM	-0.126964	-0.0929589	-0.109573	-0.094649	-0.0358216	-0.111541	-0.119321	-0.0855708	-0.0197935	-0.128076	-0.0806705	-0.0987096	0.0058117	-0.110862	-0.0967227	-0.0305871	-0.00775314	-0.0629284	0.0428588	0.0438884	0.0563659	-0.068625	-0.0340258	0.040106	-0.00377094	0.0144096	-0.026894	0.0514895	-0.0711824	0.0679169	-0.0360321	0.0365532	0.0766464	-0.0424763	-0.0804786	-0.0036205	0.00285955	0.0279903	0.00989781	-0.0178723	-0.0817267	-0.052294	-0.0490787	-0.049648	-0.0198801	-0.00483922	-0.0854856	-0.0523872	-0.0903082
REACTOME_RHOA_GTPASE_CYCLE	0.0083886	-0.013836	-0.00111415	-0.0710621	-0.0111657	0.0143352	0.00691365	0.0180727	-0.0392214	-0.0352057	-0.0934999	-0.0489291	-0.00251361	-0.0125114	-0.0248671	-0.0313913	-0.0137821	0.00328717	-0.0245991	-0.00065465	-0.00834616	0.0272848	-0.0139792	0.00504855	-0.0026288	-0.0353926	-0.0159071	0.0231061	-0.0107941	-0.00287798	0.00190119	0.111139	0.0615341	0.0313991	0.0244051	0.00725929	0.00450276	0.0322357	0.00766816	0.00932127	-0.0511428	0.0434323	-0.0143826	0.00413431	0.034658	0.0775276	0.0133308	-0.0115667	-0.00881446
REACTOME_INTRACELLULAR_SIGNALING_BY_SECOND_MESSENGERS	0.229218	0.220969	0.207448	0.249838	0.239531	0.216787	0.222053	0.212778	0.24791	0.210675	0.256445	0.259883	0.240823	0.22213	0.22737	0.280258	0.255345	0.21806	0.28629	0.223297	0.277135	0.27083	0.264962	0.279937	0.214053	0.272517	0.268287	0.272939	0.283883	0.265183	0.278475	0.22404	0.205572	0.25011	0.261923	0.276418	0.233537	0.252818	0.287588	0.251532	0.264023	0.259611	0.286731	0.227189	0.242451	0.242798	0.242239	0.25097	0.268429
REACTOME_SIGNALING_BY_NUCLEAR_RECEPTORS	0.148018	0.179103	0.165541	0.237797	0.142599	0.175649	0.167015	0.142179	0.174026	0.165667	0.230788	0.187063	0.174468	0.177926	0.168395	0.330144	0.257708	0.268794	0.282545	0.349605	0.308112	0.326434	0.356374	0.297845	0.336257	0.35252	0.295598	0.298305	0.337201	0.299838	0.312116	0.267127	0.202027	0.324375	0.307859	0.282515	0.338703	0.279646	0.327452	0.336362	0.330347	0.309718	0.354321	0.311722	0.288037	0.285684	0.234328	0.230066	0.260648
REACTOME_SIGNALING_BY_RECEPTOR_TYROSINE_KINASES	0.0846663	0.0811965	0.0951436	0.174147	0.105797	0.106942	0.108746	0.0726388	0.132246	0.0844335	0.150084	0.134759	0.118646	0.0910668	0.0855888	0.277539	0.220872	0.166908	0.257183	0.278266	0.266642	0.249645	0.29052	0.263873	0.280193	0.325597	0.277522	0.285188	0.311549	0.249717	0.293935	0.223724	0.154267	0.256136	0.229727	0.237894	0.284348	0.243359	0.27828	0.243939	0.304143	0.219388	0.30885	0.231577	0.21818	0.197594	0.163188	0.209398	0.208286
REACTOME_SIGNALING_BY_TGFB_FAMILY_MEMBERS	0.139558	0.12437	0.134538	0.198496	0.136519	0.129791	0.15236	0.124008	0.1446	0.119308	0.187489	0.171392	0.182313	0.140399	0.152366	0.24604	0.207299	0.179588	0.204674	0.2099	0.225086	0.217445	0.231668	0.223513	0.240268	0.258551	0.242082	0.212016	0.254952	0.220002	0.250435	0.187119	0.150027	0.217391	0.212296	0.219928	0.205197	0.227027	0.229832	0.23602	0.254373	0.20456	0.265837	0.194871	0.190249	0.179196	0.158948	0.181776	0.154516
REACTOME_RAB_REGULATION_OF_TRAFFICKING	-0.118215	-0.100445	-0.0933658	-0.0402845	0.00489243	-0.0706471	-0.106758	-0.108137	0.00879872	-0.118914	0.00198649	-0.0264301	0.0497364	-0.123406	-0.0657611	0.0677923	0.0442225	0.00326074	0.141165	0.125282	0.140927	0.0184812	0.112525	0.117351	0.13915	0.169598	0.0674844	0.12839	0.0913589	0.0603771	0.125475	0.101583	0.0608639	0.0265225	0.026004	0.0448379	0.11431	0.0951841	0.0824943	0.0952842	0.157362	0.00382716	0.10274	0.0641735	0.0897438	0.0532431	0.123246	0.191245	0.151616
REACTOME_EXTRA_NUCLEAR_ESTROGEN_SIGNALING	0.181126	0.105307	0.114068	0.258874	0.0289588	0.0883387	0.137358	0.0640686	0.0640305	0.128797	0.113818	0.191396	0.0389159	0.173042	0.150105	0.269625	0.194414	0.156757	0.239157	0.278074	0.284617	0.335621	0.353502	0.238514	0.363266	0.392603	0.22488	0.217131	0.387477	0.251691	0.246714	0.172388	0.119221	0.282886	0.320063	0.249121	0.307	0.214683	0.300787	0.319872	0.350654	0.29281	0.386027	0.242768	0.220235	0.210158	0.135951	0.13073	0.160028
REACTOME_REGULATION_OF_EXPRESSION_OF_SLITS_AND_ROBOS	0.323934	0.272164	0.284264	0.312588	0.312516	0.280138	0.287985	0.290059	0.320708	0.270429	0.302472	0.312194	0.311964	0.267719	0.301001	0.290428	0.301219	0.266976	0.295211	0.218468	0.273069	0.279441	0.231667	0.303281	0.232394	0.263767	0.334476	0.291405	0.303064	0.339851	0.311208	0.238478	0.253886	0.268721	0.320504	0.346666	0.2378	0.298473	0.294915	0.263643	0.265728	0.30479	0.268909	0.249728	0.252942	0.3239	0.313011	0.294339	0.335221
REACTOME_RHO_GTPASE_CYCLE	0.105129	0.0994564	0.122354	0.114329	0.105362	0.115689	0.113729	0.107014	0.101032	0.0951669	0.103518	0.104101	0.136955	0.09856	0.0904759	0.116184	0.117173	0.0986439	0.106331	0.102882	0.127986	0.125332	0.105757	0.106257	0.14337	0.123697	0.118465	0.101959	0.12475	0.124935	0.126288	0.116624	0.113232	0.118415	0.122745	0.104286	0.0921156	0.133808	0.122969	0.0825352	0.139589	0.116247	0.126122	0.106729	0.112414	0.0971305	0.130864	0.141644	0.129688
REACTOME_CDC42_GTPASE_CYCLE	0.0358182	0.0276635	0.0386905	0.0152938	0.048538	0.030834	0.0249446	0.0435879	0.0169623	0.0013749	0.00381281	0.0288203	0.0716504	0.00868407	0.014765	-0.0103003	0.0216544	0.0138385	-0.0112342	0.0539569	0.034119	0.0120665	0.0258597	0.058104	0.15201	0.0430213	-0.00709692	0.0568946	0.0305201	0.0203976	0.0422336	0.123047	0.124962	0.0179111	-0.0087612	0.00292641	0.0455726	0.0748365	0.0201016	-0.0130232	0.0689655	0.0335277	0.0241481	0.0778513	0.0345915	0.0485436	0.0312184	0.0440726	0.014262
REACTOME_RAC1_GTPASE_CYCLE	-0.0489691	-0.0749128	-0.0430464	-0.0800081	-0.0568745	-0.0539496	-0.0526573	-0.0451296	-0.0766242	-0.0891123	-0.0981719	-0.0754735	-0.0248478	-0.0839159	-0.0797495	-0.0416058	-0.0774019	-0.0598909	-0.0771846	0.0287679	-0.00857266	-0.0260025	-0.00940779	-0.0346216	0.115553	0.00315997	-0.0887879	-0.0338991	-0.0356875	-0.0179006	-0.023985	0.0546387	0.0796138	-0.0438961	-0.0686369	-0.0680081	-0.000900961	0.00220041	-0.0468964	-0.0576802	0.0275307	-0.0278933	-0.0233638	0.032897	-0.0384713	-0.0506725	-0.0522815	-0.0395791	-0.0720805
REACTOME_RAC2_GTPASE_CYCLE	0.033285	0.00527453	0.0594337	-0.00828164	0.0145594	0.0267603	0.0478355	0.0534219	0.0339652	0.0288199	-0.0402719	-0.00921472	0.0462601	0.0346168	0.015131	0.0659436	0.0417613	0.0402867	0.0504486	0.0855062	0.11244	0.0569892	0.0757284	0.0316977	0.0617642	0.0395846	-0.0170205	0.00661821	0.0131714	0.112572	0.0288731	0.101705	0.158402	0.0658303	0.0333024	0.043344	0.0715049	0.0461585	0.0278232	0.0583968	0.0739367	0.0748913	0.0584773	0.0940653	0.0344095	0.0604184	0.00413627	0.00739129	-0.0824438
REACTOME_RAC3_GTPASE_CYCLE	-0.132099	-0.16202	-0.092134	-0.157638	-0.129535	-0.123741	-0.107587	-0.103739	-0.073443	-0.131372	-0.151966	-0.175511	-0.0877409	-0.138967	-0.147107	-0.0501859	-0.0971207	-0.0911102	-0.0670338	0.0276838	0.00650237	-0.0303187	0.0234324	-0.0669305	0.0427691	-0.0386623	-0.09959	-0.0405635	-0.0768429	-0.0138647	-0.0569032	0.041769	0.0655625	-0.043724	-0.064273	-0.0673975	-0.00632104	-0.0186362	-0.052508	-0.0204656	-0.0482751	-0.0178115	-0.0210819	0.0687167	-0.0860862	-0.0740964	-0.0768764	-0.0550934	-0.126183
REACTOME_SIGNALING_BY_NOTCH4	0.341489	0.370535	0.310517	0.32686	0.380336	0.329871	0.331532	0.385442	0.359265	0.343513	0.346513	0.361153	0.386697	0.354025	0.349066	0.276346	0.359605	0.349972	0.338094	0.274672	0.297789	0.342567	0.368721	0.420871	0.212003	0.304339	0.34602	0.335416	0.340549	0.322216	0.28961	0.288334	0.304813	0.352461	0.353485	0.331678	0.323127	0.348355	0.308748	0.35449	0.311559	0.35514	0.332604	0.334392	0.361633	0.411094	0.28756	0.288612	0.26911
REACTOME_ESTROGEN_DEPENDENT_GENE_EXPRESSION	0.214478	0.266382	0.225359	0.260756	0.198812	0.22259	0.216609	0.19956	0.196228	0.201697	0.221454	0.190956	0.214374	0.229874	0.210616	0.373291	0.273302	0.273064	0.291777	0.419662	0.332223	0.368105	0.407115	0.350005	0.367759	0.352976	0.336528	0.324362	0.369222	0.32595	0.354624	0.316258	0.247843	0.381003	0.373208	0.297517	0.396999	0.285969	0.358043	0.380838	0.36981	0.350806	0.397204	0.331553	0.327645	0.337173	0.223066	0.216676	0.239132
REACTOME_INTERLEUKIN_1_SIGNALING	0.277878	0.284	0.248904	0.301613	0.312162	0.255588	0.271893	0.297058	0.307156	0.259975	0.339148	0.3211	0.322614	0.277939	0.283497	0.289364	0.326177	0.282888	0.326228	0.21883	0.310887	0.310107	0.306495	0.348454	0.227475	0.299123	0.33044	0.303053	0.318273	0.3323	0.306414	0.259882	0.258668	0.281224	0.317464	0.327433	0.270203	0.297318	0.313774	0.289438	0.297315	0.300057	0.324642	0.277583	0.304313	0.330962	0.309917	0.31474	0.329546
REACTOME_INTERFERON_SIGNALING	0.210621	0.200383	0.171231	0.252954	0.188094	0.174038	0.193793	0.172499	0.200723	0.210663	0.197259	0.251089	0.199601	0.205917	0.203388	0.22789	0.191972	0.178428	0.219734	0.203864	0.20471	0.233572	0.20383	0.218981	0.209306	0.188268	0.24037	0.209529	0.244073	0.245438	0.215322	0.198341	0.17893	0.223858	0.253855	0.233921	0.193018	0.221236	0.234632	0.2105	0.248829	0.245483	0.23315	0.188241	0.17506	0.198816	0.174863	0.124782	0.159664
REACTOME_TRANSPORT_TO_THE_GOLGI_AND_SUBSEQUENT_MODIFICATION	0.193879	0.209507	0.214441	0.228709	0.255588	0.214422	0.199883	0.196465	0.23588	0.200093	0.224172	0.222733	0.257857	0.206922	0.19954	0.238145	0.27461	0.220492	0.216186	0.17783	0.188604	0.19466	0.179208	0.228497	0.115544	0.21695	0.228408	0.188318	0.229557	0.215705	0.214143	0.197913	0.176645	0.211556	0.199181	0.222821	0.159837	0.215133	0.207356	0.202424	0.165611	0.193378	0.189086	0.145866	0.248232	0.229347	0.299802	0.291077	0.279023
REACTOME_PROTEIN_LOCALIZATION	0.259235	0.2429	0.255602	0.253895	0.264354	0.242878	0.260673	0.256713	0.271435	0.255897	0.310065	0.27001	0.290296	0.268789	0.270773	0.256796	0.271254	0.263361	0.297456	0.241554	0.277409	0.249561	0.268367	0.307352	0.196123	0.248992	0.294281	0.302358	0.266157	0.28179	0.270301	0.267679	0.287569	0.262213	0.272931	0.283586	0.251823	0.282146	0.255658	0.276339	0.206917	0.259663	0.275363	0.229814	0.280941	0.277368	0.283103	0.266694	0.278252
REACTOME_HCMV_INFECTION	0.295896	0.279242	0.274584	0.311125	0.304555	0.286788	0.290813	0.308783	0.291742	0.281034	0.32345	0.306957	0.294924	0.293798	0.307837	0.247305	0.299385	0.29713	0.286093	0.214389	0.23101	0.302259	0.244281	0.303277	0.160469	0.252209	0.302195	0.239858	0.292341	0.239678	0.250516	0.205323	0.23899	0.268962	0.318176	0.283132	0.213605	0.256135	0.2531	0.270671	0.229988	0.295656	0.279352	0.23032	0.257534	0.330776	0.257092	0.25165	0.252574
REACTOME_HCMV_EARLY_EVENTS	0.317854	0.284161	0.28834	0.299727	0.275863	0.289742	0.299383	0.316956	0.267829	0.288704	0.288332	0.316216	0.271202	0.312983	0.31475	0.224539	0.26301	0.298797	0.250477	0.193755	0.196705	0.312686	0.242896	0.255939	0.113504	0.197748	0.27196	0.201945	0.277044	0.223351	0.21409	0.192096	0.254168	0.264703	0.327944	0.256549	0.182052	0.224603	0.221479	0.266956	0.180229	0.307759	0.254743	0.222224	0.247698	0.31866	0.245431	0.217161	0.222377
REACTOME_HCMV_LATE_EVENTS	0.269499	0.250673	0.228944	0.286113	0.290299	0.248112	0.255915	0.287136	0.286705	0.264153	0.331031	0.289757	0.276695	0.266385	0.287896	0.21023	0.280958	0.237287	0.251177	0.149393	0.178129	0.22576	0.160049	0.268535	0.10103	0.180124	0.284492	0.196795	0.240666	0.203015	0.209215	0.149944	0.149531	0.207802	0.269374	0.26217	0.14787	0.222094	0.224746	0.194597	0.18587	0.227707	0.221036	0.146023	0.189717	0.288594	0.237184	0.229102	0.241309
REACTOME_AUTOPHAGY	0.261197	0.261727	0.278368	0.299697	0.321946	0.292916	0.286685	0.278008	0.315417	0.278308	0.333926	0.27427	0.306946	0.26244	0.280057	0.24566	0.30629	0.276645	0.280752	0.199155	0.233789	0.309891	0.242269	0.305019	0.149451	0.261952	0.304712	0.253775	0.30302	0.248623	0.254883	0.185106	0.191317	0.281621	0.318929	0.278727	0.224401	0.259154	0.279362	0.262651	0.242619	0.280626	0.312462	0.224463	0.260599	0.296608	0.273038	0.296408	0.285438
REACTOME_FOXO_MEDIATED_TRANSCRIPTION	0.324441	0.341093	0.322955	0.354899	0.366727	0.328538	0.322021	0.336291	0.368821	0.325386	0.404017	0.339729	0.337348	0.336368	0.328445	0.458796	0.392196	0.310351	0.382749	0.287962	0.364747	0.335557	0.336679	0.383734	0.248233	0.343325	0.420332	0.362212	0.348766	0.356145	0.370577	0.280293	0.256518	0.329039	0.323136	0.341755	0.287124	0.354847	0.388441	0.352014	0.318199	0.305507	0.36163	0.280294	0.356052	0.347317	0.403404	0.414542	0.42123
REACTOME_LEISHMANIA_INFECTION	0.0419577	0.052538	0.052819	0.0936106	0.0828867	0.0623839	0.0498026	0.051696	0.0953861	0.0251022	0.126287	0.0734419	0.141802	0.0413673	0.0378984	0.173685	0.111923	0.0683796	0.144784	0.140216	0.176131	0.0869253	0.155643	0.157973	0.241613	0.203997	0.140044	0.152794	0.152467	0.156221	0.141283	0.1323	0.15507	0.0968648	0.0779713	0.136631	0.132231	0.174176	0.154638	0.126862	0.16704	0.0864713	0.177336	0.15889	0.113791	0.0796905	0.135369	0.167887	0.16512
REACTOME_NERVOUS_SYSTEM_DEVELOPMENT	0.208822	0.177783	0.179171	0.223351	0.215845	0.179163	0.191532	0.188908	0.226903	0.169692	0.225641	0.224021	0.238042	0.183125	0.195909	0.255309	0.25883	0.231035	0.252253	0.224744	0.255941	0.247512	0.223602	0.27065	0.231687	0.264944	0.277148	0.269104	0.26375	0.256777	0.262773	0.228273	0.236641	0.235175	0.238673	0.266734	0.229363	0.270491	0.260601	0.2227	0.249323	0.242636	0.24782	0.243004	0.234157	0.246938	0.269794	0.275927	0.294722
REACTOME_DISEASES_OF_MITOTIC_CELL_CYCLE	0.213765	0.195286	0.199716	0.151935	0.156751	0.188874	0.219946	0.207181	0.182607	0.169855	0.194356	0.181067	0.246547	0.193078	0.19819	0.134923	0.152013	0.182213	0.0747156	0.0987457	0.0711981	0.211358	0.15013	0.103872	0.153694	0.0360177	0.159949	0.11605	0.134275	0.0977739	0.106257	0.25076	0.176992	0.169442	0.17271	0.0984328	0.140968	0.131879	0.142607	0.0908025	0.127455	0.172017	0.152162	0.101468	0.189895	0.143377	0.159257	0.152363	0.14927
REACTOME_POTENTIAL_THERAPEUTICS_FOR_SARS	0.145195	0.170561	0.156651	0.176457	0.191676	0.174719	0.151012	0.152849	0.174666	0.141206	0.183236	0.179074	0.180098	0.156413	0.164112	0.322839	0.243036	0.308873	0.326421	0.399665	0.323033	0.262068	0.339296	0.28262	0.312061	0.329346	0.242765	0.319717	0.260299	0.275079	0.27223	0.375018	0.355498	0.291433	0.237558	0.266927	0.361202	0.276336	0.295598	0.325808	0.222216	0.281713	0.307705	0.316344	0.342376	0.316403	0.190189	0.196319	0.252907
REACTOME_SARS_COV_INFECTIONS	0.178145	0.214239	0.189346	0.234985	0.227907	0.207543	0.198174	0.200319	0.230735	0.177079	0.245665	0.211139	0.235627	0.19297	0.204251	0.296927	0.279447	0.289429	0.316785	0.315439	0.307652	0.253055	0.299022	0.278512	0.243964	0.323408	0.275237	0.302234	0.274347	0.281762	0.29472	0.297416	0.312307	0.27416	0.265921	0.292398	0.306101	0.279729	0.292908	0.283791	0.250531	0.273048	0.292363	0.270252	0.311791	0.301627	0.227167	0.237305	0.267625
REACTOME_SARS_COV_2_INFECTION	0.212542	0.260282	0.224145	0.297198	0.266725	0.242452	0.247838	0.250963	0.290869	0.215316	0.313222	0.245235	0.296298	0.231789	0.246743	0.262302	0.318141	0.26307	0.301602	0.206102	0.285606	0.239822	0.246779	0.27036	0.155829	0.312424	0.309431	0.277934	0.287705	0.286391	0.317461	0.196904	0.256199	0.250511	0.295542	0.3184	0.234892	0.280474	0.286319	0.229677	0.280414	0.259858	0.270733	0.210644	0.271296	0.280547	0.267291	0.281096	0.281639
REACTOME_CYTOPROTECTION_BY_HMOX1	0.282102	0.279684	0.268144	0.257777	0.287172	0.250178	0.282709	0.294372	0.29052	0.258011	0.301285	0.307333	0.302373	0.286204	0.289003	0.195707	0.227959	0.212363	0.230327	0.103612	0.206881	0.256667	0.195268	0.245577	0.086935	0.136599	0.293204	0.225087	0.237026	0.253465	0.223612	0.214329	0.157413	0.214675	0.287418	0.262367	0.143854	0.234273	0.236297	0.260104	0.15706	0.267364	0.204805	0.158545	0.221711	0.267481	0.245666	0.233231	0.250132
REACTOME_REGULATION_OF_HMOX1_EXPRESSION_AND_ACTIVITY	0.349227	0.349155	0.305868	0.316022	0.339197	0.301072	0.332895	0.35925	0.358026	0.324951	0.375821	0.371301	0.36725	0.356586	0.358445	0.261711	0.290865	0.281648	0.29841	0.149039	0.25847	0.328126	0.257406	0.297153	0.142219	0.183724	0.333928	0.27935	0.28209	0.316284	0.266413	0.255672	0.218853	0.25575	0.325624	0.305416	0.216887	0.277043	0.282578	0.276288	0.214808	0.305914	0.262015	0.232508	0.267525	0.306922	0.292923	0.278535	0.301413
REACTOME_SENSORY_PERCEPTION	0.0666631	0.109923	0.070995	0.126489	0.0817321	0.142209	0.0925039	0.075961	0.0983553	0.095838	0.133182	0.120691	0.0893381	0.0937273	0.0871507	0.118428	0.136236	0.168721	0.117343	0.115092	0.109224	0.137169	0.142635	0.123839	0.15543	0.143815	0.132991	0.136595	0.144856	0.103979	0.12424	0.0944817	0.031697	0.140151	0.125109	0.131662	0.116671	0.13416	0.14107	0.134696	0.152317	0.113842	0.135556	0.130176	0.113845	0.129342	0.136731	0.106503	0.11428
REACTOME_CELLULAR_RESPONSE_TO_STARVATION	0.155252	0.10506	0.159491	0.156466	0.263822	0.188319	0.163071	0.164004	0.261875	0.135285	0.166479	0.124801	0.218324	0.110643	0.130637	0.209816	0.191197	0.130408	0.204192	0.210794	0.170084	0.101832	0.135125	0.20248	0.215276	0.182626	0.252567	0.252663	0.165201	0.195376	0.236789	0.186171	0.212267	0.173275	0.182977	0.217649	0.180503	0.235093	0.191163	0.164063	0.159848	0.198207	0.11283	0.131136	0.190354	0.23043	0.210199	0.250076	0.256584
REACTOME_CELLULAR_RESPONSE_TO_CHEMICAL_STRESS	0.340187	0.333757	0.333217	0.319473	0.339617	0.312733	0.34067	0.342726	0.34003	0.325916	0.3454	0.350884	0.327067	0.348073	0.343939	0.259508	0.272204	0.285902	0.27684	0.187422	0.275409	0.311186	0.261243	0.2732	0.129441	0.207636	0.323959	0.26687	0.297708	0.31818	0.263623	0.236463	0.208501	0.274237	0.333332	0.307808	0.213136	0.268961	0.286612	0.313137	0.202187	0.319053	0.272521	0.239132	0.267661	0.305285	0.293935	0.274386	0.294805
REACTOME_SIGNALING_BY_RHO_GTPASES_MIRO_GTPASES_AND_RHOBTB3	0.186349	0.15548	0.161923	0.110754	0.096159	0.154592	0.170037	0.172845	0.0986809	0.130904	0.10275	0.137168	0.109514	0.166185	0.159664	0.0923949	0.0964542	0.117208	0.0777572	0.0599532	0.0871421	0.159671	0.0929593	0.0722387	0.0750582	0.0722262	0.092818	0.0587263	0.107095	0.103942	0.085235	0.0939804	0.101817	0.114111	0.145665	0.0863429	0.0645158	0.0884193	0.0880429	0.0821491	0.0908293	0.129838	0.097751	0.0962081	0.0789869	0.0964329	0.10403	0.104035	0.0977604
REACTOME_ANTIGEN_PROCESSING_UBIQUITINATION_PROTEASOME_DEGRADATION	0.174958	0.191571	0.17837	0.177496	0.205459	0.173391	0.170889	0.193649	0.20353	0.181002	0.207652	0.203887	0.197973	0.191327	0.192695	0.152528	0.185008	0.167673	0.162311	0.117625	0.143331	0.169965	0.138731	0.177024	0.120784	0.117227	0.175968	0.163611	0.158537	0.156053	0.151722	0.162991	0.149433	0.152431	0.180992	0.168832	0.134285	0.160532	0.157773	0.150881	0.153535	0.161819	0.157992	0.12381	0.185091	0.197821	0.178014	0.161515	0.171195
REACTOME_CLASS_I_MHC_MEDIATED_ANTIGEN_PROCESSING_PRESENTATION	0.186694	0.204829	0.17809	0.186881	0.20532	0.178109	0.180235	0.188316	0.209407	0.188896	0.217595	0.206535	0.189863	0.195339	0.200515	0.16938	0.201265	0.170864	0.176474	0.120049	0.165937	0.176052	0.150664	0.175396	0.122561	0.144377	0.187882	0.164298	0.177743	0.18708	0.159012	0.149844	0.145889	0.156992	0.182969	0.178412	0.1388	0.159796	0.159585	0.157178	0.173262	0.160392	0.176952	0.157327	0.178571	0.184998	0.186425	0.1776	0.186098
REACTOME_KINESINS	0.177362	0.0902328	0.102748	-0.247938	-0.191371	0.0563468	0.124868	0.122233	-0.231946	-0.0437772	-0.270984	-0.112739	-0.201037	0.132895	0.0899931	-0.231053	-0.235118	-0.00872258	-0.224754	-0.136596	-0.191637	0.115159	-0.0297556	-0.297389	-0.172514	-0.328222	-0.253345	-0.240742	-0.205227	-0.211093	-0.246233	-0.0121982	0.0046156	-0.0238546	-0.00984568	-0.186424	-0.0604459	-0.236565	-0.24815	-0.0278288	-0.220736	0.0435518	-0.209035	-0.0589467	-0.26447	-0.0780525	-0.182327	-0.229192	-0.238166
REACTOME_FACTORS_INVOLVED_IN_MEGAKARYOCYTE_DEVELOPMENT_AND_PLATELET_PRODUCTION	0.106313	0.0685216	0.0778275	-0.060118	-0.0444409	0.0671234	0.0837491	0.0838846	-0.0508632	-0.00159785	-0.067633	-0.0282241	-0.065011	0.0865621	0.0648307	-0.0410289	-0.0638784	0.0187644	-0.0507684	-0.0463977	-0.0449785	0.0691516	-0.0100894	-0.094446	-0.0202099	-0.0564222	-0.0435676	-0.044787	-0.0329927	-0.0606355	-0.0491481	0.0495925	0.0121798	0.0147606	0.0187516	-0.0413371	-0.0115536	-0.0582088	-0.0545847	0.0110536	0.00593162	0.0434757	-0.0306111	0.0202813	-0.0732114	-0.00885825	-0.00850253	-0.0307465	-0.0391695
REACTOME_SIGNALING_BY_THE_B_CELL_RECEPTOR_BCR	0.250893	0.237186	0.208802	0.28474	0.267728	0.199745	0.2305	0.218345	0.276776	0.243191	0.302855	0.303934	0.304216	0.23102	0.25192	0.286098	0.296466	0.249428	0.314647	0.176979	0.306695	0.279173	0.267655	0.333186	0.194935	0.298524	0.297982	0.281949	0.317925	0.344576	0.297799	0.207458	0.195402	0.262493	0.291664	0.316851	0.23481	0.269925	0.289624	0.244792	0.290931	0.27522	0.296385	0.247098	0.2566	0.28923	0.310436	0.301986	0.320941
REACTOME_ION_CHANNEL_TRANSPORT	-0.214069	-0.173816	-0.167228	-0.15165	-0.0102095	-0.115974	-0.160474	-0.141217	-0.0336282	-0.193831	-0.0963661	-0.152918	0.0201567	-0.182795	-0.180686	0.121955	0.100407	0.0483997	0.100243	0.259477	0.160585	-0.0279934	0.0978433	0.107222	0.148985	0.150588	0.0331344	0.154692	0.0273939	0.0694116	0.0872614	0.178025	0.211997	0.0207499	-0.0747988	0.0334996	0.128695	0.0926035	0.0505761	0.0672471	0.00452831	-0.000511656	0.0513441	0.066615	0.150032	0.0943995	-0.101155	-2.45782e-05	0.0192748
[truncated: 156 more columns]
