# Supplementary material for: Identification of molecular subtypes and immune infiltration in endometriosis: a novel bioinformatics analysis and In vitro validation
Source: Front Immunol. 2023 Aug 18;14:1130738. doi: 10.3389/fimmu.2023.1130738 (PMC10471803; doi:10.3389/fimmu.2023.1130738)
Supplement: Supplementary Table 6 — The list of candidate targets for STRING analysis. [file Table_6.xlsx]

## Sheet: Sheet1
PRF1
GPX3
NNMT
PLA2G2A
LMOD1
LYPD3
FGB
ANG
LIF
IGFBP1
S100A1
CFD
MPPED2
CDA
COMP
S100A3
ATP2C2
LEFTY1
SPINK2
PAEP
GAST
ABCC3
KIR2DL3
KIR2DL4
SFN
LAMB3
CRYAB
SERPINA5
GZMB
DEFB1
TTC39A
KIR2DL1
KIR3DL1
G0S2
TOX3
KIR3DL3
MT1M
CXCL14
TMPRSS4
RBP4
SLCO4A1
HELLS
GREM2
STXBP6
CRISPLD1
SLC30A2
TMEM45B
LRRN1
FBXL16
PROK1
IRX3
GJB6
