# Supplementary material for: Identification of molecular subtypes and immune infiltration in endometriosis: a novel bioinformatics analysis and In vitro validation
Source: Front Immunol. 2023 Aug 18;14:1130738. doi: 10.3389/fimmu.2023.1130738 (PMC10471803; doi:10.3389/fimmu.2023.1130738)
Supplement: Supplementary file 11 [file Table_7.xlsx]

## Sheet: Sheet1
	logFC	AveExpr	t	P.Value	adj.P.Val	B	change
CD247	0.291212	6.02769	9.64958	2.48471e-16	4.04784e-12	26.3447	NOT
NKG7	0.340755	6.43926	9.3128	1.4675e-15	1.19536e-11	24.894	UP
IL2RB	0.27649	6.48179	9.08471	4.86959e-15	2.24356e-11	23.744	NOT
GNLY	0.290933	6.65211	9.04958	5.85596e-15	2.24356e-11	23.5807	NOT
ARHGAP9	0.307663	6.2662	9.0187	6.88589e-15	2.24356e-11	23.3001	UP
KIR2DL4	0.453553	5.82404	8.86399	1.54904e-14	4.20591e-11	22.4698	UP
COTL1	0.358167	5.63177	8.70905	3.48205e-14	8.10373e-11	21.7813	UP
KIR3DL1	0.391131	5.75683	8.66276	4.43336e-14	9.02798e-11	21.489	UP
CCR1	0.246636	6.11314	8.45026	1.33989e-13	2.10154e-10	20.3775	NOT
NUPR1	0.188999	6.65366	8.41631	1.5981e-13	2.10154e-10	20.35	NOT
SASH3	0.267373	6.20643	8.43427	1.45584e-13	2.10154e-10	20.3417	NOT
S100A4	0.199945	6.72104	8.40702	1.677e-13	2.10154e-10	20.2776	NOT
SERPING1	0.223069	6.78322	8.40731	1.67446e-13	2.10154e-10	20.2421	NOT
NNMT	0.340903	6.59714	8.23916	3.99933e-13	4.49832e-10	19.4605	UP
PRF1	0.319433	6.2608	8.22851	4.22571e-13	4.49832e-10	19.3567	UP
GZMB	0.481106	6.23594	8.20815	4.69409e-13	4.49832e-10	19.2768	UP
SH2D2A	0.359729	5.89997	8.21046	4.63835e-13	4.49832e-10	19.2126	UP
ARHGAP30	0.282757	6.06015	8.13935	6.69391e-13	6.05836e-10	18.8491	NOT
PSTPIP1	0.245399	5.83859	8.10448	8.01111e-13	6.86889e-10	18.7115	NOT
ZAP70	0.319429	5.73696	8.05944	1.01004e-12	8.22726e-10	18.5196	UP
KIR3DL3	0.464845	5.70694	7.98226	1.50144e-12	1.16476e-09	18.1269	UP
CCL4	0.312136	6.3425	7.96252	1.66141e-12	1.23027e-09	18.068	UP
EFNA1	0.247077	6.44011	7.93657	1.89773e-12	1.28816e-09	17.9563	NOT
FGR	0.409687	6.09722	7.94687	1.80022e-12	1.2751e-09	17.95	UP
G0S2	0.379996	6.4433	7.89959	2.29341e-12	1.49448e-09	17.7757	UP
HCLS1	0.19449	6.29011	7.86219	2.77678e-12	1.7237e-09	17.5464	NOT
CRYAB	0.329769	6.52754	7.85316	2.90804e-12	1.7237e-09	17.5413	UP
RAC2	0.446171	5.89286	7.84952	2.96259e-12	1.7237e-09	17.459	UP
CTSA	0.152472	6.68203	7.83213	3.23785e-12	1.81889e-09	17.402	NOT
DOK2	0.252967	6.1774	7.80335	3.75017e-12	2.03647e-09	17.2294	NOT
LMCD1	0.259398	6.39307	7.78663	4.08404e-12	2.14623e-09	17.21	NOT
FCER1G	0.255712	6.23456	7.77833	4.26056e-12	2.16902e-09	17.1262	NOT
RAB33A	0.231361	5.62957	7.75559	4.78407e-12	2.36174e-09	17.0596	NOT
CORO1A	0.347843	6.32957	7.70082	6.32172e-12	3.02903e-09	16.7823	UP
SPINK2	0.446409	5.79956	7.63995	8.61174e-12	4.0084e-09	16.445	UP
HLA-E	0.115859	6.63478	7.6106	9.99378e-12	4.45778e-09	16.3251	NOT
TGM2	0.176744	6.6371	7.60803	1.01245e-11	4.45778e-09	16.3059	NOT
CTSW	0.524716	6.22832	7.57066	1.22337e-11	5.24471e-09	16.1471	UP
PNRC1	0.093312	6.73515	7.5419	1.41492e-11	5.91036e-09	15.9389	NOT
KIR2DL3	0.322872	5.90322	7.48343	1.90082e-11	7.74157e-09	15.6752	UP
S100A1	0.325538	6.18613	7.44041	2.36097e-11	9.38111e-09	15.4898	UP
TYMP	0.324437	6.18392	7.42826	2.50986e-11	9.73526e-09	15.4308	UP
HCST	0.278071	6.29444	7.34809	3.75467e-11	1.39017e-08	15.0615	NOT
PIK3CD	0.209329	6.20279	7.35105	3.69938e-11	1.39017e-08	15.0484	NOT
CXCL14	0.875743	6.17	7.32439	4.22849e-11	1.51379e-08	14.9483	UP
THBD	0.451042	6.13106	7.32223	4.27439e-11	1.51379e-08	14.9329	UP
S100A3	0.417378	5.94525	7.31524	4.42675e-11	1.53439e-08	14.8794	UP
NDRG1	0.177341	6.64866	7.29367	4.93162e-11	1.67377e-08	14.757	NOT
EPAS1	0.158598	6.65783	7.25333	6.03384e-11	2.00607e-08	14.558	NOT
APOBEC3G	0.166129	6.33245	7.2115	7.43464e-11	2.42236e-08	14.4072	NOT
IRX3	0.476915	6.34978	7.17179	9.06094e-11	2.89435e-08	14.2237	UP
MYD88	0.110386	6.61775	7.16276	9.47721e-11	2.9691e-08	14.1429	NOT
MVP	0.187497	6.54428	7.15409	9.89479e-11	3.04143e-08	14.1199	NOT
SLCO4A1	0.550898	6.04712	7.10863	1.24021e-10	3.74152e-08	13.9177	UP
COMP	0.791957	5.91855	7.09327	1.33838e-10	3.96427e-08	13.8483	UP
EDNRB	0.30985	6.35649	7.08344	1.40527e-10	4.08808e-08	13.8016	UP
TMC8	0.191211	6.13517	7.07534	1.46276e-10	4.18068e-08	13.7246	NOT
TIMP3	0.249196	6.4446	6.97966	2.34739e-10	6.59335e-08	13.3029	NOT
LAPTM5	0.189043	6.40438	6.96963	2.46641e-10	6.81022e-08	13.2604	NOT
TPRG1L	0.0972686	6.48369	6.95028	2.71314e-10	7.24587e-08	13.1629	NOT
TYROBP	0.217781	6.57786	6.95563	2.64259e-10	7.17507e-08	13.1521	NOT
LAMB3	0.51395	6.12072	6.93748	2.88957e-10	7.59258e-08	13.1073	UP
NCR1	0.272517	5.57358	6.87512	3.9255e-10	1.01509e-07	12.8093	NOT
COLEC11	0.2434	6.31736	6.87112	4.00338e-10	1.01905e-07	12.795	NOT
SELPLG	0.277329	6.14074	6.85558	4.32019e-10	1.08277e-07	12.7067	NOT
GNG4	0.249666	5.62118	6.84293	4.59633e-10	1.11372e-07	12.66	NOT
PTPN6	0.104982	6.38112	6.83885	4.68916e-10	1.11372e-07	12.6441	NOT
STOM	0.109316	6.53249	6.83778	4.71383e-10	1.11372e-07	12.6176	NOT
RBP4	0.685647	5.69187	6.8347	4.7855e-10	1.11372e-07	12.616	UP
PVRIG	0.352149	6.08731	6.83485	4.78179e-10	1.11372e-07	12.6133	UP
FXYD5	0.238648	6.53688	6.80521	5.52797e-10	1.2684e-07	12.4508	NOT
CD300A	0.33644	6.08496	6.79446	5.82598e-10	1.31821e-07	12.4237	UP
LMOD1	0.408485	6.23495	6.77427	6.42955e-10	1.43485e-07	12.3411	UP
CITED2	0.221594	6.50861	6.76973	6.5734e-10	1.43803e-07	12.2945	NOT
STARD5	0.288913	6.02326	6.76827	6.62034e-10	1.43803e-07	12.2943	NOT
RUNX3	0.314354	6.00635	6.75357	7.11222e-10	1.52454e-07	12.2281	UP
HELLS	-0.338243	5.992	-6.74292	7.49092e-10	1.57027e-07	12.1927	DOWN
IL15RA	0.210191	6.24452	6.74172	7.5349e-10	1.57027e-07	12.1839	NOT
CDA	0.73942	5.67812	6.73956	7.6147e-10	1.57027e-07	12.1734	UP
PDZK1IP1	0.441108	6.10419	6.70981	8.80044e-10	1.79138e-07	12.0388	UP
CD52	0.200089	6.29617	6.70734	8.90688e-10	1.79138e-07	12.0281	NOT
IL10RA	0.22151	6.14231	6.70237	9.12471e-10	1.81281e-07	11.9909	NOT
FBLN2	0.21189	6.42038	6.67563	1.03896e-09	2.03925e-07	11.8746	NOT
TMEM140	0.236279	6.09456	6.6728	1.05333e-09	2.04284e-07	11.8521	NOT
C4BPA	0.607069	6.15358	6.64958	1.1788e-09	2.23301e-07	11.7579	UP
UBE2L6	0.119734	6.63729	6.65727	1.13572e-09	2.17671e-07	11.7184	NOT
TMEM37	0.223109	6.28256	6.63974	1.23633e-09	2.31507e-07	11.7146	NOT
KIR2DL1	0.381337	5.80079	6.62708	1.31449e-09	2.4061e-07	11.6524	UP
PAEP	0.741443	6.4185	6.62349	1.33753e-09	2.42108e-07	11.6033	UP
CD44	0.23282	6.35079	6.61494	1.394e-09	2.49557e-07	11.5993	NOT
IL2RG	0.220647	6.22458	6.61212	1.41308e-09	2.50222e-07	11.5833	NOT
PIK3R6	0.212959	5.81194	6.59918	1.50429e-09	2.6351e-07	11.5263	NOT
GPX3	0.471905	6.70843	6.63025	1.2945e-09	2.39644e-07	11.5003	UP
VSIG4	0.207254	6.24502	6.57767	1.66885e-09	2.89226e-07	11.4259	NOT
GPBAR1	0.384668	5.80078	6.56266	1.79411e-09	3.07662e-07	11.3561	UP
SLC7A7	0.19392	6.04359	6.54968	1.90987e-09	3.22443e-07	11.283	NOT
GAB2	0.106808	6.44578	6.54387	1.96412e-09	3.26505e-07	11.2622	NOT
SEMA4B	0.157571	6.4627	6.526	2.14049e-09	3.48707e-07	11.1728	NOT
LCP2	0.251381	6.09896	6.51484	2.25836e-09	3.64267e-07	11.13	NOT
PANK1	-0.170974	6.06591	-6.51174	2.29225e-09	3.66109e-07	11.1139	NOT
DHRS3	0.230439	6.56968	6.50714	2.34348e-09	3.70656e-07	11.0376	NOT
IRF1	0.193782	6.35023	6.48853	2.56256e-09	4.01411e-07	11.0167	NOT
S100A6	0.110529	6.93044	6.5486	1.91989e-09	3.22443e-07	10.9426	NOT
CEBPD	0.176767	6.86756	6.52699	2.13023e-09	3.48707e-07	10.8973	NOT
POLD4	0.212666	6.43659	6.44426	3.168e-09	4.91523e-07	10.7986	NOT
SOD2	0.29208	6.45491	6.44041	3.22683e-09	4.95927e-07	10.7704	NOT
MRPS2	0.215597	6.49035	6.43447	3.3199e-09	5.05463e-07	10.7369	NOT
GZMA	0.315182	6.42549	6.42961	3.39792e-09	5.12551e-07	10.7277	UP
TUBA4A	0.190474	6.39851	6.4189	3.57623e-09	5.34498e-07	10.6912	NOT
CAMTA1	-0.188904	5.83294	-6.39242	4.05799e-09	5.95574e-07	10.5741	NOT
GREM2	-0.381644	5.9355	-6.38284	4.24766e-09	6.12378e-07	10.5343	DOWN
ANG	0.397963	6.08908	6.3702	4.51132e-09	6.36461e-07	10.4788	UP
GADD45A	0.211861	6.60618	6.38904	4.12404e-09	5.99864e-07	10.4719	NOT
IRS2	0.221818	6.44056	6.36881	4.54125e-09	6.36461e-07	10.4505	NOT
LMO2	0.0999763	6.58434	6.37089	4.49658e-09	6.36461e-07	10.416	NOT
TPD52L2	0.085696	6.54517	6.36565	4.61006e-09	6.36461e-07	10.4118	NOT
SNX10	0.346475	6.15434	6.34424	5.10428e-09	6.97612e-07	10.3612	UP
PTPRCAP	0.272946	6.16117	6.34283	5.13863e-09	6.97612e-07	10.3534	NOT
VAT1	0.153517	6.64411	6.36613	4.59953e-09	6.36461e-07	10.3508	NOT
C1R	0.117045	6.84868	6.39435	4.02096e-09	5.95505e-07	10.3109	NOT
DCPS	0.209314	6.37911	6.33451	5.34597e-09	7.19762e-07	10.3081	NOT
AEBP1	0.134034	6.69608	6.31257	5.93255e-09	7.9219e-07	10.0695	NOT
SFN	0.301796	6.17848	6.27365	7.13368e-09	9.29718e-07	10.0424	UP
REEP5	0.0789347	6.57999	6.2832	6.81869e-09	8.95833e-07	10.0186	NOT
EOMES	0.272852	6.05541	6.2643	7.4564e-09	9.62504e-07	9.99709	NOT
CD3E	0.231897	5.99968	6.2593	7.63454e-09	9.71675e-07	9.97297	NOT
CLIC1	0.0786768	6.8202	6.30693	6.09366e-09	8.07088e-07	9.94428	NOT
CFD	0.365043	6.49534	6.26297	7.50341e-09	9.62504e-07	9.9345	UP
BACE2	0.169546	6.56411	6.2424	8.26926e-09	1.0443e-06	9.82779	NOT
JUP	0.141851	6.60755	6.23752	8.46193e-09	1.06041e-06	9.7849	NOT
IGFBP1	0.62919	5.71758	6.21463	9.42609e-09	1.16334e-06	9.77736	UP
INAFM1	0.158037	6.57507	6.22681	8.90044e-09	1.10685e-06	9.75237	NOT
TBC1D2	0.236205	6.12709	6.20524	9.85261e-09	1.20683e-06	9.73349	NOT
GIMAP6	0.136194	6.23084	6.19721	1.02322e-08	1.22568e-06	9.69897	NOT
HNF1B	0.187413	6.43461	6.20238	9.98608e-09	1.20689e-06	9.69695	NOT
FLII	0.10054	6.53754	6.20206	1.00012e-08	1.20689e-06	9.66598	NOT
FAM50A	0.0732759	6.52584	6.19202	1.04849e-08	1.24678e-06	9.62871	NOT
TRNP1	0.261186	6.30699	6.18244	1.09684e-08	1.29483e-06	9.62814	NOT
AQP3	0.327097	6.08692	6.16524	1.18913e-08	1.39368e-06	9.55633	UP
FAM169A	-0.254817	6.07078	-6.15277	1.26081e-08	1.46713e-06	9.50048	NOT
EDN3	-0.524672	5.99689	-6.12425	1.44109e-08	1.66502e-06	9.36369	DOWN
CHST2	0.171903	6.45245	6.11851	1.48034e-08	1.69832e-06	9.3144	NOT
EPHX2	-0.243934	5.8867	-6.10263	1.59446e-08	1.81646e-06	9.26979	NOT
ACKR1	0.567599	6.08028	6.0961	1.64384e-08	1.8597e-06	9.23847	UP
CD7	0.248307	6.08451	6.08464	1.73419e-08	1.93505e-06	9.19729	NOT
CCT6B	-0.144555	5.90909	-6.07383	1.82396e-08	2.00301e-06	9.14732	NOT
GRB7	0.239611	6.20059	6.07289	1.83199e-08	2.00301e-06	9.14598	NOT
APOE	0.138127	6.65883	6.08698	1.71536e-08	1.92724e-06	9.06643	NOT
CAPG	0.257653	6.40288	6.04878	2.04978e-08	2.2262e-06	9.01112	NOT
HABP2	0.545136	5.97853	6.04165	2.1189e-08	2.28603e-06	9.00268	UP
GRN	0.116008	6.78572	6.07898	1.78061e-08	1.97333e-06	8.92445	NOT
DYSF	0.169589	6.35592	6.02234	2.318e-08	2.48437e-06	8.91011	NOT
PSMB10	0.178046	6.52288	6.0192	2.35201e-08	2.50436e-06	8.83891	NOT
KIF21B	0.201619	5.57815	6.01344	2.41579e-08	2.54049e-06	8.8365	NOT
LIF	0.395664	6.16246	6.00174	2.55061e-08	2.64662e-06	8.82823	UP
SPSB1	0.178457	6.30905	5.99723	2.60446e-08	2.6854e-06	8.80592	NOT
GLUL	0.139555	6.54852	6.01332	2.41714e-08	2.54049e-06	8.80446	NOT
PFKP	0.114446	6.56773	6.00339	2.53116e-08	2.64328e-06	8.75326	NOT
C2CD4A	0.919067	5.90638	5.98571	2.74738e-08	2.79735e-06	8.71168	UP
SLC6A12	0.23728	5.82369	5.96762	2.98747e-08	3.00425e-06	8.68015	NOT
NEU1	0.151005	6.42501	5.97274	2.91742e-08	2.95203e-06	8.67391	NOT
LAMA5	0.131798	6.60632	5.98589	2.74504e-08	2.79735e-06	8.64894	NOT
NRG2	-0.375161	6.01267	-5.92918	3.56792e-08	3.53975e-06	8.50782	DOWN
GPRC5C	0.214445	6.36942	5.92814	3.58516e-08	3.53975e-06	8.48763	NOT
CD55	0.270413	6.62991	5.94667	3.29116e-08	3.28934e-06	8.43498	NOT
MYO1G	0.177099	5.6018	5.92094	3.70617e-08	3.63719e-06	8.427	NOT
GZMH	0.26701	6.01669	5.88839	4.30538e-08	4.19267e-06	8.33677	NOT
PLCH1	-0.219236	5.938	-5.88179	4.43794e-08	4.22798e-06	8.3012	NOT
IMPA2	0.226089	6.44424	5.88617	4.3494e-08	4.19267e-06	8.27761	NOT
GPR18	0.163955	5.60408	5.88645	4.34383e-08	4.19267e-06	8.27326	NOT
EFHD1	0.190118	6.4572	5.88472	4.37851e-08	4.1959e-06	8.26952	NOT
GPSM3	0.265954	6.2113	5.8686	4.71502e-08	4.46584e-06	8.24712	NOT
CST7	0.460801	6.0459	5.86199	4.86039e-08	4.57691e-06	8.21537	UP
LURAP1L	0.205486	6.01853	5.83419	5.52083e-08	5.13493e-06	8.10171	NOT
PLEKHO2	0.128984	6.37942	5.83716	5.44622e-08	5.0991e-06	8.09129	NOT
TBC1D10C	0.290397	6.0115	5.81141	6.12696e-08	5.63923e-06	8.00298	NOT
SLC12A7	0.0956301	6.56771	5.83313	5.54753e-08	5.13493e-06	7.99967	NOT
HCK	0.203346	6.07521	5.8091	6.19192e-08	5.667e-06	7.99338	NOT
ALOX5AP	0.196748	6.24896	5.79292	6.66658e-08	6.03362e-06	7.918	NOT
DUSP23	0.221839	6.50653	5.80084	6.43013e-08	5.85214e-06	7.87337	NOT
TCN1	0.596145	6.035	5.78531	6.90221e-08	6.21237e-06	7.86745	UP
CHST11	0.198655	5.87746	5.77456	7.2487e-08	6.48698e-06	7.84179	NOT
NCF4	0.242359	5.9244	5.76775	7.47707e-08	6.62005e-06	7.81448	NOT
C12orf75	0.168163	6.46813	5.7734	7.28696e-08	6.48698e-06	7.77836	NOT
MTCL1	-0.314005	6.14538	-5.7594	7.76653e-08	6.8024e-06	7.7775	DOWN
LSP1	0.176964	6.26396	5.76022	7.73758e-08	6.8024e-06	7.77576	NOT
FNDC5	-0.340482	5.84738	-5.74762	8.19394e-08	7.13837e-06	7.6963	DOWN
CD14	0.191871	6.5257	5.74126	8.43438e-08	7.30875e-06	7.60594	NOT
GNA15	0.29238	6.00703	5.717	9.41581e-08	8.00366e-06	7.59671	NOT
PIK3R3	-0.188067	6.37102	-5.7181	9.36888e-08	8.00366e-06	7.59471	NOT
CD96	0.264735	5.45435	5.7166	9.43283e-08	8.00366e-06	7.51742	NOT
PABPC4L	-0.234435	6.2194	-5.69798	1.0263e-07	8.66294e-06	7.51607	NOT
STX18	-0.187319	6.6782	-5.72221	9.19604e-08	7.92659e-06	7.49864	NOT
MUC20	0.291551	6.23099	5.69476	1.04135e-07	8.7447e-06	7.49141	NOT
TMPRSS4	0.33262	6.22587	5.66678	1.18175e-07	9.82236e-06	7.36892	UP
PCED1B	0.246534	6.17728	5.66204	1.2073e-07	9.97948e-06	7.35863	NOT
SKP2	-0.144947	6.33075	-5.66101	1.2129e-07	9.97948e-06	7.3532	NOT
TMEM45B	0.400535	6.04395	5.6588	1.22508e-07	1.0029e-05	7.3421	UP
ASS1	0.157557	6.60825	5.68284	1.09902e-07	9.18163e-06	7.30357	NOT
NASP	-0.198112	6.23287	-5.64104	1.32717e-07	1.07034e-05	7.27353	NOT
MID1	-0.14042	6.30139	-5.63332	1.37406e-07	1.1027e-05	7.2377	NOT
PRR16	0.231383	5.95711	5.62704	1.41344e-07	1.11779e-05	7.21349	NOT
RRAS	0.19011	6.51661	5.64708	1.29151e-07	1.04899e-05	7.20159	NOT
NCAPD2	-0.158294	6.20117	-5.62133	1.45021e-07	1.1374e-05	7.19055	NOT
CYS1	0.424484	6.05961	5.62103	1.4522e-07	1.1374e-05	7.17818	UP
LIMK2	0.117272	6.41665	5.62866	1.4032e-07	1.1151e-05	7.17661	NOT
SP110	0.100538	6.33874	5.61926	1.46376e-07	1.14096e-05	7.16106	NOT
EVI2A	0.196308	6.08936	5.60909	1.53218e-07	1.17739e-05	7.13827	NOT
STAT6	0.0777529	6.66763	5.64661	1.29426e-07	1.04899e-05	7.11591	NOT
STXBP6	-0.356712	6.02349	-5.60593	1.55408e-07	1.18861e-05	7.111	DOWN
CUX1	0.0870949	6.41797	5.6104	1.52324e-07	1.17739e-05	7.10064	NOT
KIF20B	-0.150082	6.02096	-5.59936	1.60062e-07	1.21849e-05	7.09476	NOT
MT1M	0.653785	6.11449	5.61003	1.52573e-07	1.17739e-05	7.09363	UP
CERS2	0.0863362	6.65712	5.62998	1.39491e-07	1.11395e-05	7.05028	NOT
PLEKHF1	0.192003	6.32414	5.582	1.73016e-07	1.30601e-05	6.99902	NOT
PARVG	0.229898	6.1199	5.5691	1.833e-07	1.36444e-05	6.96746	NOT
NCAPG	-0.237577	6.03136	-5.56684	1.85168e-07	1.37117e-05	6.95401	NOT
FOXO1	0.293037	6.42836	5.57316	1.80001e-07	1.35133e-05	6.91625	NOT
SIPA1L1	-0.207322	5.96057	-5.54779	2.01622e-07	1.46635e-05	6.86731	NOT
TNFRSF18	0.214523	6.0186	5.54465	2.0447e-07	1.48046e-05	6.86621	NOT
ITM2A	0.180096	6.41682	5.55292	1.97059e-07	1.45262e-05	6.84613	NOT
CXCR3	0.224536	5.67275	5.54928	2.00285e-07	1.46635e-05	6.83821	NOT
ARPC5L	0.0582905	6.59829	5.56896	1.83421e-07	1.36444e-05	6.83562	NOT
UPP1	0.200459	6.15544	5.53733	2.11262e-07	1.52286e-05	6.83295	NOT
IFI35	0.161362	6.41101	5.54849	2.00991e-07	1.46635e-05	6.83132	NOT
APOD	0.231345	6.659	5.58181	1.73161e-07	1.30601e-05	6.81187	NOT
ATP2C2	0.337672	5.98773	5.52599	2.22219e-07	1.5773e-05	6.78391	UP
C2CD4B	0.260614	6.02166	5.51224	2.36257e-07	1.65899e-05	6.72878	NOT
NRCAM	-0.261219	6.06434	-5.5127	2.35772e-07	1.65899e-05	6.72648	NOT
APOBR	0.144845	5.65823	5.52552	2.22686e-07	1.5773e-05	6.71942	NOT
ADAP2	0.119451	6.23731	5.50302	2.46143e-07	1.71364e-05	6.68515	NOT
ARRDC2	0.135022	6.24699	5.49146	2.59131e-07	1.76643e-05	6.63442	NOT
FBXO32	0.279536	6.32009	5.49707	2.52744e-07	1.75158e-05	6.63231	NOT
CRISPLD1	-0.363777	6.14358	-5.48933	2.61594e-07	1.77568e-05	6.62509	DOWN
PRL	0.184371	5.7448	5.49328	2.57042e-07	1.76643e-05	6.61577	NOT
CTDSP2	0.0717365	6.68177	5.52755	2.20679e-07	1.57679e-05	6.59012	NOT
TPP1	0.0837066	6.57295	5.50752	2.41268e-07	1.68691e-05	6.58401	NOT
UNC5CL	0.206903	6.02689	5.46769	2.87955e-07	1.92257e-05	6.54371	NOT
PILRA	0.219947	5.76708	5.47367	2.80416e-07	1.87994e-05	6.54236	NOT
RAB11A	0.0926953	6.77328	5.53514	2.13337e-07	1.53104e-05	6.53107	NOT
PPP1R18	0.163719	6.53331	5.49144	2.59148e-07	1.76643e-05	6.52677	NOT
CPM	-0.445647	6.33901	-5.45649	3.02607e-07	2.00397e-05	6.48669	DOWN
PKNOX2	-0.159144	6.13943	-5.45063	3.10558e-07	2.0483e-05	6.47346	NOT
ITGA5	0.122674	6.4693	5.46131	2.96206e-07	1.96959e-05	6.43959	NOT
IER3	0.242927	6.69264	5.49618	2.53743e-07	1.75158e-05	6.41078	NOT
DUSP22	0.0711815	6.43294	5.44622	3.16677e-07	2.07188e-05	6.398	NOT
GALNT12	-0.361802	5.96054	-5.43322	3.35402e-07	2.17691e-05	6.37216	DOWN
LRP10	0.116469	6.74158	5.48808	2.63042e-07	1.7781e-05	6.35458	NOT
MFGE8	0.0981586	6.56212	5.44935	3.12314e-07	2.05158e-05	6.34042	NOT
ANKRD29	-0.223646	6.04531	-5.41314	3.66487e-07	2.34135e-05	6.31062	NOT
PSMB8	0.0861701	6.57334	5.43522	3.32461e-07	2.16645e-05	6.27527	NOT
BCL6	0.220567	6.52947	5.43014	3.4001e-07	2.19806e-05	6.25953	NOT
PRICKLE1	-0.145038	6.5187	-5.41181	3.68644e-07	2.34593e-05	6.24455	NOT
DNER	0.532146	5.69927	5.39668	3.94058e-07	2.47861e-05	6.23224	UP
NAGA	0.109813	6.42386	5.4062	3.77882e-07	2.39536e-05	6.22889	NOT
IGFBP3	0.16037	6.81374	5.47617	2.77326e-07	1.86691e-05	6.21609	NOT
LCLAT1	-0.104744	6.44962	-5.39877	3.90461e-07	2.46551e-05	6.21245	NOT
BATF3	0.224914	6.02595	5.38459	4.15588e-07	2.57428e-05	6.19765	NOT
SERPINA5	-0.304704	6.49271	-5.38971	4.06343e-07	2.54605e-05	6.183	DOWN
ABCC3	0.479987	6.10443	5.38654	4.1205e-07	2.5707e-05	6.17845	UP
GATA6	0.274248	6.08986	5.37851	4.26845e-07	2.63399e-05	6.16854	NOT
S100P	0.697178	5.91924	5.38578	4.13433e-07	2.5707e-05	6.15695	UP
AS3MT	-0.161462	6.0732	-5.36941	4.44255e-07	2.71062e-05	6.13434	NOT
MCOLN3	-0.204225	5.85499	-5.37752	4.28719e-07	2.63557e-05	6.12648	NOT
LIMCH1	-0.120681	6.04072	-5.36125	4.60469e-07	2.77833e-05	6.10024	NOT
TMOD1	0.155325	6.32688	5.35732	4.68476e-07	2.80586e-05	6.0545	NOT
GPSM2	-0.226379	5.86801	-5.35791	4.67252e-07	2.80586e-05	6.04693	NOT
MSN	0.0773369	6.77101	5.41595	3.6198e-07	2.32166e-05	6.02565	NOT
ETHE1	0.198521	6.51415	5.37132	4.4055e-07	2.69812e-05	6.02406	NOT
NKRF	-0.0763516	6.22468	-5.33509	5.164e-07	3.0153e-05	5.99344	NOT
R3HDM4	0.126218	6.54811	5.36511	4.52722e-07	2.74175e-05	5.98818	NOT
KLHL21	0.200787	6.28273	5.33229	5.22749e-07	3.04146e-05	5.95834	NOT
ADAMTS19	-0.232411	5.86581	-5.3356	5.15245e-07	3.0153e-05	5.95284	NOT
TNS2	0.107326	6.50863	5.34525	4.93927e-07	2.93911e-05	5.9318	NOT
CALHM2	0.172782	6.4314	5.33667	5.12841e-07	3.0153e-05	5.92713	NOT
YBX3	0.058099	6.89145	5.42259	3.51537e-07	2.26359e-05	5.92277	NOT
KLRB1	0.185316	5.99481	5.31782	5.56899e-07	3.21718e-05	5.92258	NOT
TP53INP2	0.123197	6.50102	5.33771	5.10514e-07	3.01333e-05	5.90208	NOT
STAT3	0.0837954	6.69295	5.36686	4.49263e-07	2.73095e-05	5.8915	NOT
LGMN	0.0991966	6.60035	5.34506	4.94332e-07	2.93911e-05	5.87269	NOT
RGS16	0.408324	5.85986	5.30647	5.8518e-07	3.36861e-05	5.86511	UP
NCAPD3	-0.148622	6.1057	-5.30173	5.97408e-07	3.42689e-05	5.85756	NOT
ORC6	-0.127085	6.30433	-5.29386	6.18266e-07	3.48984e-05	5.81607	NOT
IL17RB	-0.245708	5.96489	-5.29683	6.10333e-07	3.46444e-05	5.81587	NOT
SOCS3	0.266057	6.24021	5.29233	6.22409e-07	3.49644e-05	5.79647	NOT
CDK2AP2	0.170434	6.53433	5.31837	5.55568e-07	3.21718e-05	5.79336	NOT
AGTRAP	0.171859	6.3927	5.29356	6.19092e-07	3.48984e-05	5.76471	NOT
KLRC3	0.311246	5.50227	5.30037	6.00967e-07	3.43521e-05	5.75789	UP
PROSER2	0.28873	6.21374	5.28158	6.52231e-07	3.63887e-05	5.75458	NOT
TTC39A	0.315479	5.91169	5.27737	6.64306e-07	3.68102e-05	5.75022	UP
KRT86	0.22944	5.99644	5.27407	6.73898e-07	3.72151e-05	5.74219	NOT
KLF3	0.14805	6.14581	5.27015	6.85496e-07	3.77277e-05	5.72639	NOT
CDC25B	0.0923365	6.51026	5.29097	6.26121e-07	3.5052e-05	5.70626	NOT
LYPD3	0.413325	5.84099	5.25965	7.1751e-07	3.90935e-05	5.67171	UP
PSMD11	-0.0986162	6.00878	-5.25634	7.27895e-07	3.95271e-05	5.66699	NOT
PAX8	0.123724	6.61634	5.29918	6.04092e-07	3.441e-05	5.66271	NOT
STXBP1	0.121983	6.39962	5.26468	7.01995e-07	3.83765e-05	5.64763	NOT
TMEM127	0.136073	6.45246	5.26627	6.97158e-07	3.82404e-05	5.62838	NOT
C3	0.172848	6.82367	5.34095	5.03311e-07	2.98161e-05	5.62397	NOT
PDGFA	0.238248	6.17123	5.24656	7.59447e-07	4.06979e-05	5.62156	NOT
COMMD7	0.0860559	6.6	5.27789	6.62817e-07	3.68102e-05	5.594	NOT
ZNF367	-0.214491	5.82876	-5.24878	7.52154e-07	4.0574e-05	5.58253	NOT
CCDC3	0.23476	6.21966	5.236	7.95012e-07	4.24641e-05	5.57169	NOT
DRAXIN	0.239476	5.34542	5.2469	7.58323e-07	4.06979e-05	5.521	NOT
FAM49A	0.138247	5.90729	5.21092	8.8615e-07	4.70237e-05	5.47707	NOT
CD38	0.148568	5.79306	5.21147	8.84051e-07	4.70237e-05	5.45275	NOT
MALL	0.188819	6.19775	5.19977	9.29852e-07	4.91825e-05	5.43125	NOT
ARPC1B	0.0791083	6.70245	5.25134	7.43863e-07	4.02601e-05	5.39775	NOT
MAFF	0.198921	6.3796	5.19544	9.47413e-07	4.93766e-05	5.36242	NOT
FANCI	-0.203243	6.08701	-5.17775	1.02249e-06	5.30487e-05	5.34824	NOT
CC2D1B	0.127763	6.1424	5.17597	1.03034e-06	5.32867e-05	5.34438	NOT
OTUD1	0.0761672	6.48685	5.19529	9.48016e-07	4.93766e-05	5.32538	NOT
KCNK4	0.230973	5.54069	5.19513	9.48676e-07	4.93766e-05	5.31451	NOT
MAP7D1	0.121991	6.50985	5.19698	9.41121e-07	4.93766e-05	5.31212	NOT
2023-03-01	-0.217452	5.99448	-5.17005	1.05694e-06	5.44891e-05	5.30483	NOT
IL4R	0.169339	6.25095	5.16616	1.07479e-06	5.52349e-05	5.28652	NOT
CCDC146	-0.331493	6.2491	-5.16187	1.09477e-06	5.60847e-05	5.2797	DOWN
PGRMC1	-0.180041	6.65653	-5.19521	9.48364e-07	4.93766e-05	5.26873	NOT
CSF1R	0.115139	6.36242	5.15294	1.1376e-06	5.79148e-05	5.20454	NOT
RASSF2	-0.228071	6.434	-5.14539	1.17511e-06	5.94524e-05	5.18571	NOT
NLRC5	0.142982	6.26272	5.13378	1.2351e-06	6.19107e-05	5.15488	NOT
ITGAL	0.167938	5.94167	5.12608	1.27653e-06	6.3451e-05	5.13879	NOT
GMFG	0.160175	6.13252	5.12501	1.28239e-06	6.3451e-05	5.13778	NOT
TMPRSS13	0.19155	5.65749	5.14301	1.18714e-06	5.96905e-05	5.13035	NOT
ISG20	0.360962	6.19761	5.12573	1.27844e-06	6.3451e-05	5.11214	UP
PSMB9	0.143576	6.49604	5.14637	1.17013e-06	5.93852e-05	5.10898	NOT
ZNF445	-0.119934	6.21029	-5.1157	1.33453e-06	6.54844e-05	5.10207	NOT
SPP1	0.549307	5.48851	5.12448	1.2853e-06	6.3451e-05	5.08176	UP
LY86	0.120791	6.09514	5.1074	1.3827e-06	6.74418e-05	5.07079	NOT
GPR137C	-0.211897	5.6305	-5.12823	1.2648e-06	6.32051e-05	5.03095	NOT
IFNGR2	0.0538946	6.6594	5.14383	1.18298e-06	5.96655e-05	4.99665	NOT
RAMP3	0.308639	6.01752	5.09113	1.48223e-06	7.10207e-05	4.99592	UP
SH3BGR	-0.18383	5.80286	-5.10655	1.38778e-06	6.74874e-05	4.99285	NOT
ENTPD6	0.134621	6.37528	5.09768	1.44137e-06	6.94715e-05	4.97266	NOT
PIM1	0.15344	6.43488	5.10405	1.40268e-06	6.79944e-05	4.96863	NOT
ABHD17C	0.171651	6.26867	5.08548	1.51834e-06	7.23254e-05	4.95586	NOT
GGTLC1	0.212663	6.17576	5.081	1.54761e-06	7.35049e-05	4.95239	NOT
CDKN1C	0.174701	6.3856	5.08664	1.51088e-06	7.21811e-05	4.91896	NOT
IL12RB1	0.205645	5.77868	5.07834	1.56529e-06	7.39133e-05	4.91332	NOT
CHIC2	0.0900402	6.48605	5.09483	1.45901e-06	7.01143e-05	4.91248	NOT
FGB	0.413257	5.68343	5.07044	1.61887e-06	7.55674e-05	4.88214	UP
NDC80	-0.278756	5.91376	-5.07102	1.61485e-06	7.55674e-05	4.87904	NOT
B3GALT4	0.189393	6.24388	5.06507	1.6563e-06	7.70935e-05	4.87815	NOT
ELMO1	0.177602	5.7534	5.07148	1.61172e-06	7.55674e-05	4.87366	NOT
LAG3	0.181886	5.68837	5.07334	1.59897e-06	7.52855e-05	4.85708	NOT
PLA2G15	0.223969	6.14101	5.04548	1.80005e-06	8.18914e-05	4.8135	NOT
PLA2G2A	0.348047	6.22123	5.05194	1.75133e-06	8.04498e-05	4.81213	UP
PROCR	0.13742	6.34114	5.05457	1.73187e-06	7.99261e-05	4.81184	NOT
ZNF589	-0.160459	5.83201	-5.05616	1.72021e-06	7.96133e-05	4.80202	NOT
GABARAPL1	0.182196	6.33843	5.05171	1.7531e-06	8.04498e-05	4.79638	NOT
VASP	0.112419	6.48107	5.06435	1.66135e-06	7.71085e-05	4.78808	NOT
SAP30BP	0.0565034	6.40856	5.04941	1.77024e-06	8.08947e-05	4.77243	NOT
FAM20C	0.135132	6.41983	5.04409	1.81073e-06	8.19407e-05	4.7356	NOT
TAGLN	0.167407	6.77655	5.1138	1.34537e-06	6.58182e-05	4.72859	NOT
MT1H	0.194118	6.73884	5.1034	1.40655e-06	6.79944e-05	4.72066	NOT
PLEKHM1	0.126147	6.42414	5.03405	1.88949e-06	8.47982e-05	4.69418	NOT
TRIM45	-0.082561	6.13954	-5.00837	2.10657e-06	9.28433e-05	4.67725	NOT
MT1G	0.208878	6.6905	5.07877	1.5624e-06	7.39133e-05	4.66567	NOT
RAI2	0.0799099	6.52616	5.03624	1.87205e-06	8.42473e-05	4.65218	NOT
KMO	-0.399479	5.90638	-5.01607	2.03907e-06	9.0761e-05	4.64646	DOWN
CHRD	0.176263	6.27773	5.00758	2.11359e-06	9.28433e-05	4.64054	NOT
C1orf116	0.336795	5.51389	5.02526	1.96126e-06	8.77773e-05	4.6377	UP
FREM1	-0.252564	6.07051	-4.99627	2.21704e-06	9.62597e-05	4.6143	NOT
TESC	0.254025	6.12527	4.99404	2.238e-06	9.64835e-05	4.60741	NOT
KCTD5	0.106768	6.38579	5.00686	2.12005e-06	9.28433e-05	4.60538	NOT
ITPKC	0.173623	6.20592	4.99396	2.23871e-06	9.64835e-05	4.60373	NOT
NAA40	-0.104746	6.1005	-4.9901	2.27548e-06	9.70416e-05	4.60367	NOT
PLEC	0.120334	6.42519	5.011	2.08321e-06	9.22216e-05	4.60162	NOT
IGF1	-0.174148	6.74404	-5.04909	1.77272e-06	8.08947e-05	4.59781	NOT
LY6K	0.247331	6.03203	4.98875	2.2885e-06	9.73418e-05	4.59231	NOT
IGFBP7	0.0639839	7.03916	5.15554	1.12497e-06	5.74509e-05	4.58585	NOT
TIMP1	0.100098	6.94601	5.12259	1.29574e-06	6.37729e-05	4.57242	NOT
GPR137B	0.105408	6.34356	4.99278	2.24992e-06	9.67108e-05	4.56675	NOT
SMPD1	0.134593	6.37123	4.99577	2.2217e-06	9.62597e-05	4.56408	NOT
TNFRSF1A	0.0977375	6.65737	5.03743	1.86261e-06	8.40548e-05	4.55214	NOT
BCL2A1	0.323073	5.76427	4.98117	2.36289e-06	0.000100245	4.53276	UP
TSPAN15	0.201033	6.27957	4.97993	2.37523e-06	0.000100506	4.52717	NOT
APOC1	0.196943	6.47468	4.99991	2.18321e-06	9.50982e-05	4.51872	NOT
SH3BGRL3	0.13741	6.71778	5.04489	1.80462e-06	8.18914e-05	4.51529	NOT
RFC3	-0.175392	6.26405	-4.96582	2.52065e-06	0.000104247	4.50005	NOT
ANO4	-0.198849	5.73152	-4.99118	2.26514e-06	9.68542e-05	4.49995	NOT
TSPAN8	0.38964	6.23135	4.96576	2.52122e-06	0.000104247	4.4596	UP
BAG1	0.0662747	6.4612	4.97818	2.39285e-06	0.000100989	4.45862	NOT
SPAG5	-0.143792	5.9237	-4.96017	2.58122e-06	0.000105921	4.4525	NOT
TRO	-0.141672	5.77635	-4.97414	2.43385e-06	0.00010219	4.45131	NOT
KIF11	-0.30614	5.84404	-4.96926	2.48435e-06	0.000104043	4.44762	DOWN
SOD3	0.256786	6.22801	4.95537	2.63387e-06	0.000107271	4.43702	NOT
PRMT2	0.0586028	6.49251	4.97646	2.41024e-06	0.000101461	4.43537	NOT
TCF19	-0.129012	6.03156	-4.9482	2.71435e-06	0.000110273	4.43049	NOT
CD53	0.12281	6.41567	4.96664	2.51195e-06	0.000104247	4.42832	NOT
NID2	0.17508	6.42211	4.96857	2.49161e-06	0.000104079	4.42605	NOT
BCAP31	0.0645648	6.74013	5.02316	1.97875e-06	8.83173e-05	4.42219	NOT
MKI67	-0.182236	5.99396	-4.9448	2.75337e-06	0.000111303	4.40587	NOT
DEFB1	0.355331	6.44429	4.96277	2.55319e-06	0.000105035	4.36589	UP
PTPRR	0.418628	5.58879	4.9449	2.75228e-06	0.000111303	4.35692	UP
SLC12A8	0.189162	6.09644	4.92455	2.99738e-06	0.000119976	4.34141	NOT
SLA	0.188947	6.1273	4.92107	3.04143e-06	0.000121346	4.32542	NOT
PXN	0.0867789	6.37938	4.93242	2.90019e-06	0.000116659	4.31377	NOT
DHFR	-0.168832	6.15887	-4.91439	3.12765e-06	0.000123372	4.30396	NOT
ADAM19	0.185362	6.15384	4.90832	3.20799e-06	0.000126235	4.27275	NOT
TAGLN2	0.0940533	6.75618	4.99191	2.25819e-06	9.68109e-05	4.27008	NOT
TUBB6	0.101564	6.66084	4.96726	2.5054e-06	0.000104247	4.26363	NOT
TM9SF1	0.0770142	6.43042	4.92492	2.99281e-06	0.000119976	4.26084	NOT
RAD54B	-0.307351	5.99252	-4.90614	3.23731e-06	0.000127082	4.23808	DOWN
CEBPB	0.0942755	6.84835	5.00742	2.11497e-06	9.28433e-05	4.2274	NOT
C1QB	0.213041	6.42799	4.91723	3.0906e-06	0.000122503	4.21312	NOT
PCYOX1L	-0.0884595	6.24178	-4.89078	3.45172e-06	0.000133567	4.20685	NOT
GPX1	0.098527	6.88566	5.01243	2.07067e-06	9.19164e-05	4.19977	NOT
SPINT1	0.159594	6.48578	4.92009	3.05394e-06	0.000121346	4.19773	NOT
BARD1	-0.198331	6.16028	-4.88526	3.53215e-06	0.000135394	4.18827	NOT
FGL2	0.181138	6.09196	4.88416	3.54831e-06	0.000135593	4.18414	NOT
SLC15A1	0.602725	5.85743	4.89237	3.42896e-06	0.000133567	4.17946	UP
TMC6	0.174429	6.21291	4.88378	3.55399e-06	0.000135593	4.16767	NOT
DDRGK1	0.103799	6.55743	4.92058	3.04764e-06	0.000121346	4.16105	NOT
MT1HL1	0.185283	6.72548	4.9587	2.5973e-06	0.000106047	4.14597	NOT
LASP1	0.0552301	6.77157	4.95877	2.59647e-06	0.000106047	4.13002	NOT
CSNK1D	0.0909014	6.4216	4.89086	3.45057e-06	0.000133567	4.12836	NOT
DCLRE1A	-0.099895	5.9691	-4.87309	3.71573e-06	0.000139477	4.1261	NOT
MT2A	0.1316	6.91213	5.00504	2.13643e-06	9.33098e-05	4.12449	NOT
POLE2	-0.150531	5.9542	-4.87469	3.69109e-06	0.000139193	4.12373	NOT
DNAJC6	0.340429	5.65646	4.88264	3.57092e-06	0.00013592	4.11435	UP
PROK1	0.392636	6.10337	4.87312	3.71534e-06	0.000139477	4.11319	UP
DDX52	0.351672	5.56738	4.88762	3.4975e-06	0.000134699	4.10742	UP
NCAPG2	-0.160456	6.05785	-4.86542	3.83623e-06	0.000143012	4.10689	NOT
KIF4A	-0.214644	5.86397	-4.87595	3.67182e-06	0.000138788	4.09082	NOT
TRADD	0.139328	6.45048	4.8867	3.51092e-06	0.000134897	4.08948	NOT
ITGA3	0.172018	6.15938	4.85377	4.0266e-06	0.000148747	4.06001	NOT
RER1	0.0678992	6.61807	4.90499	3.25297e-06	0.00012739	4.05907	NOT
ZNF45	-0.120279	5.86697	-4.86487	3.84505e-06	0.000143013	4.05873	NOT
CYTIP	0.229598	5.84413	4.85756	3.9637e-06	0.00014709	4.05743	NOT
WDR45	0.0686844	6.59519	4.89769	3.35368e-06	0.000131019	4.0483	NOT
RBP1	0.0939014	6.84969	4.9635	2.54534e-06	0.000104978	4.04705	NOT
PCDH17	0.165755	6.27222	4.85533	4.00058e-06	0.000148121	4.04164	NOT
HLA-F	0.0744559	6.76997	4.93641	2.85202e-06	0.000115005	4.03586	NOT
LY96	0.138	6.25311	4.85152	4.06445e-06	0.00014913	4.0354	NOT
ARNT2	-0.186291	6.1313	-4.84435	4.18721e-06	0.000152946	4.02895	NOT
DSN1	-0.123711	5.94252	-4.85059	4.08015e-06	0.00014937	4.02877	NOT
NOS3	0.231106	5.64405	4.86755	3.80238e-06	0.000142075	4.02696	NOT
ZFP2	-0.120856	5.71613	-4.86886	3.78177e-06	0.00014163	4.00835	NOT
ACTN4	0.0870813	6.71746	4.91487	3.12135e-06	0.000123372	4.00128	NOT
EPB41L2	-0.283901	6.27844	-4.83683	4.31984e-06	0.000157086	3.99118	NOT
MAL	0.382317	5.88312	4.8384	4.29166e-06	0.00015641	3.98991	UP
SLC10A3	0.157458	6.38379	4.85303	4.03899e-06	0.000148816	3.98929	NOT
PRC1	-0.269589	6.09948	-4.8343	4.36535e-06	0.000158387	3.97883	NOT
HSPB2	0.276907	6.15963	4.83209	4.40544e-06	0.000159487	3.96355	NOT
TOM1	0.227099	6.12176	4.82473	4.54167e-06	0.00016333	3.94619	NOT
HEBP2	0.0613388	6.68795	4.89109	3.44732e-06	0.000133567	3.94198	NOT
HSPA4	-0.17414	6.17707	-4.82146	4.60367e-06	0.000164831	3.94168	NOT
FEM1C	-0.132541	6.26464	-4.81953	4.64056e-06	0.000165428	3.92684	NOT
CTNNA2	-0.285233	6.10226	-4.81916	4.64756e-06	0.000165428	3.91816	NOT
CRTC3	0.0606562	6.6579	4.87708	3.65459e-06	0.000138458	3.91443	NOT
YPEL3	0.14353	6.5377	4.85257	4.04675e-06	0.000148816	3.89705	NOT
ZCCHC12	-0.207451	6.03681	-4.80971	4.83273e-06	0.000170043	3.88243	NOT
CASK	-0.10006	5.9144	-4.81389	4.75007e-06	0.000168225	3.87924	NOT
AOC1	0.578421	5.79176	4.81114	4.80431e-06	0.000169409	3.87196	UP
HOXA10	-0.108085	6.48326	-4.82227	4.58823e-06	0.000164641	3.85703	NOT
BTBD11	-0.218465	5.8407	-4.81756	4.67852e-06	0.000166052	3.85202	NOT
TRIP10	0.0781294	6.41698	4.819	4.65079e-06	0.000165428	3.84959	NOT
DDIAS	-0.179945	5.86239	-4.81217	4.78382e-06	0.000169053	3.84366	NOT
ST6GALNAC6	0.169759	6.26021	4.80101	5.00962e-06	0.000175509	3.83316	NOT
RAD51AP1	-0.204904	6.01578	-4.78746	5.29731e-06	0.000182896	3.79277	NOT
HLA-DPA1	0.0894165	6.77872	4.8784	3.63455e-06	0.00013802	3.7888	NOT
BBS4	-0.122734	6.22554	-4.78073	5.44616e-06	0.000186786	3.78242	NOT
DPH3	0.158025	6.19556	4.78004	5.46166e-06	0.000186924	3.76951	NOT
CCDC170	-0.189719	5.97626	-4.78218	5.41385e-06	0.00018607	3.76501	NOT
NPLOC4	0.0644797	6.46122	4.80226	4.98369e-06	0.000174977	3.76202	NOT
DESI1	0.239628	6.28751	4.78478	5.35613e-06	0.000184475	3.75279	NOT
PIP5K1B	-0.263805	6.16129	-4.7726	5.63149e-06	0.000191832	3.74534	NOT
CDH3	0.268942	6.15219	4.77222	5.6404e-06	0.000191832	3.73379	NOT
GAST	0.393246	6.00295	4.77071	5.67536e-06	0.000192219	3.72442	UP
TSPO	0.155725	6.62862	4.8258	4.52167e-06	0.00016297	3.71506	NOT
GPC4	0.186237	5.98003	4.76051	5.91844e-06	0.000198798	3.70335	NOT
IL1B	0.214217	5.90237	4.75791	5.982e-06	0.00020052	3.68298	NOT
MLPH	0.180776	6.4015	4.77728	5.52407e-06	0.000188664	3.68073	NOT
DCTPP1	0.143334	6.55159	4.79946	5.04165e-06	0.000175875	3.67713	NOT
ADIPOR1	0.06783	6.50599	4.78738	5.29904e-06	0.000182896	3.67608	NOT
PARP12	0.0820856	6.38764	4.76814	5.73578e-06	0.000193461	3.66542	NOT
ITGB2	0.190526	6.02946	4.7499	6.18184e-06	0.000205947	3.66509	NOT
C1QC	0.122982	6.55688	4.7947	5.14161e-06	0.000178979	3.65862	NOT
FNDC4	0.223479	6.19669	4.75242	6.1183e-06	0.000204248	3.65517	NOT
RHOG	0.156195	6.51587	4.78774	5.29127e-06	0.000182896	3.65488	NOT
HLA-B	0.0591855	6.9404	4.89013	3.46112e-06	0.000133614	3.64395	NOT
RASGRP2	0.186026	5.96731	4.74526	6.30039e-06	0.000209042	3.64367	NOT
COL6A6	-0.24794	5.72903	-4.76909	5.71347e-06	0.000193108	3.62065	NOT
FBLN1	0.0936136	6.75809	4.82902	4.46175e-06	0.000161167	3.61328	NOT
FXYD3	0.166472	6.31577	4.74879	6.20986e-06	0.000206459	3.61179	NOT
TARBP1	-0.123695	6.33269	-4.73949	6.45114e-06	0.000213176	3.60121	NOT
SUSD6	0.0949523	6.51975	4.77104	5.66774e-06	0.000192219	3.59817	NOT
ANKRD55	0.334948	5.72021	4.74426	6.32629e-06	0.000209475	3.59306	UP
DTL	-0.23028	6.08269	-4.73171	6.65989e-06	0.000219184	3.58577	NOT
CLDN10	0.173513	6.48649	4.76565	5.79469e-06	0.000195044	3.58558	NOT
ESR1	-0.12601	6.74815	-4.79982	5.03411e-06	0.000175875	3.57705	NOT
ADCY1	0.246142	6.08256	4.72663	6.79978e-06	0.000222888	3.56939	NOT
SLITRK6	-0.247308	5.71961	-4.7555	6.04136e-06	0.000202094	3.56481	NOT
IL1R2	0.257569	5.98569	4.70929	7.29906e-06	0.000237818	3.5043	NOT
MXRA8	0.0996824	6.70896	4.78751	5.29619e-06	0.000182896	3.49948	NOT
FLRT1	-0.296714	5.97543	-4.7142	7.15408e-06	0.000233953	3.48866	NOT
ITGA6	-0.133124	6.51795	-4.72839	6.75113e-06	0.000221739	3.47629	NOT
CENPU	-0.271679	6.19726	-4.70119	7.54397e-06	0.000244332	3.4721	NOT
RASAL3	0.127571	6.17525	4.69824	7.6354e-06	0.000246313	3.46235	NOT
TRPV2	0.14195	6.03122	4.69547	7.72194e-06	0.000248613	3.45943	NOT
P2RY13	0.178228	5.47734	4.73711	6.51435e-06	0.000214828	3.45873	NOT
DNA2	-0.151695	5.81536	-4.71379	7.16607e-06	0.000233953	3.4441	NOT
KNSTRN	-0.121915	6.0783	-4.68742	7.97937e-06	0.000254886	3.42701	NOT
CDCA7	-0.160525	6.48636	-4.70659	7.37971e-06	0.000239966	3.41487	NOT
FOSL2	0.198101	6.1009	4.68297	8.12514e-06	0.000258529	3.40668	NOT
MPPED2	-0.400015	5.98451	-4.69058	7.8774e-06	0.000252123	3.38431	DOWN
LDLRAD3	0.0768095	6.37344	4.69063	7.87572e-06	0.000252123	3.37364	NOT
SLC27A4	0.178212	6.27988	4.68087	8.19479e-06	0.00025973	3.36275	NOT
GCH1	0.245223	6.05497	4.66691	8.67283e-06	0.000270577	3.34342	NOT
CLCF1	0.170155	6.23704	4.67128	8.52015e-06	0.000267957	3.34096	NOT
ACTR3B	-0.0793281	5.99867	-4.66652	8.68649e-06	0.000270577	3.3384	NOT
COQ7	-0.087936	5.99886	-4.66663	8.68253e-06	0.000270577	3.33815	NOT
TOP2A	-0.360113	6.05889	-4.66944	8.5841e-06	0.00026893	3.32439	DOWN
TRDMT1	-0.092239	6.05086	-4.65159	9.22848e-06	0.00028582	3.2901	NOT
ZFYVE1	0.0540993	6.45413	4.66983	8.57068e-06	0.00026893	3.254	NOT
HSD3B7	0.31896	6.01779	4.63626	9.81922e-06	0.000301252	3.22011	UP
MAP2K6	-0.280117	6.29608	-4.63563	9.84416e-06	0.00030145	3.21772	NOT
FAM20A	0.207182	6.1712	4.63428	9.89829e-06	0.000302539	3.21146	NOT
EDAR	-0.0973544	6.04852	-4.62242	1.03839e-05	0.000313848	3.17919	NOT
FKBP1B	0.126555	6.25116	4.62734	1.01794e-05	0.000308238	3.1751	NOT
POC1B	-0.152509	6.39765	-4.63014	1.0065e-05	0.000306477	3.16296	NOT
PINK1	0.140925	6.38569	4.63665	9.8037e-06	0.000301252	3.15201	NOT
ACO2	0.088716	6.62582	4.67644	8.34345e-06	0.000262908	3.14763	NOT
TCIRG1	0.13628	6.48298	4.6471	9.39807e-06	0.00028997	3.1352	NOT
PKIG	0.104094	6.68238	4.68513	8.05399e-06	0.000256766	3.12397	NOT
ANO1	-0.184175	5.96164	-4.61221	1.08203e-05	0.000325229	3.11124	NOT
NAPA	0.117658	6.50562	4.63778	9.75898e-06	0.000300536	3.08736	NOT
TRIM47	0.24669	6.196	4.60377	1.11943e-05	0.000334616	3.08544	NOT
E2F7	-0.255432	5.6864	-4.63362	9.92473e-06	0.000302778	3.08507	NOT
CYP4X1	-0.234273	5.92578	-4.60929	1.09483e-05	0.00032806	3.08145	NOT
IRF9	0.0680237	6.60168	4.65208	9.21016e-06	0.000285795	3.07927	NOT
SQSTM1	0.065332	6.72041	4.67977	8.23136e-06	0.000260383	3.07445	NOT
PC	0.249174	5.991	4.59453	1.16186e-05	0.000343517	3.07047	NOT
SLC44A2	0.080151	6.42966	4.61854	1.05474e-05	0.000318201	3.06769	NOT
USP13	-0.115237	6.28246	-4.59512	1.15907e-05	0.000343318	3.06534	NOT
SPDL1	-0.15217	6.01115	-4.59532	1.15813e-05	0.000343318	3.06482	NOT
SLC16A9	-0.141206	6.24523	-4.59195	1.17393e-05	0.000345831	3.06179	NOT
ANAPC4	-0.16087	6.68303	-4.64795	9.3656e-06	0.000289516	3.05462	NOT
MT1E	0.160873	6.78914	4.70023	7.57379e-06	0.000244811	3.05214	NOT
C12orf73	-0.119241	6.1673	-4.58548	1.20486e-05	0.000351764	3.04557	NOT
MT1X	0.154983	6.73485	4.67885	8.26227e-06	0.000260854	3.03199	NOT
S100A16	0.0915252	6.76564	4.68243	8.14292e-06	0.000258589	3.02822	NOT
RHPN2	0.235524	6.35228	4.60293	1.12323e-05	0.000335137	3.02773	NOT
DACH1	-0.175515	5.96604	-4.58905	1.18773e-05	0.000348776	3.02626	NOT
CDCA7L	-0.178642	6.11033	-4.58117	1.2259e-05	0.000355991	3.02402	NOT
SMYD2	-0.166668	5.94952	-4.58894	1.18821e-05	0.000348776	3.02168	NOT
ZNF239	-0.0818008	6.05053	-4.57995	1.23193e-05	0.000356472	3.02121	NOT
MND1	-0.250766	5.706	-4.61408	1.07389e-05	0.000323377	3.01539	NOT
KIF15	-0.225634	5.74391	-4.60914	1.09548e-05	0.00032806	3.00811	NOT
HEY2	-0.215918	6.28221	-4.57824	1.24037e-05	0.000358277	3.00455	NOT
OSGEPL1	-0.0822647	6.033	-4.57178	1.27293e-05	0.000365624	2.98785	NOT
S100A10	0.106895	6.86808	4.70386	7.46232e-06	0.000242169	2.98403	NOT
PIP4K2C	0.077012	6.41548	4.59398	1.1644e-05	0.000343646	2.98279	NOT
S100A11	0.0678648	6.84535	4.69134	7.85291e-06	0.000252123	2.97598	NOT
RBP7	-0.298812	6.23073	-4.57062	1.27886e-05	0.000366149	2.97582	NOT
SBNO2	0.225391	6.20449	4.57142	1.27478e-05	0.000365624	2.96462	NOT
FA2H	0.269036	5.89135	4.55911	1.3392e-05	0.000381413	2.92709	NOT
TCTA	0.12707	6.44364	4.58492	1.20758e-05	0.000351925	2.92427	NOT
CDC45	-0.155426	5.80068	-4.57709	1.24611e-05	0.000359298	2.91414	NOT
CBLN4	-0.1392	5.76499	-4.58052	1.22908e-05	0.00035628	2.91141	NOT
ZNF606	-0.127524	6.05542	-4.55124	1.38205e-05	0.000390952	2.9106	NOT
NAA20	0.0604605	6.58673	4.60207	1.1271e-05	0.000335679	2.90129	NOT
RAB40B	0.0971367	6.49694	4.58639	1.20045e-05	0.000351735	2.90059	NOT
KCNK3	0.385399	5.8555	4.5512	1.38229e-05	0.000390952	2.89079	UP
MSRB1	0.170516	6.42701	4.57183	1.27271e-05	0.000365624	2.87798	NOT
OSMR	0.196301	5.82048	4.54837	1.39798e-05	0.000393341	2.8626	NOT
THBS2	0.248357	6.50724	4.58554	1.20456e-05	0.000351764	2.86247	NOT
SPN	0.138237	5.93311	4.53904	1.45108e-05	0.000406178	2.85741	NOT
ATP1B1	-0.180491	6.62341	-4.5827	1.21841e-05	0.000354448	2.8566	NOT
PIGN	-0.147906	6.15051	-4.53118	1.49727e-05	0.000416959	2.84198	NOT
SLC22A4	0.186176	5.91328	4.5355	1.47169e-05	0.00041124	2.84162	NOT
GLRB	-0.135218	5.92304	-4.54167	1.43589e-05	0.000403312	2.83847	NOT
GPR160	0.160471	6.34267	4.54838	1.39791e-05	0.000393341	2.83645	NOT
HPSE	0.313268	5.89557	4.52884	1.51133e-05	0.000420156	2.81394	UP
CSTB	0.076377	6.8647	4.65655	9.04481e-06	0.0002812	2.81311	NOT
ARSB	0.175924	5.60174	4.56097	1.3293e-05	0.000379258	2.81022	NOT
SLC15A4	0.15812	6.47255	4.55765	1.34707e-05	0.000382986	2.79707	NOT
CYP4F11	0.278842	5.36138	4.56131	1.32749e-05	0.000379258	2.79447	NOT
SLPI	0.149958	6.77937	4.62968	1.00836e-05	0.000306477	2.79183	NOT
LRRC17	-0.298194	6.35319	-4.52249	1.55004e-05	0.000427271	2.78375	NOT
HLA-G	0.0652006	6.69897	4.59846	1.1436e-05	0.00033997	2.7822	NOT
TUSC3	-0.156212	5.95426	-4.52269	1.54882e-05	0.000427271	2.77619	NOT
FBXO16	-0.0901959	5.70286	-4.549	1.39449e-05	0.000393341	2.76644	NOT
FBXL16	0.306536	6.11335	4.51329	1.60788e-05	0.00043876	2.75194	UP
SH3RF2	-0.187392	5.57075	-4.54087	1.44052e-05	0.000403916	2.70691	NOT
SERPINA3	0.239555	6.34945	4.51697	1.58451e-05	0.000434567	2.70432	NOT
CD300C	0.112621	5.74903	4.51623	1.58916e-05	0.00043511	2.69779	NOT
FANCA	-0.0748403	5.97738	-4.49684	1.71643e-05	0.000465264	2.69665	NOT
PTGIS	0.199872	6.2801	4.49638	1.71958e-05	0.000465342	2.66369	NOT
EMP3	0.124845	6.63252	4.55311	1.37176e-05	0.000389327	2.65888	NOT
PSD4	0.107903	6.15558	4.48232	1.81817e-05	0.000488104	2.65714	NOT
NDUFB4	0.0562548	6.90479	4.62803	1.01511e-05	0.000307954	2.65689	NOT
CCNE2	-0.191865	5.75422	-4.51448	1.60025e-05	0.000437409	2.65403	NOT
CDC37	0.0523705	6.5276	4.52451	1.53761e-05	0.000426007	2.65335	NOT
HAP1	0.200593	6.0235	4.48097	1.8279e-05	0.000489774	2.65224	NOT
CD37	0.271305	5.93513	4.47942	1.83919e-05	0.000490715	2.63648	NOT
GZMK	0.197339	6.07891	4.47411	1.8782e-05	0.000498218	2.62622	NOT
PMM2	0.0815401	6.3568	4.49009	1.76302e-05	0.000475518	2.6223	NOT
TSPAN1	0.134132	6.52684	4.52005	1.56519e-05	0.000429992	2.62048	NOT
TRIM16L	-0.0898901	5.78288	-4.49892	1.70236e-05	0.00046222	2.61796	NOT
DUT	-0.122702	6.1727	-4.46842	1.92095e-05	0.000505829	2.61062	NOT
IGFBP6	0.192842	6.53097	4.52015	1.56453e-05	0.000429992	2.60614	NOT
CD2	0.129061	6.0634	4.46273	1.96466e-05	0.000513745	2.59031	NOT
MRAP2	-0.183164	6.09503	-4.46493	1.94766e-05	0.00051094	2.59016	NOT
ORMDL2	0.0853025	6.537	4.51057	1.62537e-05	0.000442791	2.58715	NOT
TMEM252	0.384168	5.84775	4.46886	1.91765e-05	0.000505829	2.58382	UP
TWIST2	0.193686	5.75806	4.47465	1.87425e-05	0.000498097	2.56134	NOT
CCBE1	-0.28051	6.07366	-4.46003	1.98574e-05	0.000517596	2.5549	NOT
HMGB3	-0.0966471	6.43397	-4.47376	1.88082e-05	0.000498218	2.54909	NOT
NTRK1	0.199145	5.18156	4.48418	1.8048e-05	0.000485983	2.54834	NOT
SCIN	0.270237	5.84034	4.45418	2.03209e-05	0.000527986	2.5256	NOT
LSR	0.156033	6.3557	4.46664	1.93452e-05	0.000508311	2.52501	NOT
IRX5	0.226119	5.65048	4.4755	1.86794e-05	0.000497233	2.52214	NOT
SERTAD1	0.141187	6.46566	4.48225	1.81867e-05	0.000488104	2.5207	NOT
GLIPR2	0.0856848	6.41688	4.47083	1.90273e-05	0.000503205	2.51742	NOT
BLCAP	0.0682343	6.59241	4.5024	1.67897e-05	0.000456631	2.51594	NOT
MOB3A	0.109796	6.47164	4.47924	1.84045e-05	0.000490715	2.51088	NOT
BLM	-0.114135	5.85613	-4.45768	2.00425e-05	0.000521586	2.49881	NOT
CCNA2	-0.177769	5.77814	-4.46829	1.92197e-05	0.000505829	2.49255	NOT
C15orf39	0.150848	6.25793	4.44599	2.09881e-05	0.000542725	2.49199	NOT
USP51	-0.119652	6.01983	-4.43728	2.17205e-05	0.000559002	2.48313	NOT
LRRC8A	0.0654794	6.71755	4.52396	1.541e-05	0.00042622	2.47805	NOT
ZNF185	-0.11748	6.40807	-4.44816	2.08091e-05	0.000538952	2.47072	NOT
ABHD4	0.0898567	6.46822	4.46337	1.95972e-05	0.000513276	2.45723	NOT
TIMP2	0.148369	6.44738	4.46201	1.97023e-05	0.000514377	2.45584	NOT
PITPNM1	0.152097	6.28833	4.43896	2.15773e-05	0.000556196	2.4542	NOT
NACC2	0.138919	6.33113	4.44003	2.14868e-05	0.000554742	2.44101	NOT
HJURP	-0.191816	5.93495	-4.43294	2.20951e-05	0.000567746	2.43164	NOT
VAMP8	0.0783538	6.64482	4.49215	1.74866e-05	0.000472429	2.42754	NOT
PSME1	0.0624882	6.78857	4.52588	1.52928e-05	0.000424421	2.407	NOT
DPP4	0.474213	5.83863	4.42187	2.30779e-05	0.000585628	2.40589	UP
ARMCX4	-0.159126	5.94515	-4.42149	2.31121e-05	0.000585628	2.3978	NOT
FADS3	0.108953	6.38249	4.43209	2.21691e-05	0.000567857	2.38942	NOT
CTSB	0.070447	6.83314	4.53219	1.49127e-05	0.000415998	2.37498	NOT
SPRY2	0.0726294	6.41408	4.42807	2.25222e-05	0.000575996	2.36229	NOT
MYO1F	0.148093	6.18339	4.40285	2.48653e-05	0.00062609	2.35589	NOT
MAPK1	0.169539	5.9514	4.40163	2.49847e-05	0.000628126	2.35517	NOT
SLC12A2	-0.142618	6.08364	-4.39764	2.5378e-05	0.000636052	2.34677	NOT
NHS	-0.16062	6.28544	-4.39281	2.58618e-05	0.000646189	2.31717	NOT
MT1F	0.183282	6.69077	4.47977	1.83665e-05	0.000490715	2.30904	NOT
SLC44A4	0.250182	5.97177	4.3889	2.62602e-05	0.000652142	2.30879	NOT
GNGT2	0.160903	5.68733	4.41271	2.39225e-05	0.000605157	2.29069	NOT
SLC15A2	-0.372761	6.0611	-4.39241	2.59027e-05	0.000646218	2.28626	DOWN
CDC34	0.134119	6.49758	4.42209	2.30581e-05	0.000585628	2.27535	NOT
ST3GAL1	0.155688	6.126	4.37641	2.75741e-05	0.000682691	2.26883	NOT
C15orf41	-0.11991	6.08358	-4.37431	2.78003e-05	0.00068475	2.26429	NOT
NFIL3	0.196285	6.49867	4.42146	2.31145e-05	0.000585628	2.26058	NOT
FKBP14	-0.18635	6.12704	-4.37384	2.78513e-05	0.00068475	2.25982	NOT
SDC4	0.101141	6.59655	4.43211	2.21668e-05	0.000567857	2.24065	NOT
GRHL2	-0.124682	6.17747	-4.36613	2.87018e-05	0.000701676	2.23676	NOT
IL15	0.272029	6.17518	4.37369	2.78675e-05	0.00068475	2.23285	NOT
EVI2B	0.172442	6.00833	4.36593	2.87237e-05	0.000701676	2.23239	NOT
GPI	0.0718403	6.69434	4.44989	2.06677e-05	0.000536143	2.22072	NOT
EXTL2	-0.110575	6.4384	-4.38383	2.67865e-05	0.0006642	2.21671	NOT
LMAN2	0.102098	6.5947	4.42473	2.28201e-05	0.0005827	2.21452	NOT
RNF207	-0.128706	6.21935	-4.36062	2.93249e-05	0.000711969	2.21239	NOT
GTF2IRD1	0.0746981	6.43825	4.39036	2.61109e-05	0.000649425	2.20816	NOT
BHLHB9	-0.0969168	5.96771	-4.36465	2.88683e-05	0.000704033	2.20584	NOT
CNPPD1	0.107575	6.479	4.39839	2.53037e-05	0.000635167	2.20557	NOT
MRPL27	0.043227	6.62196	4.42288	2.29862e-05	0.000585628	2.19787	NOT
PNPLA6	0.128934	6.39406	4.37393	2.78422e-05	0.00068475	2.16558	NOT
ARSJ	-0.180996	5.89293	-4.36083	2.93001e-05	0.000711969	2.15058	NOT
VWA1	0.149475	6.36374	4.36589	2.87286e-05	0.000701676	2.15009	NOT
B3GNT3	0.20035	6.0373	4.34276	3.14339e-05	0.000755294	2.14774	NOT
OVGP1	-0.285699	6.14257	-4.34567	3.10812e-05	0.00074903	2.14491	NOT
PTCH1	-0.223108	6.02883	-4.34733	3.08811e-05	0.000746416	2.14312	NOT
AMIGO2	0.165821	6.59483	4.40287	2.48637e-05	0.00062609	2.11815	NOT
C2orf68	-0.159464	6.14269	-4.33063	3.29487e-05	0.000785895	2.10711	NOT
PRIM1	-0.130517	6.0761	-4.33008	3.30198e-05	0.000786442	2.10231	NOT
ENC1	-0.195625	6.06583	-4.33196	3.27791e-05	0.000782998	2.09936	NOT
CLUH	0.117327	6.38614	4.3513	3.04073e-05	0.000736055	2.08908	NOT
TMEM125	0.255016	6.24286	4.33752	3.20804e-05	0.000769694	2.08499	NOT
SCML1	-0.217302	6.23126	-4.32558	3.36005e-05	0.000793312	2.08177	NOT
TMEM178A	-0.262108	6.05774	-4.32892	3.31689e-05	0.00078884	2.07615	NOT
WNT5B	0.250256	5.98397	4.3229	3.39509e-05	0.000798116	2.0705	NOT
CISH	0.167873	6.32156	4.33516	3.23759e-05	0.000774501	2.05692	NOT
CLDN1	0.191435	5.63502	4.35337	3.01638e-05	0.000731248	2.0543	NOT
CIB1	0.0844615	6.64135	4.3917	2.59742e-05	0.000647012	2.05303	NOT
TMEM154	0.322513	6.05518	4.31842	3.45451e-05	0.000808583	2.04173	UP
TMPO	-0.123498	6.29476	-4.31648	3.48052e-05	0.000812754	2.03588	NOT
THEMIS2	0.141775	5.99068	4.31125	3.55172e-05	0.000825408	2.03413	NOT
MCM3	-0.128909	6.47101	-4.33712	3.21294e-05	0.000769735	2.03068	NOT
VMO1	0.227727	5.21285	4.34672	3.09539e-05	0.000747068	2.02773	NOT
BTBD6	0.0878345	6.57762	4.36759	2.85394e-05	0.000700205	2.02057	NOT
TTC39C	0.123642	5.96506	4.30855	3.58902e-05	0.000829345	2.01987	NOT
PRKCQ	-0.19847	6.02491	-4.31163	3.5465e-05	0.000825408	2.01693	NOT
PYGB	0.142935	6.3359	4.3238	3.3833e-05	0.000796494	2.01207	NOT
GLT8D2	-0.159782	6.32724	-4.31053	3.56155e-05	0.000826512	2.00663	NOT
WIF1	-0.309478	5.69495	-4.34344	3.13507e-05	0.000754408	2.00491	DOWN
ADI1	0.0684524	6.64288	4.37574	2.76464e-05	0.000683441	1.99652	NOT
MNS1	-0.148483	6.06156	-4.30174	3.68469e-05	0.000844266	1.99593	NOT
ZNF510	-0.0962767	5.93362	-4.30948	3.57608e-05	0.000828705	1.99364	NOT
MCM4	-0.143685	5.99052	-4.30384	3.65489e-05	0.000840536	1.98731	NOT
RWDD2B	-0.0865344	6.29217	-4.30325	3.66326e-05	0.000840536	1.98631	NOT
LRRC4C	-0.115928	5.97662	-4.30339	3.66125e-05	0.000840536	1.98477	NOT
HECTD3	0.103018	6.42483	4.3239	3.38199e-05	0.000796494	1.96824	NOT
VCAM1	0.123306	6.24668	4.29956	3.71578e-05	0.000850194	1.96622	NOT
HILPDA	0.154166	6.44192	4.32692	3.34261e-05	0.000791489	1.95985	NOT
DEGS1	0.116329	6.4684	4.32815	3.32676e-05	0.000788954	1.95303	NOT
MYADM	0.149629	6.45569	4.32639	3.34954e-05	0.00079198	1.94954	NOT
LAMP5	-0.254576	6.08759	-4.29169	3.83032e-05	0.000873946	1.94886	NOT
MMP26	-0.586581	6.13536	-4.31142	3.54938e-05	0.000825408	1.94644	DOWN
PLCD1	0.0972686	6.41838	4.31635	3.48231e-05	0.000812754	1.94573	NOT
CERK	0.086411	6.44395	4.31992	3.43447e-05	0.00080621	1.94449	NOT
ZNF662	-0.159879	6.17205	-4.28398	3.94587e-05	0.00089405	1.93965	NOT
CYBA	0.110334	6.75646	4.39585	2.55564e-05	0.000639539	1.93963	NOT
FLOT2	0.103128	6.45266	4.31888	3.44841e-05	0.000808316	1.93208	NOT
ZNF786	-0.105946	6.08852	-4.27955	4.01369e-05	0.000906894	1.92493	NOT
LMBR1	-0.131857	6.07852	-4.27843	4.03106e-05	0.000909557	1.9171	NOT
PHC2	0.103516	6.66801	4.36186	2.91837e-05	0.00071066	1.91096	NOT
ADAMTS16	-0.292217	5.82472	-4.30556	3.63072e-05	0.000836605	1.90786	NOT
DAZAP2	0.0373492	6.84454	4.4042	2.47343e-05	0.000624722	1.88767	NOT
C5orf34	-0.127812	5.7307	-4.30797	3.59706e-05	0.000830024	1.88201	NOT
OSBPL5	0.137313	6.29489	4.27702	4.05304e-05	0.00091325	1.86363	NOT
CDK9	0.0870004	6.36776	4.28463	3.93595e-05	0.000893044	1.86197	NOT
CAMTA2	0.0942633	6.31976	4.27578	4.0724e-05	0.000916347	1.85392	NOT
RAB32	0.087746	6.42934	4.28727	3.8961e-05	0.000885236	1.83499	NOT
RAD51C	-0.0684727	6.00239	-4.25777	4.36413e-05	0.000971258	1.83464	NOT
GSTO1	0.0553768	6.63845	4.32813	3.32706e-05	0.000788954	1.82836	NOT
PSMD9	0.0504327	6.56063	4.30855	3.58897e-05	0.000829345	1.82651	NOT
IRF7	0.121179	6.28766	4.26381	4.26417e-05	0.000952916	1.82169	NOT
SQLE	-0.143894	5.71611	-4.28976	3.85901e-05	0.000878033	1.80812	NOT
PKP2	-0.225415	6.27612	-4.25042	4.48886e-05	0.000992239	1.80634	NOT
PHYHIPL	0.261104	6.23737	4.25874	4.34786e-05	0.000968959	1.80171	NOT
EVA1C	0.167373	6.34692	4.26623	4.22469e-05	0.000945391	1.7948	NOT
MFHAS1	0.17993	6.28624	4.25659	4.38394e-05	0.000974334	1.78765	NOT
DAPK1	0.161863	6.51877	4.29472	3.78585e-05	0.000865011	1.78507	NOT
FLNB	0.103133	6.35701	4.26198	4.29411e-05	0.000958292	1.78375	NOT
DAXX	0.0849952	6.3464	4.25623	4.38997e-05	0.000974345	1.77159	NOT
HPGD	-0.296901	5.97899	-4.25124	4.47472e-05	0.000990458	1.77051	NOT
LRRC37A2	-0.124212	6.27912	-4.23751	4.71629e-05	0.00103409	1.75781	NOT
WASF2	0.0625266	6.56803	4.28987	3.85732e-05	0.000878033	1.74948	NOT
SLC25A19	0.15363	6.17618	4.23271	4.80364e-05	0.0010462	1.744	NOT
ZNF536	-0.0842295	5.7228	-4.26862	4.18601e-05	0.000938023	1.73873	NOT
MST1R	0.203055	5.9906	4.22904	4.87145e-05	0.00105673	1.73861	NOT
PTPRU	0.0983543	6.30399	4.2416	4.64303e-05	0.00102078	1.73824	NOT
PTGER2	0.159632	6.11792	4.22467	4.95344e-05	0.00107025	1.72526	NOT
DHRS13	0.180773	6.29415	4.23634	4.73738e-05	0.00103454	1.71171	NOT
ADAMTS2	0.142865	6.1352	4.2172	5.09669e-05	0.00109828	1.69839	NOT
PGR	-0.211983	6.19743	-4.21639	5.11254e-05	0.00110024	1.69447	NOT
SCO2	0.184007	6.43249	4.24779	4.5344e-05	0.000999593	1.67431	NOT
SPNS2	0.124353	6.08846	4.20707	5.29736e-05	0.00112994	1.66904	NOT
TIMELESS	-0.0984593	6.22786	-4.20649	5.30905e-05	0.00113059	1.65941	NOT
BEX1	-0.227715	6.10857	-4.20698	5.29908e-05	0.00112994	1.65442	NOT
TMEM97	-0.212508	6.28714	-4.2074	5.29067e-05	0.00112994	1.65175	NOT
SMIM12	0.0939145	6.49049	4.24621	4.56179e-05	0.00100427	1.64436	NOT
ZCCHC24	0.060854	6.60761	4.26965	4.16958e-05	0.000935629	1.64187	NOT
SIGLEC7	0.12037	5.73954	4.22766	4.89718e-05	0.0010609	1.63612	NOT
ARHGAP26	-0.14756	6.18129	-4.19792	5.48503e-05	0.0011635	1.63447	NOT
CTC1	0.108879	6.0831	4.19567	5.5322e-05	0.00117198	1.63017	NOT
SMC4	-0.228754	6.12622	-4.19876	5.46747e-05	0.00116145	1.62732	NOT
UBALD2	0.138434	6.47189	4.23933	4.68365e-05	0.00102832	1.62433	NOT
PIP5K1C	0.106214	6.52737	4.24842	4.52332e-05	0.000998501	1.62201	NOT
ARF3	0.0789242	6.66792	4.28128	3.98716e-05	0.00090215	1.62119	NOT
UBASH3A	0.134807	5.23011	4.23454	4.77011e-05	0.00104029	1.62088	NOT
ACTR1A	0.0722333	6.43046	4.22509	4.94555e-05	0.00106996	1.61284	NOT
USP6NL	-0.13763	6.0947	-4.19113	5.62833e-05	0.00118617	1.60903	NOT
RELB	0.246282	6.06652	4.19303	5.58782e-05	0.00118069	1.60666	NOT
COBL	-0.210745	5.66883	-4.23702	4.72525e-05	0.00103454	1.60159	NOT
PNP	0.194406	6.26664	4.19872	5.46823e-05	0.00116145	1.58763	NOT
LPCAT1	0.0672624	6.40299	4.21176	5.20349e-05	0.00111686	1.58312	NOT
PRSS12	-0.198905	5.77792	-4.21455	5.14842e-05	0.0011065	1.56345	NOT
SLC45A4	0.140074	6.20206	4.18021	5.86657e-05	0.00122288	1.55344	NOT
ARHGEF18	0.0825683	6.54422	4.22961	4.86092e-05	0.00105586	1.54589	NOT
S100A14	0.141272	6.18905	4.17567	5.96829e-05	0.00124175	1.54087	NOT
PYGM	0.187335	5.84479	4.183	5.8047e-05	0.00121426	1.53973	NOT
FEZ1	0.103634	6.35119	4.18982	5.65639e-05	0.00119055	1.5291	NOT
SYBU	-0.266706	6.12364	-4.17269	6.03605e-05	0.00125106	1.5286	NOT
SECTM1	0.21598	6.17511	4.17393	6.00792e-05	0.00124682	1.52683	NOT
FAM167B	0.240719	6.11786	4.16992	6.09974e-05	0.00126265	1.52035	NOT
TLE3	0.202678	6.00095	4.16521	6.20941e-05	0.0012821	1.51431	NOT
GGCT	-0.0944472	6.66698	-4.23649	4.73477e-05	0.00103454	1.51005	NOT
CMAS	-0.178242	6.15938	-4.16095	6.31027e-05	0.00129555	1.50282	NOT
SH2D3A	0.312985	5.9493	4.16253	6.27281e-05	0.00129028	1.49245	UP
MYL9	0.119433	6.75228	4.27208	4.13075e-05	0.000928193	1.48446	NOT
PLK4	-0.161751	5.55027	-4.20937	5.25119e-05	0.00112414	1.48073	NOT
IRAK1BP1	-0.132414	5.94206	-4.16485	6.21788e-05	0.00128222	1.47642	NOT
CD40	0.139113	5.6672	4.18923	5.66918e-05	0.0011917	1.46331	NOT
LYN	0.111493	6.26316	4.15572	6.43625e-05	0.00131725	1.44982	NOT
LTC4S	0.22975	5.65144	4.18005	5.87006e-05	0.00122288	1.44628	NOT
ADA	0.14257	6.24654	4.1531	6.50044e-05	0.00132872	1.44265	NOT
SPHK1	0.252148	6.00184	4.14591	6.67927e-05	0.00135845	1.44233	NOT
E2F8	-0.212887	5.74224	-4.18164	5.83472e-05	0.00121863	1.42937	NOT
MUC16	0.295783	6.29224	4.16079	6.31431e-05	0.00129555	1.42558	NOT
CASC1	-0.188157	5.63279	-4.1886	5.68274e-05	0.00119301	1.41696	NOT
CYTH4	0.104895	5.49082	4.19223	5.6049e-05	0.00118276	1.41369	NOT
BCL9L	0.228604	6.18804	4.14328	6.74573e-05	0.00137026	1.41353	NOT
CDC6	-0.159333	5.68139	-4.18293	5.80634e-05	0.00121426	1.40911	NOT
ZNF554	-0.0599462	5.86841	-4.14915	6.59817e-05	0.00134532	1.39722	NOT
HSPB6	0.252093	6.221	4.14176	6.78457e-05	0.00137643	1.39406	NOT
RAD52	-0.14055	5.9505	-4.13833	6.87279e-05	0.00139259	1.38555	NOT
ZNF415	-0.172686	6.02639	-4.12939	7.10803e-05	0.00143491	1.3747	NOT
GGT5	0.283124	5.8968	4.12465	7.23599e-05	0.00145713	1.35566	NOT
GFI1	0.0692393	5.45543	4.17498	5.98392e-05	0.00124342	1.35211	NOT
TBCB	0.0880452	6.71339	4.21957	5.05087e-05	0.00108985	1.34597	NOT
TMEM120A	0.164192	6.49662	4.16413	6.23485e-05	0.0012841	1.33181	NOT
ETFDH	-0.123652	6.05161	-4.1126	7.57111e-05	0.00151339	1.32891	NOT
BRI3	0.0934211	6.69842	4.21004	5.23771e-05	0.00112273	1.32631	NOT
ASRGL1	-0.110768	6.67487	-4.18348	5.79415e-05	0.00121426	1.31658	NOT
NT5E	0.233265	6.07702	4.10961	7.6564e-05	0.00152482	1.31561	NOT
MICAL1	0.087593	6.46251	4.14714	6.64837e-05	0.00135386	1.31102	NOT
CDIPT	0.0760649	6.78462	4.23112	4.83304e-05	0.0010512	1.3095	NOT
DDX39A	0.059545	6.57813	4.16796	6.14525e-05	0.00127046	1.30181	NOT
AP1M1	0.0936243	6.50998	4.15201	6.52721e-05	0.00133252	1.29259	NOT
SKA3	-0.0945418	5.91115	-4.11269	7.56845e-05	0.00151339	1.28534	NOT
SLC30A2	0.446622	5.86028	4.10793	7.70501e-05	0.00153263	1.28449	UP
TUBGCP5	-0.176464	5.88622	-4.11852	7.40456e-05	0.00148556	1.28093	NOT
SGPP2	0.329825	5.97964	4.10222	7.87167e-05	0.00154786	1.27979	UP
FANCL	-0.115444	6.48657	-4.13122	7.05932e-05	0.00142684	1.27955	NOT
MAPKAPK2	0.0819928	6.56613	4.16008	6.33115e-05	0.00129737	1.27847	NOT
XRCC3	-0.138637	5.80692	-4.12703	7.17144e-05	0.00144591	1.27332	NOT
PLEKHM2	0.112145	6.28269	4.10704	7.73056e-05	0.00153396	1.27079	NOT
TOX2	0.390456	5.87702	4.10205	7.87659e-05	0.00154786	1.26936	UP
WFDC2	-0.135078	5.95926	-4.1028	7.85457e-05	0.00154786	1.26558	NOT
LPAR3	-0.126395	5.97078	-4.09866	7.97725e-05	0.00156199	1.25687	NOT
TBXAS1	0.10962	5.87456	4.10005	7.93592e-05	0.00155577	1.25213	NOT
RFC4	-0.184913	6.3112	-4.09368	8.12737e-05	0.00158757	1.24607	NOT
CSF2RA	0.200372	5.5546	4.13154	7.05072e-05	0.00142684	1.22424	NOT
ECE1	0.0810648	6.37891	4.10604	7.75953e-05	0.00153695	1.22131	NOT
LCP1	0.146354	6.34597	4.10346	7.83494e-05	0.00154722	1.22083	NOT
TLE2	0.172114	6.20273	4.08612	8.36036e-05	0.00162141	1.21967	NOT
ADAM12	-0.249607	6.02344	-4.08743	8.31943e-05	0.00161926	1.21483	NOT
GFM2	-0.10875	6.38603	-4.09544	8.07399e-05	0.00157903	1.21225	NOT
LACTB2	0.158082	6.15799	4.07957	8.56747e-05	0.00165175	1.21075	NOT
HDAC8	-0.0666034	6.20231	-4.07519	8.70865e-05	0.00167106	1.20527	NOT
MGAT4B	0.0895648	6.44874	4.11419	7.52589e-05	0.00150805	1.20379	NOT
ITGAD	0.135997	5.91139	4.08017	8.54845e-05	0.00165003	1.19994	NOT
FADD	0.0940048	6.41783	4.10588	7.76445e-05	0.00153695	1.1943	NOT
STAR	0.223816	6.1463	4.07362	8.75981e-05	0.00167692	1.18238	NOT
LAMC3	0.143656	6.4015	4.10157	7.89066e-05	0.00154876	1.18135	NOT
MAD2L1	-0.174244	5.88627	-4.089	8.27092e-05	0.00161174	1.1781	NOT
CHI3L1	0.299337	6.01704	4.07156	8.82728e-05	0.00168588	1.17726	NOT
E2F1	-0.100226	5.78044	-4.1024	7.86627e-05	0.00154786	1.17652	NOT
IQCB1	-0.0798938	6.24395	-4.06889	8.91576e-05	0.00169483	1.17449	NOT
PCDH19	-0.149988	6.11574	-4.06565	9.02409e-05	0.00170944	1.17272	NOT
ZBTB47	0.15224	6.23724	4.07052	8.8618e-05	0.00169049	1.15677	NOT
HGS	0.0736288	6.53996	4.1191	7.38843e-05	0.00148465	1.15671	NOT
LMO7DN	-0.0747085	5.51947	-4.11901	7.39089e-05	0.00148465	1.15204	NOT
HSPB1	0.0613475	6.96487	4.25183	4.46467e-05	0.000989578	1.15087	NOT
ZNF30	-0.143758	5.89172	-4.0784	8.60505e-05	0.00165703	1.14864	NOT
COA7	-0.0852997	6.13039	-4.05598	9.35465e-05	0.00174567	1.14554	NOT
LILRA2	0.199605	5.68851	4.09087	8.21327e-05	0.00160242	1.14223	NOT
SORD	-0.155914	6.29619	-4.06054	9.19722e-05	0.00173417	1.13446	NOT
ZNF426	-0.133367	6.11261	-4.05334	9.44714e-05	0.00175673	1.13195	NOT
ASCC2	0.0782462	6.31529	4.06778	8.95263e-05	0.00169985	1.12374	NOT
APOL4	-0.176649	6.0003	-4.05917	9.24443e-05	0.00173786	1.12274	NOT
IL32	0.254057	6.24047	4.06161	9.16066e-05	0.00173128	1.10755	NOT
HLA-DMA	0.126545	6.51988	4.10345	7.83535e-05	0.00154722	1.10608	NOT
AURKA	-0.124952	5.98133	-4.05305	9.45707e-05	0.00175673	1.10302	NOT
JAK2	-0.147999	5.86399	-4.06928	8.90283e-05	0.00169435	1.10159	NOT
ALDH5A1	-0.152717	6.24666	-4.04576	9.71692e-05	0.0017968	1.09642	NOT
CDYL2	0.190325	6.0635	4.04373	9.79034e-05	0.00180833	1.09517	NOT
ATP6V0C	0.0826307	6.59103	4.10996	7.64643e-05	0.0015247	1.07846	NOT
MYB	-0.11178	5.7794	-4.07442	8.73359e-05	0.00167387	1.07655	NOT
PHF12	0.0870254	6.3417	4.05438	9.41051e-05	0.00175208	1.06186	NOT
NPR1	0.150347	6.19336	4.03844	9.98448e-05	0.00183586	1.0613	NOT
ZBTB26	-0.0950214	5.65101	-4.087	8.33287e-05	0.00161994	1.05861	NOT
GPX4	0.0787113	6.8802	4.19502	5.54583e-05	0.00117334	1.05636	NOT
LMBR1L	0.0760813	6.37575	4.05751	9.30181e-05	0.00174097	1.05477	NOT
VRK1	-0.12939	6.23267	-4.03273	0.000101979	0.00186668	1.05446	NOT
CTSD	0.0931177	6.48278	4.07804	8.6167e-05	0.00165732	1.05211	NOT
EFHD2	0.135674	6.43337	4.0673	8.96866e-05	0.00170091	1.04175	NOT
PABPC1L	-0.217216	6.08321	-4.03089	0.000102679	0.00187738	1.03902	NOT
KBTBD6	-0.185026	5.83272	-4.05695	9.32118e-05	0.00174141	1.03658	NOT
ODF2	-0.129043	5.82978	-4.05482	9.39525e-05	0.00175124	1.03511	NOT
CDKN1A	0.126946	6.54373	4.08642	8.351e-05	0.00162141	1.02612	NOT
PPP1R13L	0.217901	6.14656	4.02566	0.000104687	0.0019034	1.01823	NOT
NUBP1	0.0648235	6.3357	4.03953	9.94433e-05	0.00183054	1.01737	NOT
GREB1	-0.132715	6.51893	-4.06114	9.17677e-05	0.00173232	1.01582	NOT
ZNF334	-0.134794	5.69316	-4.07002	8.87838e-05	0.00169167	1.0146	NOT
HIBCH	-0.138113	6.29969	-4.02601	0.00010455	0.00190305	1.01343	NOT
MCM6	-0.103865	6.49777	-4.05732	9.30811e-05	0.00174097	1.01053	NOT
SNX13	-0.0748386	5.86821	-4.03673	0.000100482	0.00184549	1.00263	NOT
HELZ	0.0732004	6.47652	4.05904	9.24884e-05	0.00173786	0.99408	NOT
SHISA5	0.0782749	6.67008	4.10756	7.71563e-05	0.00153287	0.993717	NOT
LBP	0.160942	5.83147	4.02879	0.00010348	0.00188567	0.992627	NOT
SNX21	0.0913881	6.43722	4.05081	9.53637e-05	0.00176743	0.989573	NOT
SST	0.444598	5.79702	4.01968	0.000107028	0.00193733	0.975211	UP
ZNF253	-0.158367	5.95089	-4.02062	0.000106658	0.00193493	0.974507	NOT
TTLL12	0.105741	6.49782	4.05969	9.2264e-05	0.00173766	0.974115	NOT
DHX57	-0.158441	5.97352	-4.01689	0.00010814	0.00195078	0.970845	NOT
LMNA	0.0881456	6.50474	4.05809	9.28171e-05	0.00174097	0.966891	NOT
MORC4	-0.18793	6.22708	-4.00641	0.000112405	0.00199912	0.964106	NOT
GXYLT1	-0.0740595	6.29961	-4.01198	0.00011012	0.00197573	0.959533	NOT
RAD18	-0.0779251	5.91609	-4.01661	0.00010825	0.00195078	0.957302	NOT
PPP1R14B	0.121219	6.59337	4.07743	8.63612e-05	0.00165909	0.951852	NOT
FAM222B	0.133108	6.40051	4.03476	0.000101216	0.00185689	0.950923	NOT
MFSD12	0.154627	6.23397	4.0098	0.000111008	0.00198729	0.948668	NOT
LRRC6	-0.11195	6.11624	-3.99833	0.000115805	0.0020433	0.946276	NOT
CDK1	-0.191478	6.29017	-4.0047	0.000113117	0.00200958	0.946026	NOT
HMGCS1	-0.113934	5.88087	-4.01686	0.000108152	0.00195078	0.934678	NOT
TCEAL3	0.0593253	6.64927	4.08095	8.52347e-05	0.00164912	0.926343	NOT
LRRC25	0.153739	5.67786	4.03354	0.000101676	0.00186323	0.924884	NOT
ANKRD9	0.24174	6.12803	3.99636	0.00011665	0.00204976	0.917483	NOT
PGS1	0.0639732	6.35894	4.01416	0.000109235	0.00196201	0.916919	NOT
ZFAND2A	0.0787925	6.32321	4.009	0.000111337	0.00199047	0.916756	NOT
PLEKHO1	0.102098	6.38936	4.02114	0.000106454	0.00193338	0.916131	NOT
RFK	0.0850141	6.50115	4.0414	9.87562e-05	0.00181995	0.912048	NOT
CYP3A5	0.418494	5.71124	4.00685	0.000112226	0.00199912	0.909833	UP
DIO3	0.234321	6.00902	3.98952	0.000119626	0.00208655	0.905187	NOT
LAD1	0.13096	6.26244	3.9961	0.000116763	0.00204976	0.893826	NOT
GBP2	0.163811	6.52766	4.04709	9.66903e-05	0.00178998	0.893665	NOT
TSPAN14	0.0664535	6.4827	4.02974	0.000103115	0.00188113	0.889097	NOT
TNFRSF14	0.108987	6.31871	4.00037	0.00011494	0.00203609	0.88468	NOT
CYP24A1	0.274865	5.52048	4.0304	0.000102865	0.00187867	0.877557	NOT
PLOD3	0.0885355	6.61583	4.05783	9.29049e-05	0.00174097	0.870108	NOT
FBLN5	0.123215	6.58259	4.05087	9.53429e-05	0.00176743	0.868042	NOT
ZNF594	-0.111064	5.90598	-3.99318	0.000118024	0.00206746	0.867049	NOT
ATG2A	0.0970131	6.43007	4.01122	0.000110427	0.00197906	0.856136	NOT
PLBD2	0.105927	6.36641	3.99772	0.000116069	0.00204419	0.848987	NOT
ARG2	0.179787	6.1353	3.9732	0.000127017	0.00218448	0.84796	NOT
CLMN	-0.184607	6.1932	-3.97098	0.000128057	0.00218448	0.847172	NOT
GLT1D1	0.214155	6.03997	3.9715	0.000127816	0.00218448	0.846637	NOT
QRSL1	-0.120095	5.87986	-3.99094	0.000119003	0.00208142	0.844234	NOT
TMEM176B	0.151489	6.47847	4.02014	0.000106845	0.00193617	0.842217	NOT
CSE1L	-0.0755794	6.52481	-4.01612	0.000108448	0.00195218	0.841822	NOT
CLHC1	-0.16203	5.89401	-3.98999	0.000119417	0.00208513	0.841818	NOT
MTF1	0.124507	6.26384	3.98036	0.000123721	0.00214369	0.840554	NOT
PAG1	-0.105771	5.8362	-3.99637	0.000116646	0.00204976	0.84053	NOT
BRCA1	-0.122842	6.03283	-3.97116	0.000127974	0.00218448	0.839252	NOT
WDPCP	-0.0750952	6.04743	-3.96676	0.000130057	0.00221164	0.833569	NOT
CEP192	-0.172163	6.17658	-3.96622	0.000130313	0.00221369	0.832947	NOT
POLQ	-0.0827038	5.69311	-4.01666	0.000108231	0.00195078	0.831213	NOT
RAD54L	-0.128184	5.79082	-4.00026	0.000114984	0.00203609	0.823952	NOT
ACAT2	-0.112089	6.31005	-3.97143	0.000127845	0.00218448	0.821023	NOT
ACP2	0.0701294	6.46565	4.00668	0.000112296	0.00199912	0.820759	NOT
NKD2	0.165615	6.08798	3.96172	0.000132479	0.00224114	0.817457	NOT
HMCN1	-0.188357	5.98092	-3.97215	0.000127508	0.00218448	0.81602	NOT
ABR	0.0613923	6.4379	3.99916	0.000115451	0.00203993	0.815853	NOT
NLGN1	-0.18436	5.84702	-3.99077	0.000119077	0.00208142	0.815639	NOT
TMEM45A	0.0875621	6.62326	4.04334	9.80475e-05	0.00180894	0.81246	NOT
DNAH7	-0.0984758	5.92999	-3.97155	0.00012779	0.00218448	0.806664	NOT
CEP78	-0.0786893	5.96141	-3.96567	0.000130576	0.00221401	0.802981	NOT
FGD2	0.143018	6.40847	3.99322	0.000118009	0.00206746	0.800618	NOT
MAPK3	0.120832	6.43909	3.99813	0.000115893	0.0020433	0.80051	NOT
ZNF112	-0.0984236	6.07885	-3.95477	0.000135893	0.00227996	0.79615	NOT
MGST3	0.0814731	6.77649	4.08488	8.39918e-05	0.001627	0.792633	NOT
TTK	-0.225178	5.81855	-3.98799	0.0001203	0.00209606	0.786872	NOT
ZNF667	-0.110171	5.813	-3.98417	0.000122003	0.00212345	0.784198	NOT
CLDN3	0.140142	6.50565	4.00877	0.00011143	0.00199047	0.783646	NOT
AEN	-0.10082	6.24709	-3.95421	0.000136175	0.00228234	0.783128	NOT
CLDN7	0.0983921	6.49496	4.00033	0.000114956	0.00203609	0.771576	NOT
CHRAC1	0.0813341	6.23896	3.95241	0.000137073	0.00229032	0.762494	NOT
ICOSLG	0.130703	5.81387	3.96469	0.000131046	0.0022192	0.759663	NOT
TIGD1	-0.169778	5.93868	-3.95848	0.00013406	0.00225617	0.755005	NOT
PUS7L	-0.0983081	5.91578	-3.957	0.000134789	0.00226376	0.750519	NOT
NECAP2	0.0499691	6.44185	3.98014	0.000123824	0.00214369	0.749827	NOT
DNAJC9	-0.118347	6.472	-3.97584	0.000125795	0.0021686	0.749511	NOT
DNAJB2	0.0816371	6.32887	3.96026	0.000133193	0.00224621	0.746662	NOT
ESPL1	-0.140204	5.95697	-3.95018	0.000138194	0.00230196	0.739873	NOT
GUCY1A2	-0.0895777	5.74881	-3.98022	0.000123788	0.00214369	0.735017	NOT
NOVA1	-0.0828822	6.0722	-3.9363	0.000145383	0.00238905	0.73448	NOT
ASAH2B	-0.0628728	5.79071	-3.97099	0.000128053	0.00218448	0.732897	NOT
TPM2	0.0646993	6.79537	4.07185	8.81775e-05	0.00168588	0.72884	NOT
DPY19L2	-0.192191	5.99437	-3.94295	0.000141894	0.00234442	0.721099	NOT
KIF20A	-0.262339	5.99838	-3.94625	0.000140192	0.0023281	0.720714	NOT
TWIST1	0.119048	6.47893	3.98318	0.000122447	0.0021289	0.720496	NOT
RARRES1	0.184123	6.19167	3.93921	0.000143845	0.00237184	0.718386	NOT
PTCH2	-0.105367	5.75453	-3.97253	0.000127333	0.00218448	0.710166	NOT
STC1	0.273273	6.23289	3.94597	0.00014034	0.00232819	0.710093	NOT
KCNMB4	-0.0936739	5.98098	-3.93612	0.000145475	0.00238905	0.708489	NOT
SLC38A1	0.18301	6.32918	3.9535	0.000136529	0.00228592	0.706644	NOT
ZSWIM5	-0.0764267	5.94547	-3.93664	0.000145199	0.00238905	0.698464	NOT
CNIH4	0.0536375	6.51619	3.9808	0.000123524	0.00214369	0.697377	NOT
NEK6	0.111851	6.40526	3.96069	0.00013298	0.00224496	0.696613	NOT
SSX2IP	-0.05981	5.73046	-3.97059	0.000128243	0.00218537	0.694941	NOT
CYSTM1	0.0880131	6.64389	4.01526	0.000108791	0.00195621	0.693602	NOT
NANP	-0.0964774	6.15547	-3.92068	0.000153892	0.00248716	0.685357	NOT
CSTF2	-0.071648	6.20798	-3.92257	0.000152838	0.00247257	0.685004	NOT
EIF1	0.033777	6.94341	4.11131	7.60782e-05	0.00151886	0.684183	NOT
CHAF1B	-0.149268	5.83228	-3.95152	0.000137519	0.00229542	0.678333	NOT
SCAMP2	0.0874588	6.50796	3.97544	0.000125978	0.00216945	0.677984	NOT
CABYR	-0.112103	5.94221	-3.93255	0.000147385	0.00241068	0.677958	NOT
FYN	0.0620667	6.64272	4.0081	0.000111707	0.00199322	0.676917	NOT
C20orf27	0.124094	6.41807	3.95731	0.000134635	0.00226351	0.674366	NOT
RNPEPL1	0.124088	6.20397	3.9232	0.000152489	0.00247257	0.670252	NOT
SSC5D	0.123286	6.21067	3.92311	0.000152539	0.00247257	0.66787	NOT
C19orf33	0.179097	6.4402	3.96135	0.000132658	0.00224183	0.662926	NOT
BDKRB2	0.116037	6.27884	3.92957	0.000148993	0.00242967	0.662754	NOT
GAS2L3	-0.185299	5.79552	-3.9528	0.000136879	0.00228943	0.657685	NOT
ATP1A2	-0.170458	5.68796	-3.96561	0.000130603	0.00221401	0.650661	NOT
SELL	0.183091	5.77555	3.93508	0.000146031	0.00239577	0.648188	NOT
PAM	-0.0892239	6.88982	-4.06348	9.09736e-05	0.00172131	0.638975	NOT
PLCB1	-0.122143	5.79351	-3.94476	0.000140957	0.00233367	0.636055	NOT
STK40	0.117112	6.15918	3.90904	0.000160545	0.00256164	0.635835	NOT
ADRA2A	0.216728	6.42013	3.95026	0.000138154	0.00230196	0.632808	NOT
TAPBPL	0.119351	6.26115	3.91829	0.000155237	0.00250144	0.632354	NOT
ACYP1	-0.110777	6.22641	-3.90755	0.000161415	0.00256798	0.631661	NOT
TFDP1	-0.0826708	5.96327	-3.91399	0.000157686	0.00253339	0.628673	NOT
MYH9	0.0607202	6.58554	3.97809	0.000124758	0.00215757	0.628125	NOT
MELK	-0.191626	6.1103	-3.90689	0.000161806	0.00257169	0.6275	NOT
SHB	0.164805	6.20394	3.91086	0.000159489	0.00255228	0.622367	NOT
CCDC92	0.0754632	6.584	3.97604	0.000125704	0.0021686	0.61861	NOT
PEX3	-0.0874345	5.96092	-3.91131	0.000159229	0.00255063	0.618048	NOT
CRTC2	0.0905325	6.32071	3.91927	0.000154684	0.00249706	0.610754	NOT
IPO9	-0.0606381	5.97902	-3.90453	0.000163192	0.00258867	0.606085	NOT
LCN2	0.25605	6.33617	3.92827	0.000149698	0.00243671	0.604976	NOT
KIAA1210	-0.298182	6.16349	-3.90185	0.00016479	0.00260008	0.597096	NOT
FHOD3	-0.198312	5.81609	-3.93037	0.000148556	0.00242741	0.591148	NOT
RBBP5	-0.131385	6.11895	-3.89234	0.000170565	0.00266923	0.587767	NOT
NEIL3	-0.0934465	5.6633	-3.94899	0.000138798	0.00230966	0.5844	NOT
ACOT8	0.152103	6.31634	3.91275	0.000158395	0.00253978	0.580947	NOT
F2	0.118812	5.61142	3.94497	0.00014085	0.00233367	0.577272	NOT
PEG10	-0.0946802	5.86469	-3.91289	0.000158314	0.00253978	0.574762	NOT
FAM185A	-0.14118	6.20401	-3.88937	0.00017241	0.00268521	0.574391	NOT
ZNF362	-0.0933252	5.87952	-3.90771	0.000161319	0.00256798	0.565725	NOT
MASTL	-0.174682	5.96629	-3.89889	0.000166567	0.00261926	0.564999	NOT
C1orf112	-0.115479	5.7611	-3.92823	0.000149723	0.00243671	0.56157	NOT
KCNIP1	-0.0710726	5.68085	-3.93964	0.00014362	0.00237053	0.561237	NOT
OASL	0.112031	5.83786	3.90319	0.000163989	0.00259594	0.561083	NOT
SIGIRR	0.137855	6.30379	3.90296	0.000164128	0.00259594	0.557005	NOT
SIRT7	0.0975993	6.35183	3.90847	0.00016088	0.00256447	0.555364	NOT
HAL	0.40158	5.81917	3.89494	0.000168968	0.00265189	0.555041	UP
KIAA1324	-0.148618	6.29556	-3.88986	0.000172105	0.00268392	0.55454	NOT
TEX10	-0.0827105	6.33814	-3.8971	0.000167653	0.00263378	0.553918	NOT
DEDD2	0.120062	6.42884	3.9228	0.000152712	0.00247257	0.550032	NOT
SPSB2	0.17481	6.24733	3.89313	0.000170081	0.00266422	0.544626	NOT
GOLGB1	-0.071337	6.40949	-3.90633	0.000162135	0.00257441	0.543275	NOT
CD33	0.054997	5.48019	3.94339	0.000141667	0.00234304	0.539597	NOT
HTRA1	0.076664	6.74397	3.99951	0.000115302	0.0020395	0.532488	NOT
CELF2	0.0834606	5.73538	3.91403	0.000157664	0.00253339	0.532242	NOT
SMYD3	-0.0838585	6.31728	-3.88604	0.0001745	0.00271258	0.526964	NOT
ZNF551	-0.137208	6.04694	-3.8744	0.000181996	0.00278918	0.515699	NOT
ZNF516	-0.0861234	6.55986	-3.92615	0.00015086	0.0024503	0.508573	NOT
TMEM234	0.0905643	6.29784	3.88501	0.000175154	0.00272014	0.507685	NOT
CRTAM	0.133086	5.48032	3.93271	0.000147295	0.00241068	0.507328	NOT
C1QA	0.148813	6.53868	3.93459	0.000146288	0.00239756	0.498846	NOT
MEGF6	0.172229	5.8761	3.8766	0.000180558	0.00278072	0.497527	NOT
LEFTY1	0.476507	6.09349	3.88644	0.000174251	0.00271129	0.492243	UP
TMEM92	0.119697	5.76022	3.89449	0.000169246	0.00265369	0.489424	NOT
PODXL2	-0.157478	5.94263	-3.87786	0.000179739	0.00277286	0.487285	NOT
LIG4	-0.136168	5.89508	-3.88164	0.000177302	0.00274044	0.479444	NOT
ATP6AP1	0.0820006	6.66766	3.95851	0.000134045	0.00225617	0.47383	NOT
C16orf54	0.351819	5.75928	3.87579	0.000181089	0.00278401	0.47112	UP
EIF5A	0.0856302	6.63361	3.94758	0.000139514	0.0023192	0.47036	NOT
PDIK1L	-0.110149	6.15291	-3.85625	0.000194305	0.00293638	0.470202	NOT
SLC27A3	0.123156	6.38367	3.88977	0.000172162	0.00268392	0.468206	NOT
TXNL4A	-0.149025	5.90775	-3.87544	0.000181317	0.00278401	0.463356	NOT
TTC21A	-0.10573	6.05902	-3.85566	0.000194713	0.0029371	0.460473	NOT
POLE	-0.0852627	6.17644	-3.85098	0.000198022	0.00297599	0.451859	NOT
RDH12	0.124585	5.64591	3.9024	0.000164462	0.00259869	0.450235	NOT
VPS28	0.0914649	6.72396	3.9701	0.000128472	0.00218697	0.449046	NOT
BRI3BP	-0.122674	6.27109	-3.85578	0.000194635	0.0029371	0.447543	NOT
USP28	-0.0811073	5.91073	-3.86562	0.000187855	0.00286013	0.443157	NOT
CHST12	0.112789	6.48801	3.90172	0.000164869	0.00260008	0.436405	NOT
IRF2BPL	0.0813295	6.7594	3.97747	0.000125045	0.00216024	0.43625	NOT
CAP2	-0.125948	6.14207	-3.84584	0.000201715	0.00301204	0.434981	NOT
CPE	-0.160857	6.18133	-3.8468	0.000201021	0.00300719	0.434244	NOT
CCNB1	-0.227163	6.15767	-3.8488	0.000199583	0.00299117	0.433048	NOT
TREM1	0.199811	5.56327	3.90144	0.000165033	0.00260014	0.429311	NOT
TWF2	0.137573	6.36568	3.87502	0.000181591	0.00278559	0.427473	NOT
TRIM5	-0.0943931	6.29886	-3.85145	0.000197691	0.00297376	0.420789	NOT
CFAP44	-0.184441	5.81015	-3.88008	0.000178303	0.00275331	0.419206	NOT
TRIP13	-0.180212	6.08978	-3.84449	0.000202693	0.00302387	0.418716	NOT
ANKRD37	0.113446	6.34859	3.86568	0.000187817	0.00286013	0.41079	NOT
TNFAIP1	0.0660555	6.41621	3.87567	0.000181166	0.00278401	0.409411	NOT
NPAS3	-0.0900033	5.71101	-3.8908	0.000171523	0.00268166	0.409011	NOT
CAND1	-0.103064	5.84909	-3.86485	0.000188376	0.00286539	0.40255	NOT
YLPM1	-0.107959	6.11899	-3.83555	0.000209305	0.00310546	0.401732	NOT
RNASE1	0.105275	6.62633	3.92693	0.000150435	0.00244584	0.401605	NOT
PLAT	0.0980919	6.66414	3.93769	0.000144644	0.0023826	0.401312	NOT
AIFM2	0.175926	5.97917	3.83577	0.00020914	0.00310546	0.391599	NOT
ZWILCH	-0.177671	5.97355	-3.84592	0.000201659	0.00301204	0.39072	NOT
C5orf30	-0.0764609	6.09748	-3.83164	0.000212261	0.0031322	0.389889	NOT
ATF7IP2	-0.114072	6.06752	-3.83399	0.000210478	0.00311718	0.389466	NOT
KLHL23	-0.145139	5.89236	-3.85532	0.000194954	0.00293801	0.388584	NOT
ESYT1	0.0545885	6.57193	3.90391	0.000163559	0.00259197	0.38773	NOT
OLFM4	-0.366585	5.6453	-3.88357	0.000176068	0.00273174	0.384188	DOWN
PBK	-0.267943	5.89929	-3.85796	0.000193114	0.0029238	0.38157	NOT
GBGT1	0.165581	6.11467	3.8307	0.000212971	0.00313983	0.377209	NOT
PIM3	0.106289	6.62668	3.91905	0.000154811	0.00249706	0.373927	NOT
CROT	-0.104258	6.25686	-3.83226	0.000211791	0.00312809	0.37315	NOT
GUCD1	0.0755421	6.4997	3.88249	0.000176753	0.00273456	0.370121	NOT
KIF12	0.148287	6.15668	3.82994	0.000213552	0.00314555	0.369154	NOT
HOXB6	-0.0586043	5.71627	-3.87655	0.00018059	0.00278072	0.367141	NOT
ZNF793	-0.0983466	6.12887	-3.82363	0.000218437	0.00319439	0.363721	NOT
CYTH3	-0.0978722	5.58919	-3.89013	0.000171938	0.00268392	0.363523	NOT
STARD4	-0.149553	5.95617	-3.83784	0.000207591	0.00308564	0.361361	NOT
TFDP2	-0.11323	6.10874	-3.82308	0.000218869	0.00319497	0.359566	NOT
MRPS18A	0.122885	6.41538	3.86326	0.000189457	0.00287646	0.357921	NOT
FTH1	0.0414865	7.08136	4.08022	8.5467e-05	0.00165003	0.354822	NOT
MGAT1	0.0954365	6.52388	3.88301	0.000176422	0.00273456	0.348071	NOT
RIMKLB	0.236657	6.16339	3.82854	0.000214633	0.00315292	0.347115	NOT
LRRN1	-0.345322	5.66954	-3.87243	0.000183298	0.00280649	0.346826	DOWN
CLIC5	-0.251606	5.93878	-3.8406	0.000205547	0.00306084	0.344888	NOT
ARAF	0.0809631	6.48549	3.8719	0.00018365	0.0028066	0.344119	NOT
TPST2	0.0814838	6.53636	3.8827	0.000176621	0.00273456	0.339879	NOT
MAOA	0.335493	6.19204	3.83487	0.000209818	0.00311024	0.33792	UP
URB2	-0.0800054	6.03712	-3.81766	0.000223149	0.00325454	0.33331	NOT
CLUAP1	-0.0844835	6.35993	-3.83335	0.000210964	0.00312153	0.330244	NOT
TUBGCP4	-0.135934	6.08909	-3.81541	0.00022495	0.00326618	0.329293	NOT
RCSD1	0.110773	5.9981	3.81546	0.000224916	0.00326618	0.329026	NOT
AADAT	-0.138386	6.16075	-3.81332	0.000226641	0.00328488	0.326662	NOT
RAB5C	0.097519	6.50618	3.87197	0.0001836	0.0028066	0.324761	NOT
STX4	0.0558426	6.41882	3.8479	0.00020023	0.00299811	0.316511	NOT
GTF2IRD2	-0.113103	6.00962	-3.81625	0.000224275	0.00326512	0.316262	NOT
FRYL	-0.158327	6.1077	-3.81139	0.000228204	0.0033046	0.315541	NOT
KCTD11	0.121722	6.20135	3.81568	0.000224732	0.00326618	0.313748	NOT
OGFOD1	-0.110151	6.36331	-3.82659	0.000216135	0.00316642	0.310165	NOT
LIM2	0.0898685	5.60687	3.86853	0.000185895	0.00283825	0.309658	NOT
SLC39A13	0.09914	6.31498	3.8287	0.00021451	0.00315292	0.30946	NOT
C1orf162	0.131379	6.05864	3.80763	0.000231289	0.0033374	0.30893	NOT
CYB5D1	-0.0707273	6.15501	-3.80459	0.000233816	0.00336196	0.301522	NOT
CSDC2	0.208631	6.10102	3.80905	0.000230123	0.00332942	0.301043	NOT
ELOVL7	0.373995	5.70683	3.82934	0.000214014	0.0031495	0.300763	UP
AP3D1	0.0375175	6.6612	3.901	0.0001653	0.00260183	0.296023	NOT
SEMA3C	-0.130556	5.96426	-3.81516	0.000225157	0.00326629	0.292912	NOT
CDS2	0.0616519	6.28483	3.8166	0.000223998	0.003264	0.291416	NOT
DONSON	-0.122806	6.26244	-3.80683	0.000231951	0.00334399	0.2887	NOT
SSU72	0.0716537	6.68733	3.90989	0.00016005	0.00255625	0.288563	NOT
ECT2	-0.211751	6.08941	-3.80649	0.000232232	0.00334508	0.287902	NOT
ETNK1	0.146733	6.21815	3.80871	0.000230398	0.00333044	0.280859	NOT
SLC34A2	0.11214	6.53862	3.86751	0.00018658	0.00284605	0.279248	NOT
RNF149	0.0586929	6.53439	3.86256	0.000189941	0.00288112	0.278811	NOT
CD59	0.0779824	6.71451	3.91643	0.000156289	0.00251591	0.278666	NOT
CMC1	0.0664311	6.4547	3.84316	0.000203669	0.00303566	0.273417	NOT
KIF23	-0.262048	5.59729	-3.85707	0.000193731	0.00293043	0.270644	NOT
TRAPPC12	0.0729187	6.40738	3.83267	0.000211474	0.00312625	0.270221	NOT
ELP2	-0.172855	6.2461	-3.79727	0.000239997	0.00343566	0.262231	NOT
DKK3	-0.188668	6.23253	-3.7964	0.000240739	0.00344327	0.261299	NOT
ZDHHC3	0.0948812	6.17157	3.79586	0.000241203	0.00344688	0.261049	NOT
BBS2	-0.155252	6.37204	-3.80506	0.000233425	0.0033593	0.241239	NOT
EPHX1	0.107488	6.72549	3.91059	0.000159645	0.00255228	0.237523	NOT
ECD	-0.0843126	6.28475	-3.79317	0.00024352	0.00346479	0.233216	NOT
ALOX12	0.147863	5.61992	3.84009	0.000205923	0.00306365	0.232975	NOT
FOXQ1	0.235451	6.14005	3.7919	0.000244627	0.0034775	0.232603	NOT
TK2	0.0611933	6.20564	3.78791	0.000248124	0.00350897	0.229443	NOT
SPEF2	-0.0714648	6.16226	-3.78135	0.000253983	0.00356079	0.224938	NOT
ANLN	-0.192287	5.78608	-3.8257	0.000216826	0.00317369	0.22326	NOT
FOLR2	0.151977	6.2515	3.79508	0.000241874	0.00345343	0.221399	NOT
RTKN	0.155624	6.2764	3.79777	0.000239565	0.0034325	0.217842	NOT
ELAC1	-0.0719032	5.74625	-3.82707	0.000215764	0.00316382	0.217214	NOT
TCTN1	-0.0747939	5.85889	-3.80353	0.000234697	0.00337165	0.20946	NOT
MRPS25	-0.0597775	5.94698	-3.7879	0.000248133	0.00350897	0.206452	NOT
OXR1	-0.172739	6.37546	-3.7939	0.000242888	0.00345883	0.205299	NOT
GPAM	-0.0945826	5.98436	-3.78371	0.000251859	0.00354933	0.20318	NOT
EHD1	0.0809268	6.3945	3.80809	0.000230909	0.00333488	0.195621	NOT
ESRRA	0.104428	6.2861	3.78954	0.000246695	0.00349774	0.194623	NOT
ZNF300	-0.119823	6.07588	-3.77253	0.000262057	0.00364575	0.188876	NOT
PCDHGA8	-0.0711987	5.88712	-3.79149	0.000244987	0.00347959	0.186491	NOT
C5	-0.0931615	5.9786	-3.77902	0.000256092	0.00357804	0.185823	NOT
DAAM2	-0.103602	6.31673	-3.78213	0.000253279	0.00355398	0.185476	NOT
MRVI1	-0.133953	6.05522	-3.77276	0.000261844	0.00364575	0.183317	NOT
IHH	-0.255944	6.05594	-3.77915	0.00025597	0.00357804	0.182405	NOT
TMEM212	-0.069652	6.07834	-3.76724	0.000267019	0.0036993	0.177599	NOT
OST4	0.0425357	6.84655	3.92998	0.000148772	0.00242849	0.176166	NOT
VTCN1	-0.268092	5.96083	-3.7876	0.000248402	0.00350972	0.17587	NOT
NUSAP1	-0.202741	6.32339	-3.77569	0.000259137	0.00361749	0.170858	NOT
PSMF1	0.0720924	6.52165	3.82811	0.000214963	0.00315492	0.17048	NOT
HLTF	-0.101233	6.46008	-3.79846	0.00023898	0.00343015	0.156313	NOT
CAPN1	0.0731194	6.41107	3.79804	0.000239336	0.00343223	0.15264	NOT
UBE2B	0.0467449	6.64933	3.84978	0.000198879	0.00298611	0.131785	NOT
AOC3	0.162765	6.26	3.76737	0.000266899	0.0036993	0.12476	NOT
MBP	-0.127676	6.0601	-3.75363	0.000280196	0.00382942	0.123091	NOT
SLC18B1	-0.103967	6.31104	-3.76092	0.000273058	0.00376026	0.118753	NOT
CLSTN1	0.0502565	6.69628	3.85829	0.000192882	0.00292302	0.109261	NOT
ZNF813	-0.0674927	6.06313	-3.74607	0.000287785	0.00389717	0.106681	NOT
ACTR3C	0.105168	5.81538	3.77042	0.000264026	0.00367001	0.106646	NOT
CLTB	0.0849998	6.46097	3.79459	0.000242296	0.0034548	0.103333	NOT
NARS2	-0.109519	6.3324	-3.75678	0.000277095	0.00380762	0.0961233	NOT
PDE8A	-0.167895	5.98259	-3.75418	0.000279651	0.00382865	0.0943051	NOT
BDKRB1	0.139398	5.73325	3.77932	0.000255818	0.00357804	0.0937126	NOT
NTMT1	0.141773	6.36932	3.77543	0.000259373	0.00361768	0.0935245	NOT
KIFC1	-0.194715	6.03684	-3.74718	0.000286651	0.00388504	0.0852203	NOT
HRAS	0.0913431	6.42005	3.78047	0.000254778	0.00356887	0.0849121	NOT
ABI3	0.136602	6.11354	3.73973	0.000294286	0.0039753	0.0843156	NOT
GPR34	0.135224	5.99151	3.73932	0.00029472	0.00397787	0.0793671	NOT
TMEM51	0.116525	6.17302	3.73843	0.000295638	0.00398365	0.07072	NOT
EXOSC3	-0.08899	5.87122	-3.75589	0.000277961	0.00381167	0.0576835	NOT
INPP5F	-0.126077	6.37452	-3.75031	0.000283499	0.00385516	0.0559559	NOT
PPP1CA	0.0815657	6.71478	3.8493	0.000199224	0.00298855	0.0487499	NOT
BCL6B	-0.0908659	5.89145	-3.74891	0.00028491	0.00386789	0.0460248	NOT
AMBP	0.12461	5.27755	3.78327	0.000252249	0.00354948	0.0454975	NOT
SYCP2	-0.136796	5.53417	-3.79448	0.000242394	0.0034548	0.0427477	NOT
CSF3R	0.122188	6.20284	3.73118	0.000303288	0.00406469	0.0372805	NOT
RTN4IP1	-0.108924	5.78214	-3.76735	0.000266915	0.0036993	0.0367019	NOT
GRAMD1A	0.123883	6.36968	3.756	0.000277854	0.00381167	0.0326004	NOT
OFD1	-0.145702	6.57411	-3.78297	0.000252523	0.00354948	0.0311625	NOT
SLC39A6	-0.249907	6.18139	-3.72655	0.000308278	0.00411182	0.0308032	NOT
MTMR14	0.0726613	6.39629	3.75683	0.000277039	0.00380762	0.0269533	NOT
SFRP4	-0.231244	6.84348	-3.85155	0.000197615	0.00297376	0.0268991	NOT
RDX	-0.130991	5.92922	-3.73895	0.000295097	0.00397965	0.0268615	NOT
EML3	0.0866384	6.44111	3.76606	0.000268138	0.00370818	0.023249	NOT
TALDO1	0.0561169	6.78763	3.86438	0.000188694	0.00286755	0.0213755	NOT
STIL	-0.0933006	6.15626	-3.71834	0.000317308	0.00420265	0.0207415	NOT
PRTFDC1	-0.109404	6.44105	-3.75269	0.000281127	0.00383619	0.0201634	NOT
BSND	-0.0680898	5.57844	-3.78809	0.00024797	0.00350897	0.018822	NOT
ULK1	0.0900821	6.28629	3.73493	0.000299316	0.00402323	0.0184716	NOT
FGF9	-0.238946	6.19859	-3.72152	0.000313772	0.00416599	0.0163276	NOT
TRIB3	0.130875	5.48956	3.78522	0.000250513	0.00353343	0.0105671	NOT
PKHD1L1	-0.414876	5.81598	-3.75667	0.000277198	0.00380762	0.00615254	DOWN
CCNA1	-0.153985	5.8142	-3.75384	0.000279989	0.00382942	0.00572482	NOT
C2	0.122256	5.42603	3.78255	0.000252901	0.00355173	0.00400958	NOT
CYFIP2	0.12934	6.22164	3.72332	0.0003118	0.00414656	0.00388327	NOT
FAM161A	-0.0633036	5.80064	-3.75092	0.000282895	0.00385016	0.00176418	NOT
RMI1	-0.154714	6.24694	-3.71594	0.000319994	0.00423134	-0.00199438	NOT
KIAA0232	-0.113182	6.47667	-3.75218	0.000281633	0.00383619	-0.00493575	NOT
TMEM208	0.0932099	6.56402	3.78598	0.000249837	0.00352695	-0.0114913	NOT
FBXW5	0.159905	6.37472	3.7447	0.00028917	0.00391269	-0.0139575	NOT
YEATS4	-0.109014	6.07151	-3.70963	0.000327152	0.00431549	-0.0140829	NOT
RAB7B	0.0920708	5.71779	3.75226	0.000281559	0.00383619	-0.0165894	NOT
PIK3C2A	-0.166878	5.97437	-3.72054	0.000314858	0.004177	-0.0180464	NOT
SEMA4D	0.10437	6.24536	3.71711	0.000318672	0.00421729	-0.021972	NOT
AQP1	0.0989902	6.18373	3.70606	0.000331277	0.00436284	-0.0342024	NOT
RRM1	-0.146308	6.08018	-3.70329	0.000334509	0.0043983	-0.0380477	NOT
TOLLIP	0.1187	6.23067	3.7106	0.000326037	0.00430427	-0.0391052	NOT
PCNA	-0.0891993	6.58951	-3.76722	0.000267041	0.0036993	-0.048782	NOT
PSMC4	0.0474243	6.54363	3.76549	0.000268675	0.00371246	-0.0501534	NOT
MAF1	0.108863	6.56115	3.77434	0.000260378	0.00362859	-0.0515351	NOT
SLFN13	-0.133986	5.55806	-3.76618	0.000268019	0.00370818	-0.0516337	NOT
FAM89B	0.0968912	6.5146	3.76097	0.000273015	0.00376026	-0.0524174	NOT
IFT74	-0.158085	6.14551	-3.6968	0.00034219	0.00447844	-0.0532847	NOT
BHMT2	-0.127602	6.16728	-3.69547	0.000343788	0.0044949	-0.0551498	NOT
ICAM1	0.157283	6.07952	3.69341	0.000346279	0.00451329	-0.0642414	NOT
RHOH	0.111401	5.70983	3.73573	0.000298465	0.00401511	-0.0710523	NOT
HSBP1L1	0.0506464	6.26226	3.70115	0.000337027	0.00442426	-0.0727771	NOT
EXOSC2	-0.0538955	6.23119	-3.69316	0.00034658	0.00451329	-0.0746405	NOT
RPAP2	-0.104837	6.0831	-3.68785	0.000353073	0.00457591	-0.0814151	NOT
ZNF420	-0.142475	5.98708	-3.69699	0.000341971	0.00447844	-0.0846825	NOT
TREM2	0.185662	5.97894	3.68913	0.000351491	0.00455903	-0.085753	NOT
C4orf19	-0.117625	5.92191	-3.7046	0.000332977	0.00438169	-0.0859297	NOT
NTNG2	0.195477	5.69595	3.72421	0.000310823	0.00413694	-0.0947796	NOT
PPAT	-0.121035	6.10866	-3.68282	0.000359331	0.00463488	-0.0960785	NOT
RNASE4	0.214325	6.29137	3.70674	0.000330482	0.00435589	-0.0975634	NOT
AP2A2	0.0576782	6.59267	3.76489	0.000269251	0.00371726	-0.0988332	NOT
MNT	0.0858134	6.52941	3.74975	0.000284068	0.00385968	-0.0992552	NOT
PCDHGC3	-0.092597	5.63176	-3.74797	0.000285854	0.00387748	-0.101804	NOT
SLX4	-0.0947638	5.95322	-3.69322	0.000346504	0.00451329	-0.103401	NOT
FGFR1OP	-0.156331	6.19083	-3.67994	0.000362953	0.00466315	-0.108473	NOT
ERVMER34-1	-0.107505	5.73265	-3.73061	0.000303898	0.00406469	-0.113732	NOT
MCM8	-0.0980969	6.01483	-3.68241	0.000359841	0.00463779	-0.11439	NOT
RPRM	0.247662	6.24003	3.69517	0.000344157	0.00449611	-0.1168	NOT
S100A13	0.0763301	6.78811	3.82314	0.000218822	0.00319497	-0.1256	NOT
MRPS36	0.0478374	6.50922	3.73322	0.000301119	0.00404413	-0.128253	NOT
CDC42EP4	0.0805136	6.61096	3.76105	0.000272939	0.00376026	-0.135483	NOT
PHLDB3	0.134975	6.28327	3.68745	0.000353571	0.00457872	-0.14124	NOT
PAXBP1	-0.0928698	5.89923	-3.68957	0.000350962	0.0045558	-0.142422	NOT
AIP	0.101681	6.32133	3.69104	0.000349155	0.00453595	-0.144825	NOT
DMTN	0.145795	6.23048	3.67672	0.000367059	0.00470848	-0.152516	NOT
GPATCH2	-0.0995254	6.04069	-3.66516	0.000382137	0.00486359	-0.162156	NOT
VPS25	0.0734974	6.61783	3.75416	0.000279669	0.00382865	-0.163098	NOT
GRB14	-0.168661	5.52629	-3.73003	0.000304521	0.0040697	-0.165741	NOT
GAS2	-0.147494	5.55798	-3.73065	0.000303855	0.00406469	-0.167407	NOT
TANGO2	0.074617	6.33168	3.68415	0.000357669	0.00461711	-0.168416	NOT
WDR12	-0.0989802	6.38006	-3.68175	0.000360679	0.00464434	-0.174175	NOT
AKAP7	-0.138231	6.31543	-3.66969	0.000376153	0.00479868	-0.17422	NOT
CHMP1A	0.0795693	6.54741	3.73072	0.000303781	0.00406469	-0.175925	NOT
SLC4A11	0.203967	6.02135	3.66002	0.00038903	0.00491675	-0.175934	NOT
ALDH3B1	-0.0495917	5.90045	-3.67438	0.000370062	0.00473953	-0.183249	NOT
GRIA3	0.133808	5.50243	3.72525	0.000309689	0.00412522	-0.185869	NOT
TMBIM6	0.0504486	6.7553	3.79004	0.000246248	0.00349444	-0.188457	NOT
SLC25A39	0.103684	6.54742	3.72641	0.000308431	0.00411182	-0.196028	NOT
CRAT	0.110374	6.24996	3.66136	0.000387215	0.00490691	-0.204231	NOT
NOM1	-0.119652	5.94075	-3.66456	0.000382935	0.00486614	-0.205498	NOT
PRKD2	0.0772557	6.37745	3.6813	0.000361239	0.00464479	-0.206998	NOT
TNIP2	0.0813201	6.43497	3.69375	0.000345862	0.00451329	-0.207491	NOT
MRPS14	0.0467562	6.46305	3.69675	0.000342254	0.00447844	-0.211439	NOT
OIP5	-0.185694	5.84556	-3.68155	0.000360919	0.00464434	-0.215293	NOT
ENO2	0.193882	5.86757	3.65857	0.000390992	0.00492626	-0.21592	NOT
ZSCAN12	-0.0732801	5.91459	-3.66081	0.000387956	0.0049108	-0.223032	NOT
NREP	-0.19088	6.43168	-3.67029	0.00037538	0.00479392	-0.224497	NOT
ITGA4	-0.14785	5.56493	-3.71292	0.000323396	0.00427286	-0.225172	NOT
ZNF688	0.180282	6.28871	3.66404	0.000383634	0.0048708	-0.227413	NOT
ZBTB8A	-0.15363	6.49784	-3.68469	0.00035699	0.00461565	-0.230418	NOT
PARP2	-0.0696077	6.35172	-3.66012	0.000388895	0.00491675	-0.232284	NOT
HAUS1	-0.0899885	6.41416	-3.67021	0.000375486	0.00479392	-0.234098	NOT
PLAUR	0.174331	6.32667	3.66805	0.000378312	0.00481868	-0.234936	NOT
SMAP2	0.0758758	6.31555	3.65881	0.000390669	0.004926	-0.240497	NOT
PLP2	0.105827	6.63622	3.73818	0.000295906	0.00398397	-0.243613	NOT
FGF13	-0.123872	6.29127	-3.63967	0.000417496	0.00520384	-0.261329	NOT
S100A9	0.268668	6.10255	3.6369	0.000421513	0.0052499	-0.267015	NOT
ARID5A	0.100694	6.29445	3.64755	0.000406248	0.00509876	-0.269082	NOT
SHISA3	0.258917	5.4887	3.6929	0.00034689	0.00451373	-0.270759	NOT
BUB1B	-0.231316	6.0202	-3.64009	0.000416879	0.00520384	-0.271436	NOT
IDO1	0.2644	6.36766	3.66868	0.000377489	0.00481195	-0.274438	NOT
GUK1	0.0878831	6.71301	3.7525	0.000281312	0.00383619	-0.27546	NOT
TMEM204	0.108842	6.50985	3.69236	0.000347549	0.00451869	-0.275959	NOT
AAK1	0.0947998	6.44851	3.6764	0.000367472	0.00471006	-0.276369	NOT
GTF3C4	-0.0904436	6.05565	-3.62092	0.000445441	0.00546848	-0.297509	NOT
FERMT3	0.1605	6.03938	3.62005	0.000446782	0.00548082	-0.297513	NOT
MKNK2	0.0741731	6.82012	3.7832	0.000252313	0.00354948	-0.299489	NOT
KIAA1191	0.0398843	6.68867	3.73248	0.000301902	0.00405131	-0.299814	NOT
VKORC1	0.0901821	6.70929	3.74401	0.000289876	0.00391899	-0.299948	NOT
CAPZB	0.0409024	6.6572	3.7221	0.000313133	0.00416088	-0.30018	NOT
GATA2	-0.0615625	5.97044	-3.62569	0.000438173	0.00541188	-0.306481	NOT
TRIM8	0.056541	6.65234	3.71954	0.000315965	0.00418827	-0.3081	NOT
BAG3	0.0534978	6.53244	3.68416	0.000357647	0.00461711	-0.308761	NOT
NVL	-0.114466	5.87093	-3.64167	0.00041461	0.00518539	-0.316348	NOT
CTDP1	0.131191	6.10263	3.61185	0.00045959	0.00559999	-0.321985	NOT
PUSL1	0.200122	6.14236	3.6173	0.000451039	0.00552472	-0.322755	NOT
SH3TC1	0.208732	6.01455	3.61381	0.000456512	0.00557082	-0.323056	NOT
SMC6	-0.122242	6.24412	-3.61285	0.00045801	0.00558491	-0.330461	NOT
ZNF655	-0.165644	5.90148	-3.63271	0.000427669	0.00531843	-0.336158	NOT
SPIN1	-0.180165	6.40408	-3.63077	0.000430548	0.00534201	-0.336869	NOT
C4orf33	-0.172481	5.9093	-3.63119	0.00042992	0.00533828	-0.337776	NOT
CENPN	-0.192407	5.97533	-3.62202	0.00044376	0.00546019	-0.337789	NOT
TRAM1L1	-0.0796657	6.07385	-3.60605	0.000468861	0.00567054	-0.339572	NOT
SLC27A6	-0.199915	5.71749	-3.66457	0.000382927	0.00486614	-0.339731	NOT
GEM	0.192748	6.23921	3.62144	0.000444649	0.00546288	-0.341316	NOT
LAIR2	0.133149	5.65445	3.65966	0.000389513	0.00491904	-0.345803	NOT
ABHD15	0.11273	5.96276	3.60821	0.000465395	0.00564119	-0.346628	NOT
PLA1A	-0.190058	5.78206	-3.65201	0.000400004	0.00502426	-0.347471	NOT
PPP1R15A	0.152715	6.17891	3.60916	0.000463873	0.00562692	-0.349817	NOT
DUSP5	0.216121	6.1651	3.61003	0.000462481	0.00562129	-0.354942	NOT
MFSD5	0.124005	6.4042	3.64326	0.000412335	0.00516322	-0.356359	NOT
NT5DC1	-0.109191	6.27535	-3.60735	0.00046678	0.00564956	-0.358611	NOT
VEGFB	0.110452	6.28787	3.61849	0.000449195	0.00550627	-0.35964	NOT
TET1	-0.116641	5.86651	-3.629	0.000433192	0.00536257	-0.359934	NOT
DKK1	0.425015	6.15308	3.62178	0.00044412	0.0054605	-0.368245	UP
TMEM115	0.114192	6.38499	3.63467	0.000424785	0.00528661	-0.368666	NOT
SRSF7	-0.0786191	6.62636	-3.67855	0.000364725	0.00468222	-0.375714	NOT
HLX	0.160038	6.03232	3.59473	0.00048747	0.00583067	-0.377563	NOT
TMC5	0.297903	5.93646	3.60138	0.000476467	0.00573697	-0.377751	NOT
GEMIN8	-0.0688586	5.97508	-3.60023	0.000478343	0.00574681	-0.385928	NOT
FKTN	-0.125214	6.11147	-3.59115	0.000493501	0.00588552	-0.386455	NOT
PAICS	-0.0742136	6.57848	-3.65896	0.000390468	0.004926	-0.397339	NOT
RPGRIP1L	-0.158579	5.85198	-3.62232	0.000443303	0.00545869	-0.397344	NOT
ACP5	0.178905	6.36861	3.62496	0.000439275	0.00542093	-0.40028	NOT
TMEM163	0.0926333	5.773	3.62244	0.000443117	0.00545869	-0.400612	NOT
ZNF273	-0.16786	5.92657	-3.60778	0.000466089	0.00564539	-0.402002	NOT
NUCKS1	-0.0682716	6.80227	-3.72975	0.000304826	0.00407043	-0.402832	NOT
GCLC	-0.101062	5.7739	-3.63133	0.000429711	0.00533828	-0.40917	NOT
WNT7B	0.102688	5.5146	3.65709	0.000393014	0.00494791	-0.410207	NOT
FAM102A	0.0845037	6.54057	3.65544	0.000395275	0.00497253	-0.416444	NOT
SPINK1	0.283647	5.71065	3.61435	0.000455657	0.00556873	-0.417575	NOT
CORO2B	0.173093	6.16195	3.58613	0.000502076	0.00597031	-0.420929	NOT
JUNB	0.127052	6.68475	3.70159	0.000336501	0.00442092	-0.422426	NOT
MFSD6	-0.192106	5.77196	-3.6303	0.000431248	0.00534662	-0.422881	NOT
FBXO41	-0.0643921	5.75999	-3.6275	0.000435448	0.0053823	-0.425029	NOT
CD58	0.125004	6.31106	3.60145	0.000476347	0.00573697	-0.429161	NOT
GLB1L2	0.155321	6.20471	3.58657	0.00050132	0.00596567	-0.429909	NOT
SEC23A	-0.140091	6.11188	-3.57747	0.000517184	0.00610539	-0.431054	NOT
JAGN1	0.0634281	6.5859	3.66127	0.000387348	0.00490691	-0.433433	NOT
ASPM	-0.301852	5.8624	-3.61438	0.000455609	0.00556873	-0.434891	DOWN
MAP1LC3A	0.0986246	6.52002	3.64485	0.000410061	0.00513869	-0.436121	NOT
SRBD1	-0.0762573	6.15808	-3.57374	0.000523842	0.00616167	-0.43724	NOT
PODN	0.118296	6.21093	3.5821	0.000509052	0.00603563	-0.439955	NOT
VASN	0.138536	6.36622	3.60938	0.000463523	0.00562687	-0.440995	NOT
NKX3-2	0.103089	5.58496	3.64135	0.000415068	0.00518549	-0.444748	NOT
PINX1	-0.0675314	6.25015	-3.57669	0.000518578	0.00611299	-0.448937	NOT
TNIP1	0.0833626	6.52687	3.64158	0.000414742	0.00518539	-0.448986	NOT
NINJ1	0.169969	6.31986	3.59905	0.00048029	0.00576204	-0.450161	NOT
DPP9	0.0955405	6.22475	3.57894	0.000514599	0.00608811	-0.451669	NOT
RNF43	-0.0899453	6.02355	-3.57238	0.000526286	0.00617028	-0.458587	NOT
ATAD2	-0.136495	5.86449	-3.59886	0.000480609	0.00576204	-0.460306	NOT
CCZ1B	-0.0715501	6.25742	-3.57345	0.00052436	0.00616332	-0.461461	NOT
KNTC1	-0.134094	6.00953	-3.57061	0.000529464	0.00618342	-0.475718	NOT
UGT2B28	-0.124793	6.12773	-3.56137	0.000546443	0.00634053	-0.478239	NOT
RAB5B	0.0495454	6.56406	3.63975	0.000417375	0.00520384	-0.479078	NOT
TMTC1	-0.118061	5.9425	-3.57677	0.00051844	0.00611299	-0.482737	NOT
ZNF649	-0.0837084	5.86509	-3.58724	0.000500159	0.00595621	-0.487209	NOT
ZNFX1	0.0547856	6.41904	3.60049	0.000477919	0.00574596	-0.490125	NOT
DDA1	0.116447	6.31931	3.58301	0.000507477	0.00602135	-0.490756	NOT
NCAPH	-0.147117	5.71907	-3.61637	0.0004525	0.00553845	-0.493474	NOT
DBF4	-0.119614	6.12555	-3.55622	0.000556136	0.00640737	-0.493833	NOT
RCN2	-0.126518	6.58232	-3.62477	0.000439571	0.00542093	-0.496693	NOT
BMX	-0.0700507	5.57587	-3.62968	0.000432176	0.00535405	-0.499191	NOT
ANXA6	0.0576413	6.60389	3.64537	0.000409331	0.0051335	-0.500695	NOT
GNB2	0.0707273	6.68034	3.67071	0.000374826	0.00479301	-0.502472	NOT
FHL3	0.125824	6.22852	3.56457	0.000540513	0.00628515	-0.503293	NOT
GLI2	-0.0926638	6.02922	-3.55751	0.000553688	0.00639273	-0.503592	NOT
PPP1R14C	0.206971	5.80727	3.57496	0.000521658	0.00614042	-0.507804	NOT
RNASEH2B	-0.100877	6.01875	-3.55673	0.000555168	0.00640208	-0.510566	NOT
SCD5	-0.0954401	6.24324	-3.5535	0.000561318	0.00644345	-0.517194	NOT
STK36	-0.0732961	6.36115	-3.57103	0.000528707	0.00618342	-0.519631	NOT
TMEM107	-0.0844197	5.69158	-3.6113	0.000460474	0.00560657	-0.520329	NOT
SLC5A6	0.0805523	6.29818	3.56739	0.000535336	0.00623385	-0.521159	NOT
ANK3	-0.152153	6.56635	-3.61073	0.000461382	0.00561343	-0.521279	NOT
SUPT7L	-0.125547	6.13965	-3.54596	0.000575908	0.00657471	-0.525731	NOT
JOSD2	0.139001	6.30915	3.5706	0.000529487	0.00618342	-0.527886	NOT
UBE2T	-0.199182	6.04116	-3.55427	0.000559843	0.00643676	-0.528519	NOT
RABGAP1	-0.075517	6.56524	-3.61402	0.000456167	0.00557078	-0.530359	NOT
MAN2C1	0.0783631	6.42042	3.58796	0.000498934	0.00594596	-0.53552	NOT
MYRF	0.142693	6.23902	3.55667	0.000555284	0.00640208	-0.535616	NOT
PRIMPOL	-0.158657	6.22666	-3.54507	0.000577658	0.00659007	-0.53851	NOT
MEST	-0.143112	6.55026	-3.60192	0.000475582	0.00573697	-0.538899	NOT
FAM111A	-0.107631	6.3987	-3.56929	0.000531872	0.00620682	-0.541697	NOT
KIF21A	-0.126864	6.32168	-3.55425	0.000559873	0.00643676	-0.543142	NOT
POLR2L	0.275805	5.90048	3.54976	0.000568517	0.00649944	-0.544198	NOT
COA3	0.0629397	6.76558	3.68693	0.000354212	0.00458338	-0.546384	NOT
SPC25	-0.194407	5.68787	-3.60364	0.000472769	0.00570932	-0.547664	NOT
CHMP2A	0.0443397	6.73814	3.67341	0.000371312	0.00475181	-0.551717	NOT
CNOT10	-0.102099	6.19132	-3.53788	0.000591957	0.00669692	-0.553391	NOT
ARHGAP1	0.0616705	6.80641	3.69924	0.000339286	0.00445032	-0.556407	NOT
ZSCAN32	-0.105512	6.03599	-3.53895	0.000589805	0.00668872	-0.56127	NOT
PSMG1	-0.0632739	6.43255	-3.57265	0.000525796	0.00617028	-0.562917	NOT
CDCA8	-0.160285	6.08162	-3.53735	0.000593009	0.00669952	-0.563675	NOT
TMEM176A	0.137688	6.47679	3.59622	0.000484989	0.00580526	-0.564492	NOT
HIPK4	-0.0666417	5.8732	-3.55899	0.000550913	0.00637424	-0.568055	NOT
MPC1	0.0733659	6.50538	3.59792	0.000482157	0.0057756	-0.568374	NOT
DLGAP5	-0.236139	5.86769	-3.56902	0.00053236	0.00620807	-0.56842	NOT
ALDH3A2	-0.0969748	6.43163	-3.56798	0.000534261	0.00622578	-0.569669	NOT
NAB1	-0.138563	5.71521	-3.59177	0.000492456	0.00587736	-0.573574	NOT
LCMT1	0.0528586	6.54594	3.6055	0.00046976	0.00567719	-0.573718	NOT
TUFT1	0.0980505	6.34725	3.5601	0.000548817	0.00635449	-0.576842	NOT
CCDC71L	0.110125	6.40848	3.57227	0.000526468	0.00617028	-0.582722	NOT
TM7SF3	-0.131131	6.09082	-3.52889	0.00061028	0.00681301	-0.583659	NOT
CDK5RAP2	-0.0734964	6.20523	-3.52779	0.000612563	0.00681301	-0.587394	NOT
PCGF1	0.0952214	6.24089	3.53692	0.000593888	0.0067048	-0.589696	NOT
TLCD1	0.246758	6.13284	3.53422	0.000599352	0.00674988	-0.590507	NOT
TINF2	0.0461957	6.38037	3.55874	0.000551382	0.00637513	-0.593267	NOT
2023-03-02	-0.0841899	6.02867	-3.52734	0.000613509	0.00681301	-0.596177	NOT
MDC1	-0.103919	5.97956	-3.53332	0.000601196	0.00674988	-0.5987	NOT
VAMP1	-0.0772805	5.74187	-3.57643	0.000519045	0.00611407	-0.601174	NOT
PARG	-0.0619312	6.2398	-3.52645	0.000615353	0.00682417	-0.602091	NOT
HHAT	-0.0750388	6.09371	-3.51915	0.000630761	0.00698553	-0.606889	NOT
MAP1A	0.0888988	6.3017	3.54049	0.000586723	0.00667287	-0.608753	NOT
DNALI1	-0.0826357	6.16098	-3.51822	0.000632751	0.00700183	-0.609874	NOT
KCTD10	0.0534679	6.38943	3.55583	0.000556872	0.00641131	-0.610001	NOT
TONSL	-0.0901456	5.90949	-3.53905	0.000589602	0.00668872	-0.613279	NOT
ATP2B1	-0.182593	6.30799	-3.52792	0.000612295	0.00681301	-0.614178	NOT
RILP	0.104771	6.2677	3.53342	0.000600974	0.00674988	-0.615136	NOT
ZNF419	-0.0760801	5.9712	-3.52745	0.000613276	0.00681301	-0.616149	NOT
KCTD20	-0.0714415	5.89233	-3.54018	0.000587346	0.00667287	-0.616379	NOT
G6PD	0.117683	6.25932	3.53227	0.000603328	0.0067645	-0.616815	NOT
ZDHHC5	0.0511543	6.51629	3.58382	0.000506057	0.00601326	-0.617159	NOT
NUF2	-0.173875	5.81491	-3.56019	0.000548653	0.00635449	-0.618963	NOT
NR1H2	0.1103	6.37191	3.55193	0.000564316	0.00646503	-0.621081	NOT
NCR3	0.0906257	5.63379	3.58026	0.000512274	0.00606943	-0.621792	NOT
ZCRB1	-0.0840321	6.61672	-3.59882	0.000480671	0.00576204	-0.622161	NOT
SUV39H2	-0.107071	6.11836	-3.51332	0.000643325	0.00707657	-0.625688	NOT
CYBB	0.081757	5.78117	3.55001	0.000568016	0.00649828	-0.626453	NOT
PREB	0.11507	6.46154	3.57126	0.000528297	0.00618342	-0.626713	NOT
MTHFD1	-0.0627355	6.47751	-3.56169	0.000545849	0.00633816	-0.630085	NOT
MEF2C	-0.0806411	5.71407	-3.57098	0.000528807	0.00618342	-0.635736	NOT
PKN1	0.0955248	6.33778	3.53885	0.00059	0.00668872	-0.636888	NOT
OLFM1	-0.277699	6.00999	-3.52793	0.000612289	0.00681301	-0.637667	NOT
TESK2	-0.0407101	5.9963	-3.513	0.000644018	0.00707941	-0.645636	NOT
TMEM61	0.216058	5.95463	3.5128	0.000644457	0.00707946	-0.645679	NOT
TPX2	-0.184834	6.02179	-3.5168	0.00063581	0.00702236	-0.648055	NOT
ZBTB39	-0.0586801	6.05621	-3.50691	0.000657415	0.00720238	-0.648997	NOT
RHOJ	-0.0994512	5.8747	-3.53449	0.000598801	0.00674988	-0.649772	NOT
C15orf48	0.358145	5.93793	3.51512	0.000639433	0.00704804	-0.654711	UP
SRRT	-0.10128	6.01886	-3.50859	0.000653707	0.00716658	-0.659686	NOT
KL	-0.126005	5.65441	-3.57256	0.000525963	0.00617028	-0.661218	NOT
ZNF559	-0.173233	6.3214	-3.5141	0.000641636	0.00706754	-0.662888	NOT
RHBDF2	0.0931113	6.18595	3.50587	0.000659735	0.00722295	-0.664316	NOT
WBP2	0.0942477	6.4507	3.55368	0.000560968	0.00644345	-0.669605	NOT
CYHR1	0.161169	6.1065	3.50031	0.000672224	0.0073008	-0.673571	NOT
ZNF35	-0.0650245	6.06211	-3.4971	0.000679541	0.00736553	-0.678597	NOT
ZRANB1	-0.087745	6.03254	-3.50032	0.000672209	0.0073008	-0.678925	NOT
CABLES1	0.136052	5.63472	3.55851	0.000551798	0.00637542	-0.679016	NOT
JOSD1	0.0520376	6.57196	3.57923	0.000514079	0.00608638	-0.680762	NOT
CPTP	0.129158	6.25811	3.51195	0.000646324	0.0070952	-0.681352	NOT
MRPL37	0.0923318	6.55925	3.57831	0.000515711	0.00609242	-0.682409	NOT
SMYD5	0.162574	6.08393	3.494	0.000686669	0.00741812	-0.690704	NOT
GLI1	-0.160713	6.23039	-3.49363	0.000687533	0.00742253	-0.698094	NOT
ARV1	-0.106188	6.32024	-3.5046	0.000662572	0.00723941	-0.699191	NOT
VWA8	-0.108527	6.39307	-3.51755	0.000634197	0.00700929	-0.699633	NOT
DIO2	-0.271653	6.16293	-3.49447	0.000685581	0.0074148	-0.706399	NOT
STK26	0.18359	6.08001	3.48758	0.000701676	0.00751593	-0.713279	NOT
CCDC121	-0.0579344	5.58485	-3.56114	0.000546879	0.00634107	-0.716588	NOT
INPP1	0.0448018	6.41641	3.52675	0.00061474	0.00682203	-0.718455	NOT
HMG20A	-0.0774792	6.41757	-3.51806	0.000633091	0.00700183	-0.720601	NOT
ZNF286A	-0.114167	6.00702	-3.49041	0.000695022	0.00746382	-0.72202	NOT
NDUFA4L2	0.118902	6.01021	3.48224	0.000714395	0.00759674	-0.726432	NOT
ILK	0.0533041	6.71132	3.60989	0.000462719	0.00562129	-0.729248	NOT
NADK2	-0.107727	6.05443	-3.48291	0.000712779	0.00758947	-0.729294	NOT
GDPD5	0.130847	6.23469	3.49208	0.000691124	0.00744663	-0.731749	NOT
ZDHHC15	-0.0526213	5.62194	-3.55333	0.000561642	0.00644345	-0.73193	NOT
GTF2I	-0.144191	6.06243	-3.48257	0.000713594	0.00759318	-0.734155	NOT
ZYX	0.0776198	6.68328	3.60074	0.000477513	0.00574532	-0.734211	NOT
TIMM21	-0.0705785	6.53166	-3.54139	0.000584938	0.00666845	-0.734221	NOT
AAGAB	-0.06919	5.70955	-3.54016	0.000587373	0.00667287	-0.734287	NOT
CLCN5	-0.0853705	5.76314	-3.52901	0.000610042	0.00681301	-0.737812	NOT
METAP1	-0.0868479	6.53154	-3.53792	0.000591866	0.00669692	-0.740917	NOT
FLT3LG	0.0860344	5.53971	3.5528	0.000562651	0.00645049	-0.741928	NOT
WDR76	-0.0727904	5.76087	-3.52743	0.000613329	0.00681301	-0.742356	NOT
CCNB2	-0.246994	6.09019	-3.4839	0.000710423	0.00757924	-0.74398	NOT
SDHAF2	0.0565974	6.39555	3.51388	0.000642124	0.00706814	-0.746031	NOT
SLC7A8	0.07127	6.47364	3.53333	0.000601172	0.00674988	-0.746624	NOT
VPS13A	-0.106171	6.05021	-3.47709	0.000726855	0.0076841	-0.747993	NOT
PCOLCE	0.0677112	6.83836	3.65337	0.00039812	0.00500445	-0.75018	NOT
PRPH2	-0.0637108	5.91833	-3.49186	0.000691653	0.00744727	-0.750188	NOT
CDH2	-0.148226	6.34907	-3.49042	0.000694996	0.00746382	-0.751751	NOT
LUC7L	-0.14607	5.88436	-3.50241	0.000667478	0.00727837	-0.752133	NOT
UBE2Q1	0.0379265	6.55304	3.55003	0.000567977	0.00649828	-0.752398	NOT
BAG5	-0.252821	6.16868	-3.47801	0.00072462	0.00767043	-0.752702	NOT
GRAMD4	0.112311	5.91279	3.48354	0.000711283	0.00758344	-0.753247	NOT
HADH	-0.0719975	6.36987	-3.49716	0.000679412	0.00736553	-0.755276	NOT
LEF1	-0.0890081	5.76695	-3.52256	0.000623518	0.00691003	-0.756077	NOT
ZNF43	-0.161325	6.23237	-3.47171	0.000740086	0.00778594	-0.76562	NOT
MTMR12	-0.0669503	5.83613	-3.50306	0.000666026	0.0072674	-0.7662	NOT
FBXO22	-0.173256	5.72803	-3.52849	0.000611116	0.00681301	-0.767897	NOT
IMP4	0.0971534	6.5077	3.53635	0.000595036	0.00671311	-0.770679	NOT
SLC47A1	-0.344113	6.11841	-3.48136	0.000716503	0.00760922	-0.770839	DOWN
GPN2	0.139398	6.28461	3.48683	0.000703444	0.00752449	-0.774662	NOT
ADCY2	-0.114419	5.90821	-3.48843	0.000699665	0.00750378	-0.77524	NOT
PPP1R16B	0.0942823	5.92678	3.47485	0.000732342	0.00773207	-0.775663	NOT
DPY19L4	-0.105624	5.84459	-3.50045	0.000671897	0.0073008	-0.775837	NOT
ZNF683	0.0979554	6.11483	3.46448	0.000758263	0.00792044	-0.775985	NOT
TRAF1	0.0806436	5.77166	3.50417	0.000663529	0.00724501	-0.776201	NOT
SEPHS1	-0.0867311	6.3905	-3.49324	0.000688439	0.00742739	-0.77772	NOT
TICRR	-0.129195	5.54218	-3.54075	0.000586194	0.00667287	-0.780161	NOT
ADRM1	0.109358	6.53035	3.54049	0.00058672	0.00667287	-0.780177	NOT
IGFLR1	0.117475	6.26014	3.47902	0.00072217	0.00765942	-0.781664	NOT
SNX29	0.13538	5.9505	3.46666	0.000752743	0.00788106	-0.788527	NOT
MADCAM1	0.0934615	6.15425	3.46219	0.00076408	0.00796903	-0.789462	NOT
ZNF34	-0.058288	5.92781	-3.47649	0.000728313	0.00769452	-0.791439	NOT
PDLIM2	0.111304	6.51743	3.53339	0.000601045	0.00674988	-0.791626	NOT
ALMS1	-0.0923123	6.25401	-3.4655	0.000755654	0.00790646	-0.792242	NOT
CCDC127	0.0442289	6.42865	3.50567	0.000660185	0.00722302	-0.793023	NOT
MANF	0.0445529	6.63689	3.56302	0.000543376	0.00631394	-0.794263	NOT
PKMYT1	-0.142016	6.10067	-3.45992	0.000769907	0.0080184	-0.795264	NOT
TMEM192	-0.08649	6.30467	-3.47162	0.000740312	0.00778594	-0.795547	NOT
BRCA2	-0.125918	5.48529	-3.53393	0.000599949	0.00674988	-0.796469	NOT
LAMTOR2	0.100533	6.50786	3.52745	0.000613279	0.00681301	-0.799532	NOT
BOD1	-0.0553651	6.58467	-3.53289	0.000602067	0.00675501	-0.810012	NOT
EDEM2	0.0708044	6.3469	3.48303	0.000712493	0.00758947	-0.811275	NOT
GGH	-0.173752	6.15825	-3.45434	0.000784407	0.00811866	-0.81233	NOT
MZB1	0.150024	5.86906	3.46932	0.000746063	0.00782622	-0.812855	NOT
FCGR3B	0.122955	6.01297	3.44956	0.00079703	0.00822841	-0.825644	NOT
ANXA4	0.119752	6.70939	3.58332	0.000506929	0.00601923	-0.832222	NOT
SPOCK1	0.160655	6.29895	3.47142	0.000740813	0.00778618	-0.834185	NOT
ACADL	-0.146523	5.90137	-3.47204	0.000739286	0.0077852	-0.835642	NOT
CISD1	0.0765425	6.51551	3.51537	0.000638894	0.00704687	-0.838263	NOT
MTURN	-0.162045	6.12156	-3.44471	0.00081006	0.00832598	-0.842103	NOT
KLC1	-0.105118	6.03972	-3.44709	0.000803641	0.00827358	-0.842146	NOT
SLC4A2	0.112055	6.32414	3.47056	0.000742959	0.0078037	-0.842932	NOT
TWSG1	-0.153409	6.11323	-3.44394	0.000812139	0.00833876	-0.843971	NOT
SNX33	0.0710263	6.30824	3.46407	0.000759289	0.00792414	-0.845601	NOT
SPATA2L	0.0916627	6.40992	3.48715	0.000702682	0.00752128	-0.846345	NOT
DLAT	-0.11449	6.10107	-3.44088	0.000820462	0.00839582	-0.849391	NOT
SNF8	0.0488543	6.53908	3.51546	0.000638698	0.00704687	-0.851639	NOT
PER2	0.104946	6.45395	3.49622	0.000681549	0.00738239	-0.854107	NOT
SLC7A5	0.192333	6.25424	3.45726	0.000776788	0.00806067	-0.859732	NOT
PDE6D	0.0529283	6.29235	3.45482	0.000783151	0.00811597	-0.861504	NOT
LYPLA2	0.0811374	6.5261	3.51085	0.000648715	0.00711664	-0.862738	NOT
ANKRD33B	0.136595	5.69689	3.48756	0.000701721	0.00751593	-0.863763	NOT
ANXA11	0.071899	6.7715	3.59184	0.000492331	0.00587736	-0.865172	NOT
TSPYL5	-0.0915874	6.45388	-3.47856	0.000723269	0.00766111	-0.865396	NOT
CYB561D2	0.152236	6.40954	3.4846	0.000708739	0.00756623	-0.865556	NOT
MED1	-0.0941329	6.11041	-3.43386	0.000839884	0.00855695	-0.867464	NOT
LRRC37A3	-0.108486	6.11647	-3.43363	0.000840507	0.00855794	-0.869138	NOT
AGAP3	0.065193	6.46698	3.49064	0.000694496	0.00746382	-0.873368	NOT
MATK	0.153746	5.92579	3.44109	0.000819895	0.00839529	-0.873891	NOT
PTCD2	-0.0922741	6.06424	-3.43281	0.000842817	0.00856539	-0.877227	NOT
NEK2	-0.254517	5.77626	-3.48605	0.000705302	0.00753448	-0.877485	NOT
FAM120AOS	-0.103214	6.03964	-3.43534	0.000835756	0.00853558	-0.877515	NOT
NDP	-0.155192	6.36784	-3.45214	0.000790206	0.00817349	-0.87794	NOT
FAM131A	0.112132	6.37433	3.46965	0.00074524	0.00782262	-0.878916	NOT
CCDC80	-0.114609	6.13641	-3.43001	0.000850696	0.00861859	-0.879678	NOT
GATAD1	-0.0882371	6.43297	-3.4675	0.000750611	0.00786885	-0.885451	NOT
MSH6	-0.120298	6.46966	-3.47341	0.000735886	0.00775943	-0.885931	NOT
SPRYD4	0.123937	6.21612	3.43815	0.00082797	0.00846202	-0.887294	NOT
HVCN1	0.0678548	6.34912	3.45751	0.000776153	0.00806067	-0.890715	NOT
CBX7	0.0894556	6.46784	3.48621	0.000704925	0.00753448	-0.892979	NOT
PLIN3	0.08859	6.61566	3.52885	0.000610376	0.00681301	-0.893139	NOT
AOX1	0.191152	5.97606	3.42935	0.00085258	0.0086323	-0.895752	NOT
ZNF354A	-0.109586	6.07043	-3.42643	0.000860886	0.00866257	-0.897681	NOT
CNN1	0.181073	6.36029	3.46456	0.000758048	0.00792044	-0.897749	NOT
ZNF711	-0.162228	5.60728	-3.50049	0.000671807	0.0073008	-0.898357	NOT
PSAP	0.0522639	6.80621	3.59242	0.000491349	0.00587275	-0.900499	NOT
USP48	-0.0530988	6.17776	-3.42336	0.000869709	0.00872169	-0.901092	NOT
PAPLN	0.121062	6.52813	3.50163	0.000669238	0.00729268	-0.903056	NOT
CCL2	0.125871	6.25715	3.43916	0.000825188	0.00843888	-0.90357	NOT
ZNF184	-0.0902343	6.24948	-3.42774	0.000857136	0.00864836	-0.905561	NOT
LTBP1	-0.14949	6.15952	-3.42215	0.000873231	0.00874896	-0.906852	NOT
PSMB6	0.0465913	6.66785	3.53814	0.000591428	0.00669692	-0.907112	NOT
ZNF546	-0.0342965	5.56816	-3.49891	0.000675415	0.00733057	-0.914757	NOT
KAZALD1	-0.246708	5.58373	-3.49208	0.000691136	0.00744663	-0.915793	NOT
SRFBP1	-0.129868	6.02386	-3.42562	0.000863207	0.00868056	-0.916196	NOT
MYDGF	0.0727379	6.64994	3.53112	0.000605685	0.00678159	-0.91758	NOT
NEK9	-0.089592	6.53542	-3.48203	0.000714887	0.00759701	-0.917868	NOT
FAM120B	-0.11097	6.29736	-3.42795	0.000856538	0.00864836	-0.922317	NOT
FYCO1	-0.0469645	5.96126	-3.42701	0.000859228	0.00865122	-0.92407	NOT
SDC1	0.190581	6.16414	3.42369	0.000868762	0.00872027	-0.925316	NOT
ZFP82	-0.109767	5.97091	-3.42734	0.000858281	0.00864836	-0.928685	NOT
ZNF780A	-0.111284	5.78213	-3.4644	0.000758449	0.00792044	-0.929842	NOT
MTCH1	0.0536012	6.85232	3.60162	0.000476073	0.00573697	-0.931662	NOT
CEP57L1	-0.0941491	5.75523	-3.46708	0.00075167	0.00787489	-0.936839	NOT
PRKAB1	0.060897	6.41706	3.45725	0.000776825	0.00806067	-0.937704	NOT
PSMD8	0.0681574	6.68893	3.53748	0.000592749	0.00669952	-0.939256	NOT
HS3ST3A1	0.159985	5.45874	3.48912	0.000698045	0.00749134	-0.940024	NOT
ZNF439	-0.139611	5.83183	-3.44998	0.000795935	0.00822231	-0.945835	NOT
MORN4	-0.0485605	6.09566	-3.4064	0.000920023	0.00909472	-0.947736	NOT
BCL2L10	0.0836222	5.71714	3.45958	0.000770788	0.00801846	-0.950781	NOT
CD63	0.0310555	7.01217	3.66384	0.000383899	0.0048708	-0.952265	NOT
ADAT2	-0.140069	5.90704	-3.43219	0.000844545	0.00856968	-0.953083	NOT
MAP3K3	0.171619	6.3057	3.43446	0.00083819	0.00855038	-0.953372	NOT
SPAST	-0.080593	5.8332	-3.4435	0.000813323	0.00834373	-0.954288	NOT
PEX1	-0.102271	6.1232	-3.40341	0.000929171	0.00915183	-0.959163	NOT
ZNF16	-0.0751869	6.05718	-3.4053	0.000923401	0.00911705	-0.959583	NOT
IL33	-0.139307	6.2661	-3.40934	0.000911107	0.00903399	-0.96405	NOT
LPAR5	0.2383	5.70495	3.44387	0.000812327	0.00833876	-0.964175	NOT
PPP1R35	0.118743	6.40134	3.44778	0.000801784	0.00826177	-0.966666	NOT
PPP2R2C	-0.1274	5.63526	-3.47717	0.000726671	0.0076841	-0.96669	NOT
DSG2	-0.15883	5.91058	-3.4278	0.000856982	0.00864836	-0.96795	NOT
HOXB2	0.084992	6.53366	3.47859	0.000723214	0.00766111	-0.970924	NOT
MSH2	-0.201959	6.17633	-3.40202	0.00093348	0.00918317	-0.974131	NOT
IL1RAP	-0.0644448	5.90513	-3.4209	0.000876858	0.00876912	-0.97466	NOT
RABL3	-0.0859241	6.14315	-3.39771	0.000946862	0.00926662	-0.975061	NOT
GCNT3	0.228287	6.17094	3.40978	0.000909795	0.00902648	-0.977772	NOT
RNF217	0.10531	6.28976	3.41802	0.000885279	0.00884248	-0.981566	NOT
PSENEN	0.0998473	6.54893	3.48018	0.000719352	0.0076345	-0.983489	NOT
CNN2	0.0823674	6.52838	3.47245	0.000738273	0.00777957	-0.984659	NOT
VPS9D1	0.0851739	6.17364	3.39883	0.000943363	0.00926662	-0.984969	NOT
EPS8L2	0.138101	6.33506	3.42795	0.000856542	0.00864836	-0.985154	NOT
MX2	0.0914324	6.1655	3.39764	0.000947083	0.00926662	-0.987258	NOT
LZTR1	0.0760157	6.37834	3.43236	0.000844075	0.00856968	-0.989116	NOT
ANHX	-0.0949192	6.03187	-3.3977	0.000946889	0.00926662	-0.992034	NOT
TMEM106C	-0.140948	6.37285	-3.41628	0.00089041	0.00888283	-0.992246	NOT
ROR1	-0.096256	6.11881	-3.39155	0.000966322	0.00939281	-0.994361	NOT
DGKZ	0.0730169	6.39806	3.43403	0.000839411	0.00855695	-0.997486	NOT
GALNT10	-0.102408	6.08983	-3.38858	0.00097583	0.00945139	-1.00698	NOT
MBOAT1	-0.116818	6.3517	-3.40824	0.000914454	0.00905615	-1.00867	NOT
FAHD1	0.110855	6.16731	3.38967	0.00097234	0.00942881	-1.01442	NOT
GPKOW	0.0399341	6.35316	3.41599	0.000891269	0.00888596	-1.01473	NOT
CXCL16	0.183268	6.22187	3.40015	0.000939256	0.00923441	-1.01616	NOT
B3GNT8	0.17423	5.83208	3.40753	0.000916611	0.009072	-1.01655	NOT
FBF1	-0.0813471	6.16393	-3.3841	0.000990352	0.00956362	-1.01726	NOT
PNCK	-0.107589	5.99141	-3.39465	0.000956501	0.00932517	-1.01799	NOT
REPS2	-0.101179	5.885	-3.41131	0.00090518	0.00899712	-1.02251	NOT
NFYA	-0.0889994	5.96482	-3.39504	0.000955264	0.00931869	-1.02557	NOT
MMRN2	0.10225	6.23985	3.39446	0.000957098	0.00932541	-1.026	NOT
ELF3	0.150451	6.16581	3.3868	0.000981581	0.00949017	-1.02926	NOT
JAG2	0.0806803	6.22614	3.38986	0.000971743	0.00942863	-1.03006	NOT
ZNF134	-0.0764042	6.0387	-3.38273	0.000994858	0.00959007	-1.0322	NOT
GPR84	0.130939	5.45074	3.45977	0.00077029	0.0080184	-1.03317	NOT
ATG9A	0.0788382	6.39136	3.42096	0.000876676	0.00876912	-1.03373	NOT
SYNPO	0.118257	6.31869	3.40718	0.000917664	0.00907691	-1.03405	NOT
CHEK1	-0.136353	5.63561	-3.45444	0.000784149	0.00811866	-1.03666	NOT
MANBA	-0.0783061	6.19161	-3.37876	0.00100794	0.00967575	-1.03734	NOT
SPIDR	-0.129057	6.19961	-3.37945	0.00100566	0.00966559	-1.03745	NOT
G3BP1	-0.0846657	6.03129	-3.37984	0.00100436	0.00965879	-1.04423	NOT
GRB2	0.073061	6.28417	3.39377	0.000959271	0.00933542	-1.04573	NOT
ALDH7A1	-0.0911653	6.53939	-3.44118	0.000819635	0.00839529	-1.04686	NOT
EHHADH	-0.123186	5.89403	-3.40234	0.000932483	0.0091789	-1.04826	NOT
SP1	-0.109616	5.90992	-3.39813	0.000945546	0.00926662	-1.04901	NOT
GSTA1	-0.0548628	5.96462	-3.38503	0.000987323	0.00954002	-1.05031	NOT
ZNF155	-0.0996312	5.64707	-3.44873	0.000799253	0.00824612	-1.05112	NOT
CLPP	0.11751	6.49084	3.44258	0.000815816	0.00836404	-1.05266	NOT
TAF1	-0.0944749	5.92846	-3.39178	0.000965601	0.00939141	-1.05496	NOT
TSNAXIP1	-0.054037	5.88907	-3.39685	0.000949554	0.00926854	-1.05505	NOT
NAPSA	0.105579	5.83875	3.39723	0.000948356	0.00926795	-1.0557	NOT
OGFR	0.0800803	6.32299	3.39802	0.000945907	0.00926662	-1.05729	NOT
DNPEP	0.106572	6.40808	3.41803	0.000885232	0.00884248	-1.06023	NOT
PRDX5	0.0519279	6.86223	3.56554	0.000538718	0.00626876	-1.06032	NOT
PPFIBP2	0.192095	6.16289	3.37859	0.0010085	0.00967575	-1.06102	NOT
ACOT4	0.162047	6.03022	3.37141	0.00103261	0.00982732	-1.06119	NOT
BCAR1	0.0797665	6.25513	3.38364	0.000991881	0.00956704	-1.06211	NOT
DOCK8	0.212223	5.93637	3.37696	0.00101392	0.00971278	-1.06219	NOT
DEPTOR	0.144126	6.54346	3.45657	0.000778583	0.00807377	-1.06293	NOT
COMTD1	0.159506	6.21227	3.38139	0.000999234	0.00962656	-1.06359	NOT
ZNF566	-0.083301	5.75719	-3.42453	0.000866345	0.00870138	-1.06474	NOT
PRR15	-0.181123	6.44112	-3.40364	0.00092849	0.00915065	-1.06511	NOT
BRIP1	-0.125615	5.4756	-3.44698	0.000803946	0.00827358	-1.06559	NOT
LST1	0.160546	6.08179	3.36987	0.00103785	0.00984719	-1.0656	NOT
CACNA1D	-0.149064	6.0811	-3.37082	0.00103463	0.00983952	-1.06866	NOT
DNAJB1	0.0795789	6.49589	3.43517	0.000836216	0.00853558	-1.0713	NOT
LYRM9	-0.0989348	5.88806	-3.39401	0.0009585	0.00933348	-1.0726	NOT
APOL1	0.113414	6.5355	3.4482	0.000800677	0.00825559	-1.07388	NOT
MRPL54	0.123017	6.57505	3.45868	0.00077312	0.00803759	-1.08105	NOT
ELOVL6	-0.130592	6.08863	-3.36485	0.00105511	0.00998188	-1.08186	NOT
ST20	0.0710629	6.29808	3.38392	0.000990964	0.00956386	-1.083	NOT
RGS7BP	-0.148372	5.73042	-3.4254	0.000863854	0.00868171	-1.08521	NOT
TGFB1I1	0.079259	6.6996	3.49457	0.000685356	0.0074148	-1.09013	NOT
BORA	-0.111016	5.97652	-3.37137	0.00103274	0.00982732	-1.09491	NOT
ZNF175	-0.0825845	6.10731	-3.35664	0.00108389	0.0101481	-1.09802	NOT
ICAM2	0.150442	6.15677	3.36223	0.00106423	0.010039	-1.10001	NOT
TMEM254	-0.0770991	6.11417	-3.35557	0.00108771	0.010178	-1.10019	NOT
SEMA4F	-0.044013	5.81008	-3.39834	0.000944881	0.00926662	-1.10065	NOT
GPRASP1	-0.148351	6.32874	-3.37149	0.00103234	0.00982732	-1.10282	NOT
IER3IP1	0.0971114	6.19231	3.36025	0.00107116	0.0100752	-1.10803	NOT
MRPS18B	0.0703562	6.40463	3.39782	0.00094651	0.00926662	-1.11185	NOT
HYLS1	-0.104545	6.10631	-3.35074	0.00110505	0.0103048	-1.11778	NOT
TRH	-0.342983	6.00176	-3.37647	0.00101556	0.00972066	-1.11953	DOWN
GNAI2	0.114734	6.53189	3.43206	0.000844915	0.00856968	-1.12035	NOT
DZANK1	-0.0599452	5.53915	-3.43302	0.000842218	0.00856491	-1.12068	NOT
DRP2	-0.073045	5.45138	-3.42874	0.000854297	0.00864432	-1.12274	NOT
WDR1	0.0420926	6.76541	3.5053	0.000660993	0.007227	-1.12306	NOT
RABAC1	0.0972779	6.74188	3.50105	0.000670559	0.0073008	-1.12534	NOT
ID4	0.089766	6.8609	3.54807	0.000571789	0.00653226	-1.12772	NOT
DNAJC28	-0.0650958	5.45129	-3.4273	0.000858412	0.00864836	-1.12798	NOT
TULP4	-0.0698773	6.36265	-3.3716	0.00103197	0.00982732	-1.13372	NOT
STYK1	0.254371	5.68542	3.38889	0.000974838	0.0094474	-1.13843	NOT
BCKDHB	-0.185575	5.91071	-3.37207	0.00103036	0.00982732	-1.14112	NOT
DNAJC19	-0.057109	6.31841	-3.36109	0.00106819	0.0100531	-1.14117	NOT
UCP2	0.107355	6.52818	3.42327	0.000869974	0.00872169	-1.14248	NOT
DPP10	-0.122484	5.41745	-3.41712	0.000887932	0.00886355	-1.1433	NOT
DHRSX	0.166801	6.19144	3.34899	0.00111138	0.0103443	-1.1536	NOT
CAPNS1	0.063745	6.84933	3.53186	0.000604176	0.00676935	-1.15459	NOT
EXO1	-0.109808	5.71836	-3.4037	0.000928301	0.00915065	-1.15555	NOT
INHBB	0.183098	6.00057	3.34101	0.00114077	0.0105712	-1.15603	NOT
NGB	-0.0915706	5.64946	-3.41296	0.00090026	0.00895916	-1.15984	NOT
CD151	0.0875632	6.63772	3.45046	0.000794657	0.00821432	-1.16087	NOT
TST	0.117383	6.61393	3.44496	0.00080938	0.00832425	-1.1612	NOT
TRPC4	0.246362	5.44631	3.41384	0.000897649	0.00894409	-1.1613	NOT
SLC46A2	-0.424767	5.78259	-3.38831	0.000976711	0.00945431	-1.16557	DOWN
TMEM100	-0.170963	6.0587	-3.34029	0.00114345	0.010584	-1.16879	NOT
ZNF514	-0.176181	6.20353	-3.33527	0.00116235	0.0107286	-1.17178	NOT
COL1A2	-0.0380962	7.09816	-3.62869	0.000433658	0.00536426	-1.17443	NOT
NELL2	-0.103227	6.03981	-3.33409	0.00116684	0.0107578	-1.18051	NOT
EYA2	-0.0985496	6.38321	-3.35814	0.00107858	0.0101046	-1.18166	NOT
OTUD3	-0.0764742	6.08058	-3.32915	0.00118577	0.0108953	-1.182	NOT
OPN3	-0.098579	6.45241	-3.37331	0.00102619	0.0097993	-1.18384	NOT
VEGFC	0.0793979	6.27914	3.34656	0.00112026	0.0104146	-1.18546	NOT
COA1	-0.130071	5.69882	-3.3973	0.000948153	0.00926795	-1.18683	NOT
ELL	0.225116	5.71316	3.37008	0.00103714	0.00984719	-1.18746	NOT
TAF10	0.0760806	6.72985	3.47402	0.000734373	0.00774849	-1.18907	NOT
GNL3	-0.0968579	5.96235	-3.3407	0.00114193	0.010576	-1.19057	NOT
ST6GAL1	0.105392	6.40738	3.37401	0.00102382	0.00978819	-1.19311	NOT
EHF	-0.197804	5.872	-3.36332	0.00106041	0.0100204	-1.19314	NOT
RNF7	0.0383122	6.55459	3.40853	0.000913562	0.00905282	-1.19367	NOT
CEP55	-0.191529	5.87186	-3.36131	0.00106744	0.0100519	-1.198	NOT
CENPK	-0.189543	5.91126	-3.35326	0.00109597	0.0102494	-1.19807	NOT
CDC14A	-0.139772	5.73212	-3.3872	0.000980283	0.00948325	-1.20013	NOT
RABEP1	-0.126462	5.78693	-3.37445	0.00102234	0.00977976	-1.20333	NOT
TSPAN5	-0.0943224	6.38795	-3.35164	0.00110181	0.0102863	-1.20503	NOT
SLC8B1	0.0699676	6.32629	3.34887	0.00111184	0.0103443	-1.20509	NOT
CDC42SE1	0.0569618	6.57406	3.41222	0.000902467	0.00897563	-1.20544	NOT
MTX3	-0.0891239	6.31822	-3.33616	0.00115898	0.0107035	-1.21051	NOT
SRPX	0.0743978	6.57216	3.4109	0.000906438	0.00899865	-1.21241	NOT
LRRC4B	-0.0915881	5.44085	-3.39703	0.000949006	0.00926854	-1.21514	NOT
ZNF391	-0.0444487	5.72929	-3.37877	0.0010079	0.00967575	-1.21647	NOT
GFER	0.234799	6.14852	3.3263	0.00119685	0.0109477	-1.22171	NOT
RNF214	-0.0612086	6.07028	-3.31544	0.00123987	0.0112126	-1.22244	NOT
GMEB1	-0.0675628	5.98039	-3.32538	0.00120042	0.0109627	-1.22263	NOT
ADIRF	0.227473	6.37326	3.36342	0.00106005	0.0100204	-1.22299	NOT
KIAA0319L	-0.109341	6.08473	-3.31576	0.00123861	0.0112126	-1.22473	NOT
EDF1	0.0521658	6.81602	3.49433	0.000685907	0.0074148	-1.22509	NOT
NUP205	-0.0935858	6.293	-3.32659	0.00119573	0.0109477	-1.22572	NOT
YIPF3	0.0984611	6.51787	3.39079	0.00096874	0.00940509	-1.23008	NOT
ARHGAP23	0.104893	6.33595	3.34346	0.00113167	0.0104989	-1.2342	NOT
MPP5	-0.0808852	5.83385	-3.35056	0.00110571	0.010305	-1.23525	NOT
SETD2	-0.074867	6.45521	-3.35855	0.00107712	0.0101021	-1.23605	NOT
RAB9B	-0.0825681	5.79687	-3.35867	0.00107672	0.0101021	-1.23682	NOT
ERCC6L	-0.109849	5.74862	-3.37	0.00103742	0.00984719	-1.23939	NOT
TRIM61	-0.0709754	5.94444	-3.32548	0.00120004	0.0109627	-1.24029	NOT
NDST2	0.166703	5.2909	3.3801	0.00100349	0.00965615	-1.24129	NOT
PFN2	-0.0743424	6.62454	-3.40394	0.000927557	0.00915065	-1.24194	NOT
PAXIP1	-0.0872484	6.28016	-3.31883	0.0012263	0.0111235	-1.24349	NOT
HLA-C	0.0293516	7.02164	3.57863	0.000515151	0.00609022	-1.24357	NOT
NUP155	-0.0961491	6.09085	-3.30821	0.00126934	0.0113996	-1.24427	NOT
DTNBP1	0.0371913	6.30888	3.32838	0.00118878	0.0109168	-1.24906	NOT
PCTP	-0.130419	6.33778	-3.32402	0.00120578	0.0109842	-1.25102	NOT
STK17B	0.109121	5.66073	3.37032	0.00103632	0.00984719	-1.25271	NOT
KCNN1	-0.099392	5.9274	-3.3251	0.00120152	0.0109658	-1.25543	NOT
ZNF496	-0.0548214	5.72242	-3.36775	0.00104509	0.00989858	-1.25582	NOT
SAMD13	-0.12019	5.84243	-3.34369	0.00113083	0.0104971	-1.25725	NOT
ZNF610	-0.0833614	5.9202	-3.32467	0.00120321	0.0109751	-1.258	NOT
ARFIP1	-0.161286	6.00116	-3.31444	0.00124393	0.0112271	-1.2626	NOT
PCSK9	-0.0756371	5.70584	-3.36963	0.00103865	0.00984906	-1.26294	NOT
SUPT4H1	0.0795088	6.51794	3.37824	0.00100967	0.00968133	-1.26374	NOT
SLC1A5	0.0730427	6.37251	3.33942	0.00114673	0.0106084	-1.26505	NOT
FECH	-0.0973837	5.98781	-3.31107	0.00125761	0.0113046	-1.26659	NOT
ZGPAT	0.100217	6.29649	3.3239	0.00120624	0.0109842	-1.26664	NOT
ALDOA	0.0451015	6.92738	3.52811	0.000611903	0.00681301	-1.26827	NOT
KIAA1549L	-0.0378124	5.60999	-3.38064	0.00100171	0.00964468	-1.26989	NOT
ZFP37	-0.0842961	5.89213	-3.32415	0.00120524	0.0109842	-1.27636	NOT
IER5	0.0769094	6.46631	3.359	0.00107554	0.0100989	-1.27802	NOT
TOB1	0.0851882	6.67168	3.42141	0.000875375	0.00876505	-1.28743	NOT
EZH2	-0.186595	6.03447	-3.30321	0.00129007	0.0115539	-1.28871	NOT
YRDC	0.0717971	6.33083	3.32133	0.00121636	0.011064	-1.29021	NOT
CCL5	0.170801	6.33134	3.32754	0.00119203	0.0109343	-1.29126	NOT
PBX2	0.108432	6.14719	3.29249	0.00133566	0.0118582	-1.29668	NOT
RIPPLY3	-0.119779	5.8602	-3.32635	0.00119665	0.0109477	-1.29725	NOT
SMIM3	0.0810824	6.31394	3.31575	0.00123864	0.0112126	-1.29779	NOT
IFIH1	-0.0570511	5.57415	-3.37363	0.00102509	0.00979454	-1.29934	NOT
TMEM219	0.0998226	6.63851	3.4062	0.00092066	0.00909549	-1.30168	NOT
ZBTB4	0.0585857	6.7084	3.42744	0.000858008	0.00864836	-1.30285	NOT
NAP1L3	-0.138551	6.37564	-3.3124	0.00125218	0.0112828	-1.30536	NOT
CFH	-0.136316	6.12876	-3.28674	0.0013607	0.0120147	-1.30804	NOT
CDR2L	0.0908059	6.35892	3.32289	0.00121022	0.0110144	-1.30828	NOT
RACGAP1	-0.125833	6.29047	-3.2967	0.00131758	0.0117551	-1.3093	NOT
GNPTG	0.068921	6.48111	3.35184	0.00110108	0.0102854	-1.30989	NOT
GPS2	0.0719958	6.5564	3.37306	0.00102701	0.00980141	-1.31224	NOT
ARHGEF39	-0.124752	5.53401	-3.36819	0.00104357	0.00988998	-1.31356	NOT
AP5S1	0.133698	6.30736	3.31111	0.00125744	0.0113046	-1.31752	NOT
MOCOS	0.173435	6.21408	3.29681	0.00131712	0.0117551	-1.31829	NOT
TNNC1	-0.428652	5.51189	-3.34645	0.00112067	0.0104146	-1.31885	DOWN
EXO5	-0.0724611	5.61946	-3.36252	0.00106319	0.010035	-1.32312	NOT
ZNF304	-0.118462	6.0636	-3.28398	0.00137291	0.0120637	-1.32388	NOT
TEX264	0.116884	6.41023	3.33169	0.00117601	0.010824	-1.3244	NOT
MEOX1	0.136223	5.90175	3.29409	0.00132878	0.0118218	-1.32449	NOT
KLF2	0.0985823	6.5393	3.3652	0.0010539	0.00997627	-1.32706	NOT
RFC5	-0.10628	6.23654	-3.28377	0.0013738	0.012065	-1.32855	NOT
ABLIM3	0.155233	5.99073	3.28191	0.00138208	0.0120997	-1.32974	NOT
RBM24	-0.123231	6.16127	-3.27863	0.00139679	0.012175	-1.33031	NOT
CDO1	-0.121678	6.2534	-3.28465	0.0013699	0.0120637	-1.33069	NOT
IGSF21	0.0767169	5.30148	3.34944	0.00110976	0.0103368	-1.33113	NOT
ZNF490	-0.0446508	6.09791	-3.27662	0.00140585	0.0122278	-1.33114	NOT
DNAJC10	-0.20429	6.32572	-3.29184	0.00133844	0.0118696	-1.332	NOT
ZNF839	-0.0403357	5.93877	-3.29248	0.00133569	0.0118582	-1.3354	NOT
CD248	0.0701087	6.68953	3.41094	0.000906311	0.00899865	-1.33544	NOT
TMEM237	-0.0894961	6.13718	-3.27559	0.00141054	0.0122555	-1.33588	NOT
RMI2	-0.109693	6.18335	-3.27665	0.00140572	0.0122278	-1.33759	NOT
SMAD5	-0.122936	6.20211	-3.27763	0.00140131	0.0122014	-1.33809	NOT
TMEM117	-0.125757	6.0276	-3.28192	0.00138206	0.0120997	-1.34153	NOT
PYROXD2	-0.114727	6.26154	-3.28125	0.00138505	0.0121034	-1.34393	NOT
P2RY6	0.102746	5.87093	3.29434	0.00132766	0.0118218	-1.34407	NOT
YARS2	-0.0556671	6.34203	-3.29729	0.00131505	0.0117453	-1.34443	NOT
ASIC2	-0.224213	5.76915	-3.3328	0.00117176	0.0107909	-1.34741	NOT
PPP2R3A	-0.0882635	5.98446	-3.28329	0.00137596	0.0120774	-1.34808	NOT
NEFM	-0.234054	5.84241	-3.31889	0.00122608	0.0111235	-1.34882	NOT
ZNF658	-0.12207	5.68529	-3.34459	0.00112751	0.0104723	-1.35262	NOT
FBXO6	0.314088	6.06735	3.2816	0.00138348	0.0121034	-1.35668	UP
RPH3AL	0.183751	6.13534	3.27533	0.00141173	0.0122593	-1.35688	NOT
ZKSCAN5	-0.114386	5.98087	-3.28121	0.00138521	0.0121034	-1.36032	NOT
SLC25A14	-0.0646612	6.29094	-3.2811	0.00138572	0.0121034	-1.36209	NOT
SCMH1	0.0426395	6.36952	3.30328	0.00128978	0.0115539	-1.36419	NOT
PRG3	-0.0626254	5.57436	-3.35197	0.00110061	0.0102854	-1.36478	NOT
XPA	-0.067939	6.33567	-3.28695	0.0013598	0.0120147	-1.36883	NOT
ADPRHL2	0.0868106	6.45714	3.32677	0.00119501	0.0109477	-1.36952	NOT
CD177	0.104286	5.7472	3.31096	0.00125807	0.0113046	-1.37436	NOT
HIP1R	0.0946924	6.34686	3.29772	0.00131323	0.0117355	-1.37529	NOT
MIF4GD	0.0853791	6.44148	3.3195	0.00122363	0.0111116	-1.37844	NOT
CBR1	0.0964888	6.28922	3.28401	0.00137277	0.0120637	-1.37929	NOT
FBN3	-0.126421	5.72902	-3.32734	0.00119278	0.0109351	-1.38121	NOT
ZDHHC21	-0.105749	6.02021	-3.2677	0.00144684	0.0124803	-1.38203	NOT
KRT19	0.0768464	6.73459	3.41318	0.000899591	0.00895797	-1.38379	NOT
POLG2	-0.0702664	6.18913	-3.26019	0.00148222	0.0126901	-1.38586	NOT
SCGB2A2	0.454659	5.66144	3.28988	0.00134699	0.011921	-1.38939	UP
TPM4	-0.0800941	5.77548	-3.31185	0.00125442	0.0112968	-1.39135	NOT
NDUFS7	0.127543	6.42969	3.31483	0.00124235	0.011223	-1.39179	NOT
CARS2	-0.0936761	5.48674	-3.34151	0.0011389	0.0105599	-1.39257	NOT
DHCR24	0.114706	6.45659	3.31954	0.00122346	0.0111116	-1.39657	NOT
NAGK	0.0567706	6.61515	3.36261	0.00106288	0.010035	-1.39753	NOT
THRSP	-0.0902746	5.75223	-3.31535	0.00124026	0.0112126	-1.39869	NOT
FEN1	-0.0999675	6.31934	-3.27127	0.00143029	0.0123875	-1.40065	NOT
C11orf68	0.0957762	6.48759	3.32536	0.00120051	0.0109627	-1.40075	NOT
MIDN	0.144361	6.38009	3.29931	0.0013065	0.0116818	-1.40368	NOT
CERS6	-0.119084	6.39579	-3.28442	0.00137094	0.0120637	-1.40442	NOT
SART1	0.0473524	6.39044	3.29394	0.00132942	0.0118218	-1.40771	NOT
CEP120	-0.0985542	5.79234	-3.30342	0.00128921	0.0115539	-1.40789	NOT
RELA	0.0677984	6.58954	3.35142	0.00110257	0.0102875	-1.40862	NOT
SLFN11	-0.0953963	6.13882	-3.25048	0.00152909	0.0129809	-1.40913	NOT
CHN1	-0.121799	6.22317	-3.25407	0.00151159	0.0128457	-1.4109	NOT
SPATA6	-0.0779264	5.78603	-3.30241	0.00129343	0.0115776	-1.41164	NOT
ARHGEF9	-0.0955877	5.86708	-3.28448	0.00137068	0.0120637	-1.41171	NOT
ZSWIM8	0.0499661	6.56098	3.33857	0.00114991	0.0106318	-1.41494	NOT
MCU	0.0848652	6.28392	3.26978	0.00143717	0.0124318	-1.41572	NOT
PARP1	-0.06462	6.51527	-3.31472	0.00124279	0.011223	-1.41684	NOT
TMC4	0.0926185	6.52498	3.33022	0.00118165	0.0108636	-1.418	NOT
CHST7	0.186165	6.22385	3.26416	0.00146339	0.0125805	-1.42085	NOT
PHC1	-0.0803439	6.39787	-3.28188	0.00138221	0.0120997	-1.42137	NOT
SLC2A8	0.139103	6.41786	3.30121	0.00129847	0.0116164	-1.42545	NOT
CCDC113	-0.147186	6.00734	-3.25694	0.00149775	0.0127815	-1.42578	NOT
ISOC1	-0.0825669	6.59968	-3.33443	0.00116554	0.0107519	-1.42654	NOT
TXNDC15	0.0415598	6.63771	3.35924	0.00107472	0.0100989	-1.42698	NOT
RBAK	-0.0935491	5.6152	-3.32771	0.00119137	0.0109343	-1.42908	NOT
FAM78A	0.113148	6.05115	3.24357	0.0015633	0.0131828	-1.431	NOT
ZFAND3	0.0476775	6.42521	3.29457	0.00132669	0.0118218	-1.43188	NOT
MAPKAP1	0.0658064	6.28706	3.26317	0.00146807	0.0126008	-1.43323	NOT
ORAI1	0.151111	6.22073	3.25677	0.00149854	0.0127816	-1.43361	NOT
SUPT20H	-0.109968	6.08139	-3.24398	0.00156128	0.0131828	-1.43473	NOT
MTRF1L	-0.0559292	5.89676	-3.26764	0.00144713	0.0124803	-1.43476	NOT
KRTCAP2	0.0525093	6.83086	3.43301	0.000842244	0.00856491	-1.43622	NOT
XPO5	-0.0701648	6.05139	-3.24335	0.0015644	0.0131828	-1.43766	NOT
ZNF879	-0.0708855	6.00016	-3.24852	0.00153875	0.0130358	-1.43978	NOT
BSG	0.0929796	6.64309	3.36168	0.00106614	0.0100463	-1.44067	NOT
TRIB2	-0.138616	6.4922	-3.29373	0.00133029	0.0118231	-1.44168	NOT
ZNF630	-0.0918199	5.89549	-3.26742	0.00144813	0.0124823	-1.44286	NOT
BMPR1A	-0.143328	6.24073	-3.24353	0.00156353	0.0131828	-1.44581	NOT
DHX34	-0.0722488	5.64785	-3.31803	0.00122949	0.0111461	-1.4468	NOT
DUSP16	-0.0582663	5.84366	-3.27362	0.00141951	0.0123138	-1.45216	NOT
CEP95	-0.123778	5.86693	-3.27187	0.00142755	0.0123704	-1.45456	NOT
LAMTOR1	0.0716016	6.70451	3.37689	0.00101415	0.00971278	-1.45753	NOT
ARMC4	-0.0437609	5.86564	-3.26459	0.00146137	0.0125721	-1.46093	NOT
NR1H3	0.100373	6.33946	3.2663	0.00145335	0.012514	-1.46366	NOT
MSRB2	0.0713276	6.66037	3.35813	0.00107863	0.0101046	-1.46403	NOT
FOCAD	-0.0895042	6.25615	-3.23975	0.00158255	0.0132893	-1.46423	NOT
COLEC12	-0.15798	6.14111	-3.23339	0.00161507	0.0134929	-1.46501	NOT
ZDHHC16	0.0577353	6.53007	3.3128	0.00125055	0.0112743	-1.46593	NOT
HSF2	-0.10982	6.25024	-3.23729	0.00159503	0.0133597	-1.46777	NOT
RLN2	-0.0666775	5.68384	-3.30478	0.00128355	0.0115145	-1.46908	NOT
VAMP5	0.124646	6.31001	3.25933	0.00148631	0.0127105	-1.46962	NOT
BAK1	0.0982275	6.27396	3.24927	0.00153504	0.0130111	-1.47227	NOT
SPSB3	0.0833686	6.28413	3.25021	0.0015304	0.0129853	-1.47261	NOT
POT1	-0.133232	6.03849	-3.23428	0.00161044	0.0134611	-1.47756	NOT
PFN1	0.0447045	6.92836	3.46139	0.000766132	0.00798532	-1.47994	NOT
SLCO1C1	-0.0405651	5.4877	-3.31393	0.001246	0.0112395	-1.47998	NOT
THUMPD2	-0.0943188	6.18797	-3.22688	0.00164898	0.0137199	-1.48198	NOT
HLA-DPB1	0.0619548	6.6253	3.33839	0.00115059	0.010632	-1.48286	NOT
RNF40	0.10044	6.42491	3.28079	0.00138709	0.0121034	-1.48344	NOT
GFPT2	0.0918975	6.25726	3.24135	0.00157449	0.0132422	-1.48503	NOT
PPFIA1	-0.0796333	6.03598	-3.22845	0.00164073	0.0136582	-1.48635	NOT
CEP162	-0.102941	5.94199	-3.24307	0.00156582	0.0131828	-1.48873	NOT
USPL1	-0.0767319	5.73674	-3.28685	0.00136023	0.0120147	-1.49153	NOT
FAM13B	-0.0878498	6.49072	-3.28084	0.00138686	0.0121034	-1.49157	NOT
TNFAIP8	0.105145	6.13266	3.22401	0.00166412	0.0138316	-1.49161	NOT
RELT	0.152395	5.80162	3.25483	0.00150794	0.0128348	-1.49238	NOT
POR	0.0825301	6.47467	3.28984	0.00134716	0.011921	-1.49276	NOT
DNASE1L1	0.0697488	6.36944	3.26015	0.00148237	0.0126901	-1.49643	NOT
TMUB2	0.065237	6.40628	3.26883	0.00144158	0.0124521	-1.49714	NOT
TRIM24	-0.0645763	5.74217	-3.282	0.00138168	0.0120997	-1.50042	NOT
ZNF808	-0.106167	5.86491	-3.25497	0.00150724	0.0128348	-1.50191	NOT
RBM18	-0.0536039	6.12378	-3.21642	0.0017048	0.0140836	-1.50463	NOT
ATR	-0.19928	6.04185	-3.22885	0.00163863	0.0136547	-1.5056	NOT
RPP40	-0.0554631	6.27458	-3.22901	0.00163781	0.0136547	-1.50664	NOT
ZNF443	-0.0959489	6.35807	-3.24219	0.00157023	0.0132132	-1.50827	NOT
ZWINT	-0.142969	6.38396	-3.2441	0.0015607	0.0131828	-1.50993	NOT
CTNS	0.127581	6.22931	3.22847	0.00164062	0.0136582	-1.51501	NOT
DCTN2	0.0385651	6.64989	3.33374	0.00116816	0.0107639	-1.51638	NOT
CST3	0.0617835	6.8863	3.43191	0.000845343	0.00856968	-1.51846	NOT
MAP3K1	-0.137852	5.73525	-3.2801	0.0013902	0.0121241	-1.5189	NOT
SLC3A2	0.0729243	6.43565	3.2695	0.00143846	0.0124318	-1.5193	NOT
RECQL4	-0.123056	6.07343	-3.21572	0.00170863	0.0141081	-1.51978	NOT
DDX41	0.0443872	6.51377	3.28875	0.0013519	0.0119565	-1.52003	NOT
NUDT10	-0.0446847	6.16663	-3.21227	0.00172747	0.0142276	-1.52019	NOT
SLC6A2	0.0662292	5.29252	3.2842	0.00137193	0.0120637	-1.52143	NOT
MMP9	0.170726	6.03339	3.21423	0.00171672	0.0141677	-1.52144	NOT
INTU	-0.178134	5.94382	-3.23557	0.00160386	0.0134199	-1.52396	NOT
HLA-A	0.0326821	7.02301	3.49082	0.000694058	0.00746382	-1.52717	NOT
KLHL26	0.216192	5.95929	3.21644	0.00170469	0.0140836	-1.52802	NOT
RIMS3	0.103211	5.70231	3.2683	0.00144403	0.0124667	-1.53161	NOT
ABHD1	-0.0397381	5.7418	-3.26967	0.00143771	0.0124318	-1.5329	NOT
LARP4	-0.0827166	5.89778	-3.23531	0.00160518	0.013424	-1.53334	NOT
NRARP	0.089986	6.25986	3.22335	0.00166763	0.0138468	-1.53813	NOT
FIGNL1	-0.0901343	5.86078	-3.24044	0.00157906	0.0132737	-1.54383	NOT
MICU1	0.0573667	6.44964	3.26373	0.00146543	0.0125872	-1.54403	NOT
TXNDC16	-0.142659	6.2565	-3.21055	0.00173695	0.0142768	-1.54557	NOT
OLIG3	0.121613	5.2985	3.27827	0.00139842	0.0121827	-1.54604	NOT
KDM1A	-0.0614855	6.47065	-3.25643	0.0015002	0.012789	-1.5542	NOT
TMEM53	0.188157	6.09432	3.20436	0.00177146	0.014478	-1.55509	NOT
DEPDC1	-0.0927596	5.61547	-3.2851	0.00136792	0.0120637	-1.55604	NOT
PCDHGA3	-0.0638089	5.73486	-3.26454	0.00146164	0.0125721	-1.55677	NOT
WDR73	-0.0557394	6.4262	-3.24328	0.00156476	0.0131828	-1.56019	NOT
CCL21	0.252451	6.20239	3.21817	0.00169535	0.0140368	-1.56035	NOT
KLHDC8B	0.101849	6.46149	3.26367	0.00146571	0.0125872	-1.56339	NOT
STAP1	0.0984895	5.56464	3.28207	0.00138136	0.0120997	-1.5635	NOT
TENM4	-0.137881	6.12516	-3.19651	0.00181609	0.0147413	-1.56893	NOT
IFT22	-0.0729233	5.98981	-3.20531	0.00176609	0.0144507	-1.56902	NOT
POLR2E	0.0868663	6.56714	3.29208	0.00133742	0.0118671	-1.56976	NOT
SLC35C1	0.128102	6.10693	3.19604	0.0018188	0.0147461	-1.57064	NOT
BRPF1	0.0555137	6.27564	3.21277	0.00172472	0.0142121	-1.57094	NOT
STON1	0.143842	6.38386	3.24318	0.00156529	0.0131828	-1.57138	NOT
ZMYM5	-0.127167	6.02567	-3.20275	0.00178054	0.0145182	-1.5715	NOT
GPRC5B	0.0823873	5.74966	3.24501	0.00155614	0.0131625	-1.57217	NOT
ZC3HAV1	0.078723	6.56957	3.29003	0.00134632	0.011921	-1.57605	NOT
FER	-0.0542138	5.95322	-3.20758	0.00175342	0.0143542	-1.5768	NOT
COG5	-0.125818	6.22314	-3.19597	0.00181919	0.0147461	-1.57808	NOT
WASF3	-0.0820522	6.12695	-3.19118	0.001847	0.01491	-1.57836	NOT
MRPL38	0.0963864	6.47869	3.26276	0.00147001	0.0126108	-1.57918	NOT
ZCCHC4	-0.0599497	5.91683	-3.21341	0.00172121	0.0141976	-1.58091	NOT
SLC2A3	0.154547	6.08855	3.19285	0.00183728	0.0148468	-1.58158	NOT
DIRAS3	-0.080713	5.98063	-3.20274	0.00178058	0.0145182	-1.58179	NOT
CASP9	0.0515911	6.44799	3.24973	0.0015328	0.0129989	-1.58244	NOT
OTUD6B	-0.11231	6.17693	-3.1913	0.00184632	0.01491	-1.58279	NOT
ARL2	0.1019	6.52732	3.2761	0.00140823	0.0122419	-1.5836	NOT
PPA1	-0.0834385	6.82578	-3.36165	0.00106623	0.0100463	-1.59572	NOT
LRFN4	0.12321	6.13237	3.18785	0.00186653	0.0150161	-1.59757	NOT
SKIV2L	0.0553496	6.37806	3.22583	0.00165451	0.0137589	-1.59979	NOT
MCOLN1	0.129779	6.20738	3.19525	0.00182333	0.0147582	-1.60108	NOT
NAA35	-0.0923311	6.15656	-3.18365	0.00189153	0.0151372	-1.60148	NOT
CCL8	0.139903	5.98551	3.18696	0.00187184	0.0150473	-1.60439	NOT
COX6A2	0.0906909	5.81211	3.21811	0.00169569	0.0140368	-1.60497	NOT
CCDC77	-0.0623878	5.9006	-3.20801	0.00175105	0.0143492	-1.60658	NOT
TRAPPC5	0.100292	6.57754	3.28401	0.00137276	0.0120637	-1.60757	NOT
EFEMP1	0.117371	6.65062	3.31132	0.00125661	0.0113046	-1.60782	NOT
TRMT12	-0.0589381	6.22899	-3.18658	0.00187407	0.0150473	-1.60914	NOT
RABGGTA	0.140769	6.25476	3.20109	0.00178993	0.0145726	-1.60916	NOT
UCKL1	0.0685742	6.4854	3.25198	0.00152175	0.0129253	-1.6102	NOT
ZFP36	0.120388	6.77329	3.35903	0.00107544	0.0100989	-1.61112	NOT
ATAT1	-0.0693198	6.17136	-3.18031	0.00191154	0.0152643	-1.61206	NOT
BLOC1S3	0.165515	6.21445	3.19401	0.00183054	0.0147997	-1.61486	NOT
SLAIN1	-0.198568	6.03395	-3.19104	0.00184784	0.01491	-1.61677	NOT
ENO1	0.0380323	6.87328	3.39135	0.000966951	0.00939332	-1.61686	NOT
FAM124B	-0.126088	5.65587	-3.25956	0.0014852	0.0127077	-1.61824	NOT
VANGL1	-0.0859936	6.15206	-3.17721	0.00193039	0.0153554	-1.61911	NOT
TRABD	0.126895	6.04013	3.17733	0.00192965	0.0153554	-1.62246	NOT
IRF2	0.0475181	6.37584	3.21668	0.00170344	0.0140836	-1.62307	NOT
RAB37	0.120389	5.60891	3.2545	0.00150951	0.0128348	-1.62313	NOT
ANKRD39	0.16192	6.12081	3.17927	0.00191786	0.0152932	-1.62613	NOT
UTP20	-0.108199	6.17385	-3.17582	0.00193886	0.0154002	-1.62622	NOT
GLA	-0.0983703	6.52676	-3.24381	0.00156211	0.0131828	-1.62698	NOT
MPHOSPH10	-0.141246	6.41074	-3.20928	0.00174395	0.0143055	-1.62849	NOT
ARPC4	0.0871231	6.60644	3.2855	0.00136618	0.0120566	-1.62872	NOT
SCAMP3	0.0854139	6.56908	3.27238	0.00142519	0.0123565	-1.62966	NOT
REPS1	-0.105208	5.90204	-3.20182	0.00178576	0.0145459	-1.63162	NOT
KIAA1522	0.0928094	6.46317	3.23915	0.00158561	0.0133082	-1.63472	NOT
MAGIX	0.118232	6.06573	3.17072	0.00197025	0.0155798	-1.63916	NOT
TDRD3	-0.0724906	6.17185	-3.17018	0.00197361	0.0155851	-1.64089	NOT
ZNF117	-0.0389462	5.58857	-3.25777	0.00149377	0.0127542	-1.64298	NOT
TEX101	0.215963	5.63869	3.2325	0.00161963	0.013524	-1.64301	NOT
SEPHS2	0.0620379	6.55409	3.26064	0.00148006	0.0126836	-1.64378	NOT
DLX6	-0.0943865	5.72694	-3.23763	0.00159329	0.013352	-1.64467	NOT
DNLZ	0.226441	6.21432	3.18812	0.00186495	0.0150149	-1.64528	NOT
VPS51	0.090344	6.70146	3.31561	0.00123919	0.0112126	-1.64536	NOT
KLRD1	0.0952002	5.83571	3.1978	0.0018087	0.0146961	-1.64714	NOT
GCHFR	0.211119	6.18489	3.18138	0.00190514	0.0152289	-1.64901	NOT
SOX18	0.194151	5.70934	3.21651	0.00170434	0.0140836	-1.65228	NOT
DRC7	-0.0437476	5.4805	-3.25451	0.00150949	0.0128348	-1.65501	NOT
ZNF680	-0.0829572	6.13557	-3.16402	0.00201227	0.0157983	-1.65558	NOT
ZNF792	-0.0748344	5.51671	-3.25458	0.00150911	0.0128348	-1.6564	NOT
ZKSCAN1	-0.152741	6.31793	-3.1796	0.00191585	0.0152846	-1.65807	NOT
AP2M1	0.0374535	6.76621	3.33143	0.00117702	0.0108271	-1.65924	NOT
SUSD2	0.178593	5.88037	3.18018	0.00191237	0.0152643	-1.65934	NOT
BRMS1	0.108997	6.39556	3.21323	0.00172222	0.0141987	-1.66021	NOT
FAM49B	0.10759	5.62839	3.23809	0.00159095	0.0133392	-1.66478	NOT
ANXA9	-0.152677	5.67973	-3.24014	0.00158057	0.0132796	-1.66529	NOT
TRAPPC1	0.102018	6.59881	3.27109	0.00143113	0.0123882	-1.668	NOT
RNF8	-0.099281	6.37071	-3.18855	0.00186243	0.0150053	-1.6704	NOT
ZNF251	-0.0727292	6.13719	-3.15779	0.0020521	0.0160084	-1.67264	NOT
SMAD9	-0.0930733	5.75398	-3.22161	0.00167691	0.0139097	-1.67374	NOT
RPS6KA4	0.105736	6.22556	3.17048	0.00197177	0.0155798	-1.67532	NOT
HMGB2	-0.0809557	6.72611	-3.29519	0.00132402	0.011806	-1.67671	NOT
CHI3L2	0.0968668	5.75972	3.2044	0.00177121	0.014478	-1.67941	NOT
[truncated: 14,292 more rows]
